# Supplementary material for: New insights into the evolution and local adaptation of the genus Castanea in east Asia
Source: Hortic Res. 2024 May 28;11(7):uhae147. doi: 10.1093/hr/uhae147 (PMC11233864; doi:10.1093/hr/uhae147)
Supplement: Web_Material_uhae147 [file web_material_uhae147.zip › Table_S1.xlsx]

## Sheet: Sheet1
Supplementary Table 1_All sample information and 19 environmental factor data
Orignal ID	Sample ID	Species	Location	Longtitude	Latitude	Mapping rate(%)	Coverage (X)	Bio1	Bio2	Bio3	Bio4	Bio5	Bio6	Bio7	Bio8	Bio9	Bio10	Bio11	Bio12	Bio13	Bio14	Bio15	Bio16	Bio17	Bio18	Bio19
4_1	CC001	Castanea crenata	Kanagawa, Japan	139.3	35.2	0.9623	28.5798	15.522	8.26407	28.9297	727.492	29.8266	1.26055	28.5661	22.2463	6.79235	24.5765	6.79235	1683	221	56	40.8697	584	189	571	189
4_2	CC002	Castanea crenata	Nara-ken, Japan	35.5	34.41	0.9491	34.9026	9.81597	8.89097	22.7112	1113.79	27.5583	-11.5896	39.1479	22.7076	-4.6691	22.7076	-4.6691	835	224	11	100.723	513	37	513	37
4_3	CC003	Castanea crenata	Ōsaka, Japan	135.563	34.6413	0.9636	30.422	16.1081	9.35512	29.6163	826.516	32.552	0.96425	31.5877	22.9677	6.15471	26.3299	6.15471	1406	223	37	49.7117	536	139	471	139
4_4	CC004	Castanea crenata	Kanagawa, Japan	139.3	35.2	0.9623	29.8997	15.522	8.26407	28.9297	727.492	29.8266	1.26055	28.5661	22.2463	6.79235	24.5765	6.79235	1683	221	56	40.8697	584	189	571	189
4_5	CC005	Castanea crenata	Gifu-ken, Japan	136.917	35.0167	0.9763	27.7966	15.6363	8.76152	27.9893	829.271	31.6729	0.369806	31.303	25.3892	5.5121	25.8235	5.5121	1934	273	53	48.6452	735	192	714	192
4_6	CC006	Castanea crenata	Japan	135.5	34.41	0.9895	12.3277	14.2601	8.42429	27.7293	814.191	29.9065	-0.474	30.3805	20.9965	4.43804	24.318	4.43804	1581	246	41	49.6792	598	152	546	152
4_7	CC007	Castanea crenata	Japan	135.5	34.41	0.9897	11.4835	14.2601	8.42429	27.7293	814.191	29.9065	-0.474	30.3805	20.9965	4.43804	24.318	4.43804	1581	246	41	49.6792	598	152	546	152
4_8）	CC008	Castanea crenata	Gifu-ken, Japan	136.917	35.0167	0.993	12.1819	15.6363	8.76152	27.9893	829.271	31.6729	0.369806	31.303	25.3892	5.5121	25.8235	5.5121	1934	273	53	48.6452	735	192	714	192
4_9	CC009	Castanea crenata	Goseong, North Korea	127.889	37.8231	0.9898	13.0781	11.9857	8.89097	22.7112	1113.79	27.5583	-11.5896	39.1479	22.7076	-4.6691	22.7076	-4.6691	835	224	11	100.723	513	37	513	37
4_10	CC010	Castanea crenata	Tutsan, North Korea	127.889	37.8231	0.9897	12.6476	9.81597	8.89097	22.7112	1113.79	27.5583	-11.5896	39.1479	22.7076	-4.6691	22.7076	-4.6691	835	224	11	100.723	513	37	513	37
4_11	CC011	Castanea crenata	Kimyeong, North Korea	127.889	37.8231	0.9897	11.5287	9.81597	8.89097	22.7112	1113.79	27.5583	-11.5896	39.1479	22.7076	-4.6691	22.7076	-4.6691	835	224	11	100.723	513	37	513	37
4_12	CC012	Castanea crenata	South Korea	127.889	37.8231	0.9902	11.9905	9.81597	8.89097	22.7112	1113.79	27.5583	-11.5896	39.1479	22.7076	-4.6691	22.7076	-4.6691	835	224	11	100.723	513	37	513	37
4_13	CC013	Castanea crenata	South Korea	127.889	37.8231	0.9899	12.3428	9.81597	8.89097	22.7112	1113.79	27.5583	-11.5896	39.1479	22.7076	-4.6691	22.7076	-4.6691	835	224	11	100.723	513	37	513	37
4_14	CC014	Castanea crenata	South Korea	127.889	37.8231	0.9905	11.4633	9.81597	8.89097	22.7112	1113.79	27.5583	-11.5896	39.1479	22.7076	-4.6691	22.7076	-4.6691	835	224	11	100.723	513	37	513	37
4_15	CC015	Castanea crenata	Donggang, Liaoning Province,China	123.529	39.7203	0.9905	12.035	9.81597	8.89097	22.7112	1113.79	27.5583	-11.5896	39.1479	22.7076	-4.6691	22.7076	-4.6691	835	224	11	100.723	513	37	513	37
4_16	CC016	Castanea crenata	Kuandian, Liaoning Province,China	124.784	40.7313	0.9906	13.6342	6.57446	11.5647	25.6248	1219.77	26.3237	-18.8072	45.131	20.8164	-9.48404	20.8164	-9.48404	979	265	9	103.442	618	36	618	36
4_17	CC017	Castanea crenata	Kuandian, Liaoning Province,China	124.784	40.7313	0.9908	12.2734	6.57446	11.5647	25.6248	1219.77	26.3237	-18.8072	45.131	20.8164	-9.48404	20.8164	-9.48404	979	265	9	103.442	618	36	618	36
4_18	CC018	Castanea crenata	Fengcheng, Liaoning Province,China	124.066	40.4528	0.9904	11.4849	8.33964	10.3827	24.576	1173.46	27.389	-14.8585	42.2475	21.9795	-7.02908	21.9795	-7.02908	933	258	9	104.836	590	34	590	34
4_19	CC019	Castanea crenata	Kuandian, Liaoning Province,China	124.784	40.7313	0.9901	13.48	6.57446	11.5647	25.6248	1219.77	26.3237	-18.8072	45.131	20.8164	-9.48404	20.8164	-9.48404	979	265	9	103.442	618	36	618	36
4_20	CC020	Castanea crenata	Dalian, Liaoning Province,China	121.525	38.9522	0.9897	12.57	11.2572	7.33723	20.9878	1039.71	27.6127	-7.34682	34.9595	23.2341	-2.13138	23.2341	-2.13138	633	167	8	98.4054	384	31	384	31
3_1	CH001	Castanea henryi	Yiling, Hubei Province, China	111.117	31.2748	0.9496	33.0188	11.467	8.44369	27.9269	798.654	26.0642	-4.17075	30.235	21.1298	1.34421	21.1298	1.34421	1228	206	21	62.3784	537	73	537	73
3_3	CH002	Castanea henryi	Yiling, Hubei Province, China	111.117	31.2748	0.9812	13.4199	11.467	8.44369	27.9269	798.654	26.0642	-4.17075	30.235	21.1298	1.34421	21.1298	1.34421	1228	206	21	62.3784	537	73	537	73
3_4	CH003	Castanea henryi	Qingchen Mountains, Sichuan Province, China	111.117	31.2748	0.9897	12.0475	15.1029	8.22271	29.7949	698.79	28.1545	0.55675	27.5978	22.5839	6.00658	23.3153	6.00658	1048	234	9	91.5199	610	37	588	37
3_5	CH004	Castanea henryi	Qingchen Mountains, Sichuan Province, China	111.117	31.2748	0.988	12.1894	15.1029	8.22271	29.7949	698.79	28.1545	0.55675	27.5978	22.5839	6.00658	23.3153	6.00658	1048	234	9	91.5199	610	37	588	37
3_6	CH005	Castanea henryi	Emei, Sichuan Province, China	111.131	31.2783	0.9896	12.6007	15.3346	7.13663	27.5054	688.235	27.832	1.88575	25.9463	23.3997	6.34158	23.3997	6.34158	1436	345	17	93.1416	832	58	832	58
3_7	CH006	Castanea henryi	Shennongjia, Hubei Province, China	111.11	31.2553	0.9889	11.4415	8.95001	8.14931	27.678	777.41	23.2215	-6.22175	29.4433	18.3601	-0.880292	18.3601	-0.880292	1280	212	20	63.0402	554	71	554	71
3_8	CH007	Castanea henryi	Shennongjia, Hubei Province, China	103.557	30.9542	0.9804	12.2321	8.95001	8.14931	27.678	777.41	23.2215	-6.22175	29.4433	18.3601	-0.880292	18.3601	-0.880292	1280	212	20	63.0402	554	71	554	71
3_9	CH008	Castanea henryi	Wudang Mountains, Hubei Province, China	103.564	30.9098	0.9887	14.2591	14.4416	9.58944	29.4496	855.302	30.2307	-2.3315	32.5622	23.7971	3.603	24.8154	3.603	987	174	13	65.685	447	48	427	48
3_10	CH009	Castanea henryi	Wudang Mountains, Hubei Province, China	103.392	29.579	0.9857	12.3869	14.4416	9.58944	29.4496	855.302	30.2307	-2.3315	32.5622	23.7971	3.603	24.8154	3.603	987	174	13	65.685	447	48	427	48
3_11	CH010	Castanea henryi	Hongjiang, Hunan Province, China	110.398	31.4546	0.9763	10.9997	16.9777	7.87125	26.3197	809.721	31.9287	2.0225	29.9063	21.165	6.68246	26.5735	6.68246	1255	207	34	56.2016	570	135	448	135
3_12	CH011	Castanea henryi	Yizhang, Hunan Province, China	110.364	31.4862	0.9872	11.9128	15.2297	7.55685	29.0037	678.317	27.4063	1.3515	26.0548	18.9618	8.19333	22.9956	6.43113	1661	282	43	61.1896	775	133	593	189
3_13	CH012	Castanea henryi	Yizhang, Hunan Province, China	111.046	32.431	0.9874	13.2446	15.2297	7.55685	29.0037	678.317	27.4063	1.3515	26.0548	18.9618	8.19333	22.9956	6.43113	1661	282	43	61.1896	775	133	593	189
3_14	CH013	Castanea henryi	Yuanzhou, Jiangxi Province, China	111.014	32.4059	0.9854	11.7943	16.534	7.70806	25.5287	821.881	31.5147	1.321	30.1938	20.7541	7.97304	26.2513	6.07346	1570	237	45	50.9424	689	176	481	209
3_15	CH014	Castanea henryi	Liuyang, Hunan Province, China	109.784	27.2503	0.9855	13.7899	15.1597	7.6605	25.3164	825.647	30.0658	-0.19325	30.259	19.3	6.65263	24.9899	4.71737	1602	250	46	51.0812	705	182	514	204
3_16	CH015	Castanea henryi	Liuyang, Hunan Province, China	112.88	24.9974	0.9863	12.2813	15.1597	7.6605	25.3164	825.647	30.0658	-0.19325	30.259	19.3	6.65263	24.9899	4.71737	1602	250	46	51.0812	705	182	514	204
3_17	CH016	Castanea henryi	Heng Mountains, Hunan Province, China	112.88	24.9974	0.9856	16.3684	17.243	7.63015	24.8014	837.082	32.62	1.855	30.765	21.5202	8.64075	27.2515	6.65825	1490	216	49	45.2072	626	199	437	213
3_18	CH017	Castanea henryi	Yuping, Guizhou Province, China	114.525	27.6582	0.9848	11.7468	16.2456	8.01946	27.2486	789.045	30.9715	1.54075	29.4307	20.4442	6.20225	25.6322	6.20225	1170	194	30	56.8388	510	105	439	105
3_19	CH018	Castanea henryi	Yuping, Guizhou Province, China	114.057	28.4196	0.9884	13.2716	17.5696	7.85635	25.2134	844.093	33.2775	2.118	31.1595	21.832	8.92758	27.6995	6.94696	1401	208	46	46.1181	597	191	423	195
3_20	CH019	Castanea henryi	Jian'ou, Fujian Province, China	114.107	28.4191	0.9881	11.282	14.8348	8.147	30.2483	673.164	27.9855	1.05175	26.9338	17.9172	7.91679	22.8129	6.28342	1850	323	41	58.4346	810	155	683	200
3_21	CH020	Castanea henryi	Huang Mountains, Anhui Province, China	112.687	27.2538	0.9829	12.1136	13.6986	7.217	24.297	827.837	28.1553	-1.548	29.7033	17.6958	5.17579	23.5834	3.2275	1719	294	42	53.1101	720	162	645	191
3_22	CH021	Castanea henryi	Huang Mountains, Anhui Province, China	108.902	27.2986	0.9876	11.4119	13.4278	7.20219	24.3805	823.507	27.7423	-1.7985	29.5408	17.4052	4.951	23.2654	3.01342	1763	304	42	53.4846	739	166	669	193
3_23	CH022	Castanea henryi	Xianjv, Zhejiang Province, China	111.907	27.3086	0.9816	13.0877	14.1146	6.93856	24.5066	769.65	28.0002	-0.31275	28.313	23.2922	6.56612	23.2922	4.45317	1675	243	45	49.4593	629	179	629	183
3_24	CH023	Castanea henryi	Tianmu Mountains, Zejiang Province, China	118.903	27.1106	0.9886	12.5405	12.9764	7.50402	24.7117	837.912	27.8573	-2.509	30.3663	20.8776	4.45742	23.0438	2.39425	1475	232	39	49.0905	582	150	573	168
3_25	CH024	Castanea henryi	Xianjv, Zhejiang Province, China	118.173	30.1054	0.9885	14.7914	14.4038	7.11275	24.9386	772.047	28.4725	-0.0485	28.521	23.6132	6.78346	23.6132	4.7055	1650	245	43	49.4116	618	173	618	180
3_26	CH025	Castanea henryi	Shennongjia, Hubei Province, China	118.158	30.0718	0.9856	13.5773	9.76283	8.07792	27.5593	776.349	24.065	-5.246	29.311	19.1561	-0.0497084	19.1561	-0.0497084	1279	211	20	63.0033	548	71	548	71
3_27	CH026	Castanea henryi	Shennongjia, Hubei Province, China	120.72	28.6496	0.9871	11.736	9.76283	8.07792	27.5593	776.349	24.065	-5.246	29.311	19.1561	-0.0497084	19.1561	-0.0497084	1279	211	20	63.0033	548	71	548	71
3_28	CH027	Castanea henryi	Qingyang, Anhui Province, China	119.447	30.3427	0.9877	15.3862	14.7484	7.52154	24.7269	851.76	29.6042	-0.81425	30.4185	18.8348	5.89237	24.9638	4.01433	1595	285	36	53.7652	663	151	617	163
3_29	CH028	Castanea henryi	Qingyang, Anhui Province, China	120.531	28.5664	0.9824	13.1182	14.7484	7.52154	24.7269	851.76	29.6042	-0.81425	30.4185	18.8348	5.89237	24.9638	4.01433	1595	285	36	53.7652	663	151	617	163
3_30	CH029	Castanea henryi	Jian'ou, Fujian Province, China	109.983	31.4671	0.9876	12.7883	17.4151	8.44983	29.9597	709.418	31.321	3.117	28.204	20.7473	9.95871	25.6981	8.307	1749	325	42	63.1546	840	158	600	207
3_31	CH030	Castanea henryi	Yiling, Hubei Province, China	109.983	31.4671	0.9423	34.8647	11.467	8.44369	27.9269	798.654	26.0642	-4.17075	30.235	21.1298	1.34421	21.1298	1.34421	1228	206	21	62.3784	537	73	537	73
3_32	CH031	Castanea henryi	Yongshun, Hunan Province, China	117.807	30.4819	0.931	33.9183	16.6403	7.87973	26.2601	806.93	31.7388	1.73225	30.0065	24.2594	6.46183	26.3088	6.46183	1398	243	30	59.8793	631	105	557	105
3_33	CH032	Castanea henryi	Sangzhi, Hunan Province, China	117.808	30.4814	0.9946	9.3284	14.969	7.59744	25.9684	788.14	29.5387	0.28225	29.2565	22.4187	4.98517	24.3989	4.98517	1449	238	27	60.5215	649	95	610	95
3_34	CH033	Castanea henryi	Jian'ou, Fujian Province, China	118.469	27.2397	0.7604	30.2769	17.4151	8.44983	29.9597	709.418	31.321	3.117	28.204	20.7473	9.95871	25.6981	8.307	1749	325	42	63.1546	840	158	600	207
1_56	CH034	Castanea henryi	Yuanzhou, Jiangxi Province, China	111.117	31.2748	0.9883	12.0201	17.2103	8.03952	26.081	833.056	32.6213	1.796	30.8253	21.4712	8.54154	27.0828	6.64867	1518	227	44	50.1364	663	174	462	201
3_21_001	CH035	Castanea henryi	Zhangjiajie, Hunan Province, China	110.932	29.4215	0.9797	11.6219	15.5674	7.57442	25.2212	816.517	30.425	1.09584	30.3787	24.3454	6.00524	26.3812	6.00524	1326.17	208.915	31.1806	54.7722	565.087	111.313	531.741	111.313
3_21_003	CH036	Castanea henryi	Zhangjiajie, Hunan Province, China	110.932	29.4215	0.9805	11.3398	15.5674	7.57442	25.2212	816.517	30.425	1.09584	30.3787	24.3454	6.00524	26.3812	6.00524	1326.17	208.915	31.1807	54.7722	565.087	111.313	531.741	111.313
3_21_006	CH037	Castanea henryi	Zhangjiajie, Hunan Province, China	110.932	29.4215	0.9741	10.9397	15.5674	7.57442	25.2212	816.517	30.425	1.09584	30.3787	24.3454	6.00523	26.3812	6.00523	1326.17	208.915	31.1806	54.7722	565.087	111.313	531.741	111.313
3_21_008	CH038	Castanea henryi	Zhangjiajie, Hunan Province, China	110.427	29.3323	0.9845	10.531	14.9822	7.52817	25.5357	799.428	29.579	0.144845	29.5094	22.6402	4.94695	24.6413	4.94695	1432.02	234.617	29.9887	57.7515	628.611	108.827	583.659	108.827
3_21_010	CH039	Castanea henryi	Zhangjiajie, Hunan Province, China	110.427	29.3323	0.99	13.1625	14.9822	7.52817	25.5357	799.428	29.579	0.144845	29.5094	22.6402	4.94695	24.6413	4.94695	1432.02	234.617	29.9887	57.7515	628.611	108.827	583.659	108.827
3_21_016	CH040	Castanea henryi	Zhangjiajie, Hunan Province, China	110.427	29.3323	0.9891	13.0884	14.9822	7.52817	25.5357	799.428	29.579	0.144845	29.5094	22.6402	4.94695	24.6413	4.94695	1432.02	234.617	29.9887	57.7515	628.611	108.827	583.659	108.827
3_21_020	CH041	Castanea henryi	Zhangjiajie, Hunan Province, China	110.434	29.347	0.988	11.4978	14.1755	7.3475	25.1678	793.299	28.641	0.054141	29.4767	22.5291	4.84841	24.5273	4.84841	1433.08	234.042	30.1293	57.6494	628.062	108.885	584.091	108.885
3_21_021	CH042	Castanea henryi	Zhangjiajie, Hunan Province, China	110.434	29.347	0.9872	12.973	14.1755	7.3475	25.1678	793.299	28.641	0.054141	29.4767	22.5291	4.84841	24.5273	4.84841	1433.08	234.042	30.1293	57.6494	628.062	108.885	584.091	108.885
3_21_027	CH043	Castanea henryi	Yongshun, Hunan Province, China	109.907	28.9635	0.9823	12.9209	15.7157	7.70033	26.0111	798.643	30.496	1.0422	29.8705	23.6072	5.86447	25.63	5.86447	1423.37	247.388	29.503	60.2887	643.582	103.956	574.023	103.956
3_21_028	CH044	Castanea henryi	Yongshun, Hunan Province, China	109.907	28.9635	0.9774	11.9342	15.7157	7.70033	26.0111	798.643	30.496	1.0422	29.8705	23.6072	5.86447	25.63	5.86447	1423.37	247.388	29.503	60.2887	643.582	103.956	574.023	103.956
3_21_031	CH045	Castanea henryi	Yongshun, Hunan Province, China	109.907	28.9635	0.9866	11.4254	15.7157	7.70033	26.0111	798.643	30.496	1.0422	29.8705	23.6072	5.86447	25.63	5.86447	1423.37	247.388	29.503	60.2887	643.582	103.956	574.023	103.956
3_21_033	CH046	Castanea henryi	Xiangxi, Hunan Province, China	109.592	27.9411	0.9842	10.6469	16.7412	7.9745	26.587	804.677	31.748	2.01729	30.0293	21.0698	6.75173	26.622	6.75173	1284.65	220.942	30.3693	58.8257	580.731	113.4	485.223	113.4
3_21_036	CH047	Castanea henryi	Xiangxi, Hunan Province, China	109.592	27.9411	0.9784	13.2804	16.7412	7.9745	26.587	804.677	31.748	2.01729	30.0293	21.0698	6.75173	26.622	6.75173	1284.65	220.942	30.3693	58.8257	580.731	113.4	485.223	113.4
3_21_037	CH048	Castanea henryi	Jiangkou, Guizhou Province, China	108.816	27.9002	0.9819	16.338	14.9123	7.28967	25.6029	774.737	29.361	1.31454	28.8266	23.0027	5.65713	24.8685	5.65713	1225.13	200.633	28.156	59.038	539.694	92.4112	474.461	92.4112
3_21_038	CH049	Castanea henryi	Jiangkou, Guizhou Province, China	108.816	27.9002	0.9407	11.0533	14.9123	7.28967	25.6029	774.737	29.361	1.31454	28.8266	23.0027	5.65713	24.8685	5.65713	1225.13	200.633	28.156	59.038	539.694	92.4112	474.461	92.4112
3_21_040	CH050	Castanea henryi	Jiangkou, Guizhou Province, China	108.816	27.9002	0.9893	16.8069	14.9123	7.28967	25.6029	774.737	29.361	1.31454	28.8266	23.0027	5.65713	24.8685	5.65713	1225.13	200.633	28.156	59.038	539.694	92.4112	474.461	92.4112
3_21_041	CH051	Castanea henryi	Jiangkou, Guizhou Province, China	108.816	27.9002	0.9667	15.2235	14.9123	7.28967	25.6029	774.737	29.361	1.31454	28.8266	23.0027	5.65713	24.8685	5.65713	1225.13	200.633	28.156	59.038	539.694	92.4112	474.461	92.4112
3_21_042	CH052	Castanea henryi	Yuping, Guizhou Province, China	108.939	27.3404	0.9854	12.3914	16.1349	8.1205	27.5402	789.75	30.883	1.75339	29.4965	20.6959	6.41314	25.925	6.41314	1174.11	193.892	30.9382	56.7609	513.351	106.955	440.598	106.955
3_21_043	CH053	Castanea henryi	Yuping, Guizhou Province, China	108.939	27.3404	0.98	11.2161	16.1349	8.1205	27.5402	789.75	30.883	1.75339	29.4965	20.6959	6.41314	25.925	6.41314	1174.11	193.892	30.9382	56.7609	513.351	106.955	440.598	106.955
3_21_044	CH054	Castanea henryi	Yuping, Guizhou Province, China	108.939	27.3404	0.987	10.8887	16.1349	8.1205	27.5402	789.75	30.883	1.75339	29.4965	20.6959	6.41314	25.925	6.41314	1174.11	193.892	30.9382	56.7609	513.351	106.955	440.598	106.955
3_21_046	CH055	Castanea henryi	Liping, Guizhou Province, China	109.061	26.0435	0.9958	0.9792	15.3426	7.7345	28.0571	738.791	28.603	1.91727	27.884	21.1337	6.74569	24.968	6.74569	1350.71	229.441	35	59.6452	608.083	133.736	529.077	133.736
3_21_052	CH056	Castanea henryi	Hecheng, Hunan Province, China	109.938	27.5697	0.9838	10.8925	17.1871	8.07242	26.5829	820.293	32.389	1.83539	30.2348	21.1445	6.58512	26.681	6.58512	1300.13	216.766	34.2937	56.434	590.648	136.086	467.53	136.086
3_21_053	CH057	Castanea henryi	Hecheng, Hunan Province, China	109.938	27.5697	0.983	12.8941	17.1871	8.07242	26.5829	820.293	32.389	1.83539	30.2348	21.1445	6.58512	26.681	6.58512	1300.13	216.766	34.2937	56.434	590.648	136.086	467.53	136.086
3_21_054	CH058	Castanea henryi	Hecheng, Hunan Province, China	109.938	27.5697	0.9868	13.2173	17.1871	8.07242	26.5829	820.293	32.389	1.83539	30.2348	21.1445	6.58512	26.681	6.58512	1300.13	216.766	34.2937	56.434	590.648	136.086	467.53	136.086
3_21_056	CH059	Castanea henryi	Hecheng, Hunan Province, China	109.938	27.5697	0.988	12.8673	17.1871	8.07242	26.5829	820.293	32.389	1.83539	30.2348	21.1445	6.58512	26.681	6.58512	1300.13	216.766	34.2937	56.434	590.648	136.086	467.53	136.086
3_21_057	CH060	Castanea henryi	Hecheng, Hunan Province, China	109.938	27.5697	0.9788	11.734	17.1871	8.07242	26.5829	820.293	32.389	1.83539	30.2348	21.1445	6.58512	26.681	6.58512	1300.13	216.766	34.2937	56.434	590.648	136.086	467.53	136.086
3_21_067	CH061	Castanea henryi	Loudi, Hunan Province, China	111.081	27.7776	0.9846	11.3036	14.6401	7.45983	24.9276	811.676	29.598	0.976808	30.4995	20.2345	5.67013	25.9953	5.67013	1410.74	217.454	42.0077	50.4927	619.654	168.315	468.361	168.315
3_21_068	CH062	Castanea henryi	Loudi, Hunan Province, China	111.081	27.7776	0.9939	2.8105	14.6401	7.45983	24.9276	811.676	29.598	0.976808	30.4995	20.2345	5.67013	25.9953	5.67013	1410.74	217.454	42.0077	50.4927	619.654	168.315	468.361	168.315
3_21_069	CH063	Castanea henryi	Loudi, Hunan Province, China	111.081	27.7776	0.9785	13.1614	14.6401	7.45983	24.9276	811.676	29.598	0.976808	30.4995	20.2345	5.67013	25.9953	5.67013	1410.74	217.454	42.0077	50.4927	619.654	168.315	468.361	168.315
3_21_076	CH064	Castanea henryi	Jiujiang, Jiangxi Province, China	115.965	29.6027	0.9946	3.5372	16.5555	7.61267	23.771	896.775	32.671	-0.27545	30.9337	19.4605	6.43573	25.6985	4.31235	1589.91	264.587	42.1836	53.2742	692.527	164.78	568.336	187.403
3_21_083	CH065	Castanea henryi	Jiujiang, Jiangxi Province, China	116.033	29.6372	0.9837	10.3055	16.164	7.44208	23.5621	886.828	31.995	0.716436	31.5589	20.7297	7.49072	27.1339	5.27543	1491.26	244.512	41.7503	52.292	650.162	163.007	515.761	183.412
3_21_084	CH066	Castanea henryi	Jiujiang, Jiangxi Province, China	116.033	29.6372	0.9799	13.4567	16.164	7.44208	23.5621	886.828	31.995	0.716436	31.5589	20.7297	7.49072	27.1339	5.27543	1491.26	244.512	41.7503	52.292	650.162	163.007	515.761	183.412
3_21_086	CH067	Castanea henryi	Jiujiang, Jiangxi Province, China	115.959	29.5394	0.9854	13.6238	13.7559	7.042	23.386	845.888	28.517	0.0847331	31.0706	19.8776	6.85584	26.1482	4.72843	1572.36	263.054	42.2332	53.7159	690.342	164.652	556.635	188.672
3_21_093	CH068	Castanea henryi	Jiujiang, Jiangxi Province, China	115.959	29.5394	0.9805	11.0134	13.7559	7.042	23.386	845.888	28.517	0.0847331	31.0706	19.8776	6.85584	26.1482	4.72843	1572.36	263.054	42.2332	53.7159	690.342	164.652	556.635	188.672
3_21_098	CH069	Castanea henryi	Jiujiang, Jiangxi Province, China	115.963	29.5691	0.9849	11.1579	13.7559	7.042	23.386	845.888	28.517	-0.335158	30.8003	19.3452	6.39507	25.5609	4.27917	1603.84	268.194	42.3703	53.6413	700.758	165.279	574.081	188.896
3_21_099	CH070	Castanea henryi	Jiujiang, Jiangxi Province, China	115.963	29.5691	0.9803	11.5346	13.7559	7.042	23.386	845.888	28.517	-0.335158	30.8003	19.3452	6.39507	25.5609	4.27917	1603.84	268.194	42.3703	53.6413	700.758	165.279	574.081	188.896
3_21_102	CH071	Castanea henryi	Jingdezheng, Jiangxi Province, China	117.543	29.4801	0.97	11.0139	15.7335	7.69492	25.5467	827.228	30.351	0.324847	30.1992	19.7932	7.28719	25.6822	5.36423	1743.2	310.964	43	57.2267	792.036	167.877	606.731	209.993
3_21_103	CH072	Castanea henryi	Jingdezheng, Jiangxi Province, China	117.543	29.4801	0.9716	9.8125	15.7335	7.69492	25.5467	827.228	30.351	0.324847	30.1992	19.7932	7.28719	25.6822	5.36423	1743.2	310.964	43	57.2267	792.036	167.877	606.731	209.993
3_21_106	CH073	Castanea henryi	Yanshan, Jiangxi Province, China	118.072	28.9339	0.9708	10.3755	14.9411	7.259	24.8179	801.115	29.131	0.386037	30.0483	19.6639	7.3965	25.3925	5.45895	1814.64	317.524	46.2873	57.1433	828.597	181.315	606.147	233.764
3_21_108	CH074	Castanea henryi	Yanshan, Jiangxi Province, China	118.066	28.9396	0.9816	10.0773	14.9411	7.259	24.8179	801.115	29.131	0.295962	29.9525	19.5318	7.28976	25.2443	5.35533	1824.44	318.771	46.3714	57.0046	831.397	181.759	611.483	233.994
3_21_109	CH075	Castanea henryi	Yanshan, Jiangxi Province, China	118.066	28.9396	0.9854	13.101	14.9411	7.259	24.8179	801.115	29.131	0.295962	29.9525	19.5318	7.28976	25.2443	5.35533	1824.44	318.771	46.3714	57.0046	831.397	181.759	611.483	233.994
3_21_117	CH076	Castanea henryi	Jian'ou, Fujian Province, China	118.491	27.2463	0.9862	13.5017	17.322	8.30625	29.7406	704.422	31.131	3.30215	28.0902	20.7425	10.0852	25.7557	8.44316	1741.76	321.649	41.1073	62.3569	826.808	155.194	603.382	204.15
3_21_118	CH077	Castanea henryi	Jian'ou, Fujian Province, China	118.491	27.2463	0.9792	10.1616	17.322	8.30625	29.7406	704.422	31.131	3.30215	28.0902	20.7425	10.0852	25.7557	8.44316	1741.76	321.649	41.1073	62.3569	826.808	155.194	603.382	204.15
3_21_119	CH078	Castanea henryi	Jian'ou, Fujian Province, China	118.491	27.2463	0.9856	11.4622	17.322	8.30625	29.7406	704.422	31.131	3.30215	28.0902	20.7425	10.0852	25.7557	8.44316	1741.76	321.649	41.1073	62.3569	826.808	155.194	603.382	204.15
3_21_120	CH079	Castanea henryi	Jian'ou, Fujian Province, China	118.491	27.2463	0.9908	13.1605	17.322	8.30625	29.7406	704.422	31.131	3.30215	28.0902	20.7425	10.0852	25.7557	8.44316	1741.76	321.649	41.1073	62.3569	826.808	155.194	603.382	204.15
3_21_122	CH080	Castanea henryi	Jian'ou, Fujian Province, China	118.491	27.2463	0.9559	8.6738	17.322	8.30625	29.7406	704.422	31.131	3.30215	28.0902	20.7425	10.0852	25.7557	8.44316	1741.76	321.649	41.1073	62.3569	826.808	155.194	603.382	204.15
3_21_124	CH081	Castanea henryi	Jian'ou, Fujian Province, China	118.491	27.2463	0.9894	12.5625	17.322	8.30625	29.7406	704.422	31.131	3.30215	28.0902	20.7425	10.0852	25.7557	8.44316	1741.76	321.649	41.1073	62.3569	826.808	155.194	603.382	204.15
3_21_125	CH082	Castanea henryi	Jian'ou, Fujian Province, China	118.491	27.2463	0.9873	12.4409	17.322	8.30625	29.7406	704.422	31.131	3.30215	28.0902	20.7425	10.0852	25.7557	8.44316	1741.76	321.649	41.1073	62.3569	826.808	155.194	603.382	204.15
3_21_126	CH083	Castanea henryi	Jian'ou, Fujian Province, China	118.491	27.2463	0.9907	12.4336	17.322	8.30625	29.7406	704.422	31.131	3.30215	28.0902	20.7425	10.0852	25.7557	8.44316	1741.76	321.649	41.1073	62.3569	826.808	155.194	603.382	204.15
3_21_127	CH084	Castanea henryi	Jian'ou, Fujian Province, China	118.491	27.2463	0.9867	10.4029	17.322	8.30625	29.7406	704.422	31.131	3.30215	28.0902	20.7425	10.0852	25.7557	8.44316	1741.76	321.649	41.1073	62.3569	826.808	155.194	603.382	204.15
3_21_128	CH085	Castanea henryi	Jian'ou, Fujian Province, China	118.491	27.2463	0.9909	10.5036	17.322	8.30625	29.7406	704.422	31.131	3.30215	28.0902	20.7425	10.0852	25.7557	8.44316	1741.76	321.649	41.1073	62.3569	826.808	155.194	603.382	204.15
3_21_132	CH086	Castanea henryi	Jian'ou, Fujian Province, China	118.491	27.2463	0.9872	10.9247	17.322	8.30625	29.7406	704.422	31.131	3.30215	28.0902	20.7425	10.0852	25.7557	8.44316	1741.76	321.649	41.1073	62.3569	826.808	155.194	603.382	204.15
3_21_139	CH087	Castanea henryi	Cenzhou, Hunan Province, China	113.894	25.9306	0.9886	10.5632	14.8363	8.19542	28.9366	735.983	28.354	-0.578549	27.6334	17.8721	6.39232	22.2688	4.63836	1734.37	273.249	44.3758	53.7559	756.931	162.517	580.416	210.559
3_21_140	CH088	Castanea henryi	Cenzhou, Hunan Province, China	113.894	25.9306	0.9889	11.7341	14.8363	8.19542	28.9366	735.983	28.354	-0.578549	27.6334	17.8721	6.39232	22.2688	4.63836	1734.37	273.249	44.3758	53.7559	756.931	162.517	580.416	210.559
3_21_143	CH089	Castanea henryi	Cenzhou, Hunan Province, China	113.894	25.9306	0.9769	10.854	14.8363	8.19542	28.9366	735.983	28.354	-0.578549	27.6334	17.8721	6.39232	22.2688	4.63836	1734.37	273.249	44.3758	53.7559	756.931	162.517	580.416	210.559
3_21_144	CH090	Castanea henryi	Cenzhou, Hunan Province, China	113.894	25.9306	0.9752	9.6175	14.8363	8.19542	28.9366	735.983	28.354	-0.578549	27.6334	17.8721	6.39232	22.2688	4.63836	1734.37	273.249	44.3758	53.7559	756.931	162.517	580.416	210.559
3_21_145	CH091	Castanea henryi	Cenzhou, Hunan Province, China	113.894	25.9306	0.9675	9.3991	14.8363	8.19542	28.9366	735.983	28.354	-0.578549	27.6334	17.8721	6.39232	22.2688	4.63836	1734.37	273.249	44.3758	53.7559	756.931	162.517	580.416	210.559
3_21_147	CH092	Castanea henryi	Ji'an, Jiangxi Province, China	114.174	26.7114	0.9424	10.6872	15.3854	7.69525	26.3509	779.274	29.754	0.429496	29.1616	19.4487	7.10056	24.3981	5.32527	1643.55	246.558	46.2494	49.3639	697.77	179.259	519.805	218.809
3_21_149	CH093	Castanea henryi	Ji'an, Jiangxi Province, China	114.174	26.7114	0.9843	10.5862	15.3854	7.69525	26.3509	779.274	29.754	0.429496	29.1616	19.4487	7.10056	24.3981	5.32527	1643.55	246.558	46.2494	49.3639	697.77	179.259	519.805	218.809
3_21_150	CH094	Castanea henryi	Ji'an, Jiangxi Province, China	114.174	26.7114	0.973	11.0824	15.3854	7.69525	26.3509	779.274	29.754	0.429496	29.1616	19.4487	7.10056	24.3981	5.32527	1643.55	246.558	46.2494	49.3639	697.77	179.259	519.805	218.809
3_21_156	CH095	Castanea henryi	Yuping, Guizhou Province, China	108.939	27.3404	0.9792	13.9078	16.1349	8.1205	27.5402	789.75	30.883	1.75339	29.4965	20.6959	6.41314	25.925	6.41314	1174.11	193.892	30.9382	56.7609	513.351	106.955	440.598	106.955
3_21_160	CH096	Castanea henryi	Ji'an, Jiangxi Province, China	114.174	26.7114	0.9864	10.528	15.3854	7.69525	26.3509	779.274	29.754	0.429496	29.1616	19.4487	7.10056	24.3981	5.32527	1643.55	246.558	46.2494	49.3639	697.77	179.259	519.805	218.809
3_21_165	CH097	Castanea henryi	Emei, Sichuan Province, China	103.365	29.6278	0.9857	11.7999	14.4791	7.06083	27.3305	686.907	26.955	1.49888	25.9085	22.7672	5.95957	22.9997	5.95957	1410.63	336.087	16.7513	92.5123	816.747	56.4965	815.394	56.4965
3_21_167	CH098	Castanea henryi	Emei, Sichuan Province, China	103.365	29.6261	0.9869	12.1233	14.4791	7.06083	27.3305	686.907	26.955	1.48649	25.909	22.7544	5.94956	22.9885	5.94956	1409.96	335.806	16.7578	92.4878	816.284	56.4844	814.943	56.4844
3_21_170	CH099	Castanea henryi	Emei, Sichuan Province, China	103.365	29.6261	0.9898	12.0496	14.4791	7.06083	27.3305	686.907	26.955	1.48649	25.909	22.7544	5.94956	22.9885	5.94956	1409.96	335.806	16.7578	92.4878	816.284	56.4844	814.943	56.4844
3_21_173	CH100	Castanea henryi	Emei, Sichuan Province, China	103.365	29.6261	0.9837	11.7088	14.4791	7.06083	27.3305	686.907	26.955	1.48649	25.909	22.7544	5.94956	22.9885	5.94956	1409.96	335.806	16.7578	92.4878	816.284	56.4844	814.943	56.4844
3_21_178	CH101	Castanea henryi	Emei, Sichuan Province, China	103.365	29.6261	0.9835	12.8454	14.4791	7.06083	27.3305	686.907	26.955	1.48649	25.909	22.7544	5.94956	22.9885	5.94956	1409.96	335.806	16.7578	92.4878	816.284	56.4844	814.943	56.4844
3_21_181	CH102	Castanea henryi	Emei, Sichuan Province, China	103.365	29.6261	0.9847	12.4663	14.4791	7.06083	27.3305	686.907	26.955	1.48649	25.909	22.7544	5.94956	22.9885	5.94956	1409.96	335.806	16.7578	92.4878	816.284	56.4844	814.943	56.4844
3_21_183	CH103	Castanea henryi	Emei, Sichuan Province, China	103.365	29.6261	0.9884	13.9799	14.4791	7.06083	27.3305	686.907	26.955	1.48649	25.909	22.7544	5.94956	22.9885	5.94956	1409.96	335.806	16.7578	92.4878	816.284	56.4844	814.943	56.4844
3_21_190	CH104	Castanea henryi	Emei, Sichuan Province, China	103.365	29.6261	0.9848	11.7468	14.4791	7.06083	27.3305	686.907	26.955	1.48649	25.909	22.7544	5.94956	22.9885	5.94956	1409.96	335.806	16.7578	92.4878	816.284	56.4844	814.943	56.4844
3_21_191	CH105	Castanea henryi	Emei, Sichuan Province, China	103.365	29.6261	0.9817	10.9742	14.4791	7.06083	27.3305	686.907	26.955	1.48649	25.909	22.7544	5.94956	22.9885	5.94956	1409.96	335.806	16.7578	92.4878	816.284	56.4844	814.943	56.4844
3_21_196	CH106	Castanea henryi	Jian'ou, Fujian Province, China	118.491	27.2463	0.9866	14.7984	17.322	8.30625	29.7406	704.422	31.131	3.30215	28.0902	20.7425	10.0852	25.7557	8.44316	1741.76	321.649	41.1073	62.3569	826.808	155.194	603.382	204.15
3_21_202	CH107	Castanea henryi	Jian'ou, Fujian Province, China	118.491	27.2463	0.9892	9.9852	17.322	8.30625	29.7406	704.422	31.131	3.30215	28.0902	20.7425	10.0852	25.7557	8.44316	1741.76	321.649	41.1073	62.3569	826.808	155.194	603.382	204.15
3_21_204	CH108	Castanea henryi	Jian'ou, Fujian Province, China	118.491	27.2463	0.9829	10.4489	17.322	8.30625	29.7406	704.422	31.131	3.30215	28.0902	20.7425	10.0852	25.7557	8.44316	1741.76	321.649	41.1073	62.3569	826.808	155.194	603.382	204.15
1_2	CM001	Castanea mollissima	Mianxian, Shanxi Province, China	106.673	33.1536	0.9925	14.7507	14.3956	8.24831	27.5773	813.055	29.0645	-0.84525	29.9097	23.1846	4.08175	24.2429	4.08175	842	169	5	80.5837	448	21	401	21
1_3	CM002	Castanea mollissima	Maiji, Gansu Province, China	106.357	34.2697	0.9906	43.809	8.26725	8.32333	27.3351	813.909	23.3177	-7.1315	30.4492	17.1027	-2.07971	18.1022	-2.07971	684	123	4	78.202	354	17	316	17
1_4	CM003	Castanea mollissima	Maiji, Gansu Province, China	106.576	34.3147	0.9925	39.1616	7.49458	7.89488	26.4118	809.282	22.2803	-7.61125	29.8915	16.293	-2.77167	17.2862	-2.77167	698	126	4	78.2752	362	17	323	17
1_5	CM004	Castanea mollissima	Yiling, Hubei Province, China	111.138	31.28	0.6119	33.9175	11.467	8.44369	27.9269	798.654	26.0642	-4.17075	30.235	21.1298	1.34421	21.1298	1.34421	1228	206	21	62.3784	537	73	537	73
1_6	CM005	Castanea mollissima	Yiling, Hubei Province, China	111.14	31.2803	0.7752	40.5405	11.467	8.44369	27.9269	798.654	26.0642	-4.17075	30.235	21.1298	1.34421	21.1298	1.34421	1228	206	21	62.3784	537	73	537	73
1_8	CM006	Castanea mollissima	Shennongjia, Hubei Province, China	110.133	31.4539	0.9913	13.1463	9.07182	8.09327	27.7001	775.203	23.2493	-5.96825	29.2175	18.4435	-0.730542	18.4435	-0.730542	1284	211	21	62.6241	549	72	549	72
1_9	CM007	Castanea mollissima	Shennongjia, Hubei Province, China	110.101	31.4647	0.9823	11.2865	9.07182	8.09327	27.7001	775.203	23.2493	-5.96825	29.2175	18.4435	-0.730542	18.4435	-0.730542	1284	211	21	62.6241	549	72	549	72
1_10	CM008	Castanea mollissima	Shennongjia, Hubei Province, China	110.398	31.4542	0.9874	12.3832	8.95001	8.14931	27.678	777.41	23.2215	-6.22175	29.4433	18.3601	-0.880292	18.3601	-0.880292	1280	212	20	63.0402	554	71	554	71
1_12	CM009	Castanea mollissima	Xingshan, Hubei Province, China	111.017	31.5072	0.9914	14.9494	12.6131	9.28413	29.536	819.464	27.7472	-3.686	31.4333	22.5239	2.21954	22.5239	2.21954	1139	199	17	64.243	501	62	501	62
1_13	CM010	Castanea mollissima	Luotian, Hubei Province, China	115.697	31.1921	0.9874	13.229	12.2676	8.26869	26.6982	852.017	27.1127	-3.85825	30.971	22.5259	1.47075	22.5259	1.47075	1479	236	29	57.5338	654	128	654	128
1_15	CM011	Castanea mollissima	Zhangwan, Hubei Province, China	110.541	32.5714	0.9684	23.4361	14.4072	9.64448	29.7137	850.589	30.2175	-2.2405	32.458	23.7091	3.66096	24.7645	3.66096	957	172	12	66.8003	440	44	416	44
1_16	CM012	Castanea mollissima	Wudang Mountains, Hubei Province, China	110.012	32.4233	0.9344	34.5813	13.6984	9.31158	29.5918	825.337	29.073	-2.39375	31.4667	22.7776	3.26588	23.7528	3.26588	997	176	12	66.5049	454	46	431	46
1_17	CM013	Castanea mollissima	Zhangwan, Hubei Province, China	110.52	32.5646	0.9782	7.3745	14.4072	9.64448	29.7137	850.589	30.2175	-2.2405	32.458	23.7091	3.66096	24.7645	3.66096	957	172	12	66.8003	440	44	416	44
1_18	CM014	Castanea mollissima	Wudang Mountains, Hubei Province, China	111.027	32.4224	0.9758	12.4933	14.4416	9.58944	29.4496	855.302	30.2307	-2.3315	32.5622	23.7971	3.603	24.8154	3.603	987	174	13	65.685	447	48	427	48
1_19	CM015	Castanea mollissima	Wudang Mountains, Hubei Province, China	111.014	32.41	0.9525	12.8562	14.4416	9.58944	29.4496	855.302	30.2307	-2.3315	32.5622	23.7971	3.603	24.8154	3.603	987	174	13	65.685	447	48	427	48
1_20	CM016	Castanea mollissima	Wudang Mountains, Hubei Province, China	111.018	32.4044	0.9709	11.9692	14.4416	9.58944	29.4496	855.302	30.2307	-2.3315	32.5622	23.7971	3.603	24.8154	3.603	987	174	13	65.685	447	48	427	48
1_21	CM017	Castanea mollissima	Fangxian, Hubei Province, China	110.447	32.1529	0.9818	11.9316	14.0115	9.6141	29.9708	833.176	29.5707	-2.5075	32.0783	23.2136	3.44667	24.127	3.44667	1043	184	14	65.7885	470	51	453	51
1_22	CM018	Castanea mollissima	Fangxian, Hubei Province, China	110.55	31.8659	0.9832	12.0887	11.8258	9.0606	29.3148	807.232	26.791	-4.117	30.908	20.7637	1.60567	21.6265	1.60567	1123	194	16	64.8406	498	57	489	57
1_23	CM019	Castanea mollissima	Fangxian, Hubei Province, China	110.693	31.8851	0.9781	12.2101	12.1014	9.10946	29.2648	814.212	27.178	-3.94975	31.1278	21.1042	1.78712	21.9777	1.78712	1109	192	16	64.9051	493	57	484	57
1_24	CM020	Castanea mollissima	Fangxian, Hubei Province, China	110.694	31.884	0.9743	13.729	12.1014	9.10946	29.2648	814.212	27.178	-3.94975	31.1278	21.1042	1.78712	21.9777	1.78712	1109	192	16	64.9051	493	57	484	57
1_25	CM021	Castanea mollissima	Fangxian, Hubei Province, China	110.694	31.8836	0.991	11.9292	12.1014	9.10946	29.2648	814.212	27.178	-3.94975	31.1278	21.1042	1.78712	21.9777	1.78712	1109	192	16	64.9051	493	57	484	57
1_26	CM022	Castanea mollissima	Yongshun, Hunan Province, China	109.822	28.7983	0.9864	18.255	16.6403	7.87973	26.2601	806.93	31.7388	1.73225	30.0065	24.2594	6.46183	26.3088	6.46183	1398	243	30	59.8793	631	105	557	105
1_27	CM023	Castanea mollissima	Sangzhi, Hunan Province, China	109.999	29.5539	0.9975	22.7166	14.969	7.59744	25.9684	788.14	29.5387	0.28225	29.2565	22.4187	4.98517	24.3989	4.98517	1449	238	27	60.5215	649	95	610	95
1_28	CM024	Castanea mollissima	Liuyang, Hunan Province, China	114.107	28.4191	0.9904	11.3391	15.1597	7.6605	25.3164	825.647	30.0658	-0.19325	30.259	19.3	6.65263	24.9899	4.71737	1602	250	46	51.0812	705	182	514	204
1_29	CM025	Castanea mollissima	Hengyang, Hunan Province, China	112.064	27.174	0.9926	14.483	17.781	7.61931	24.5933	845.905	33.423	2.44175	30.9813	22.0897	9.10875	27.9214	7.12346	1398	207	46	46.0841	595	191	416	196
1_30	CM026	Castanea mollissima	Shaoyang, Hunan Province, China	111.44	27.0359	0.9869	13.8597	17.0658	7.64237	25.1638	827.637	32.315	1.9445	30.3705	21.2791	8.58421	26.9437	6.62033	1370	211	44	48.423	597	182	426	182
1_31	CM027	Castanea mollissima	Hongjiang, Hunan Province, China	109.792	27.2556	0.978	14.7013	16.9777	7.87125	26.3197	809.721	31.9287	2.0225	29.9063	21.165	6.68246	26.5735	6.68246	1255	207	34	56.2016	570	135	448	135
1_32	CM028	Castanea mollissima	Qingchen Mountains, Sichuan Province, China	103.557	30.9408	0.9919	13.339	15.1029	8.22271	29.7949	698.79	28.1545	0.55675	27.5978	22.5839	6.00658	23.3153	6.00658	1048	234	9	91.5199	610	37	588	37
1_33	CM029	Castanea mollissima	Emei, Sichuan Province, China	103.363	29.6131	0.9929	12.5001	15.3346	7.13663	27.5054	688.235	27.832	1.88575	25.9463	23.3997	6.34158	23.3997	6.34158	1436	345	17	93.1416	832	58	832	58
1_34	CM030	Castanea mollissima	Taibai, Shanxi Province, China	107.697	34.0885	0.9874	13.5197	8.12493	7.92352	25.896	833.571	23.1935	-7.404	30.5975	17.1585	-2.42083	18.2544	-2.42083	732	130	5	75.2475	371	20	323	20
1_35	CM031	Castanea mollissima	Taibai, Shanxi Province, China	107.679	34.0863	0.9646	11.3555	8.12493	7.92352	25.896	833.571	23.1935	-7.404	30.5975	17.1585	-2.42083	18.2544	-2.42083	732	130	5	75.2475	371	20	323	20
1_36	CM032	Castanea mollissima	Taibai, Shanxi Province, China	107.717	34.0837	0.9626	11.5946	8.12493	7.92352	25.896	833.571	23.1935	-7.404	30.5975	17.1585	-2.42083	18.2544	-2.42083	732	130	5	75.2475	371	20	323	20
1_37	CM033	Castanea mollissima	Liping, Shanxi Province, China	109.354	32.2949	0.9858	12.3654	12.5508	8.69465	28.6335	800.161	27.4525	-2.91275	30.3652	21.3978	2.41021	22.2744	2.41021	1051	182	13	66.5203	474	47	448	47
1_38	CM034	Castanea mollissima	Zhenping, Shanxi Province, China	109.41	31.1091	0.9628	11.4973	15.9423	8.16483	26.976	793.95	31.394	1.127	30.267	23.4375	5.86892	25.5127	5.86892	1271	214	19	64.3807	549	67	546	67
1_39	CM035	Castanea mollissima	Foping, Shanxi Province, China	107.799	33.5661	0.9791	12.8578	8.80196	7.78029	26.7718	785.848	23.139	-5.9225	29.0615	17.427	-1.08867	18.4172	-1.08867	816	144	7	72.5401	401	27	353	27
1_40	CM036	Castanea mollissima	Yangxian, Shanxi Province, China	107.474	33.5899	0.9767	11.113	9.31015	7.67362	26.4014	787.696	23.7283	-5.337	29.0653	17.9402	-0.618917	18.9459	-0.618917	808	143	7	73.6543	402	26	353	26
1_41	CM037	Castanea mollissima	Taibai, Shanxi Province, China	107.535	34.0545	0.9897	12.4231	9.02266	8.26644	26.8304	828.878	24.1903	-6.61975	30.81	17.9916	-1.48225	19.1058	-1.48225	724	129	5	75.3964	369	20	317	20
1_42	CM038	Castanea mollissima	Tianmu Mountains, Zejiang Province, China	119.455	30.3226	0.978	13.4618	15.1464	7.95742	25.3611	858.99	30.659	-0.7175	31.3765	23.188	6.38671	25.4443	4.2975	1392	222	37	48.2047	552	143	515	168
1_43	CM039	Castanea mollissima	Tianmu Mountains, Zejiang Province, China	119.455	30.3226	0.9783	12.0433	15.1464	7.95742	25.3611	858.99	30.659	-0.7175	31.3765	23.188	6.38671	25.4443	4.2975	1392	222	37	48.2047	552	143	515	168
1_44	CM040	Castanea mollissima	Tianmu Mountains, Zejiang Province, China	119.449	30.312	0.9847	12.8353	15.1464	7.95742	25.3611	858.99	30.659	-0.7175	31.3765	23.188	6.38671	25.4443	4.2975	1392	222	37	48.2047	552	143	515	168
1_45	CM041	Castanea mollissima	Tianmu Mountains, Zejiang Province, China	119.449	30.3118	0.9735	11.8034	15.1464	7.95742	25.3611	858.99	30.659	-0.7175	31.3765	23.188	6.38671	25.4443	4.2975	1392	222	37	48.2047	552	143	515	168
1_46	CM042	Castanea mollissima	Tianmu Mountains, Zejiang Province, China	119.449	30.3118	0.9848	13.1649	15.1464	7.95742	25.3611	858.99	30.659	-0.7175	31.3765	23.188	6.38671	25.4443	4.2975	1392	222	37	48.2047	552	143	515	168
1_47	CM043	Castanea mollissima	Yandang Mountains, Zejiang Province, China	121.045	28.3351	0.9896	13.2051	16.0682	6.33375	23.5433	761.443	29.1927	2.29018	26.9025	25.0626	6.62666	25.1851	6.62666	1548	222	45	47.4526	563	176	534	176
1_48	CM044	Castanea mollissima	Yandang Mountains, Zejiang Province, China	121.062	28.3388	0.9914	11.5331	16.0682	6.33375	23.5433	761.443	29.1927	2.29018	26.9025	25.0626	6.62666	25.1851	6.62666	1548	222	45	47.4526	563	176	534	176
1_49	CM045	Castanea mollissima	Jinzhai, Anhui Province, China	115.839	31.7732	0.985	13.4032	15.6456	8.92146	27.2303	896.594	31.3452	-1.41775	32.763	26.3748	4.23817	26.3748	4.23817	1178	210	26	55.381	513	110	513	110
1_50	CM046	Castanea mollissima	Qingyang, Anhui Province, China	117.805	30.4817	0.9647	13.0856	14.7484	7.52154	24.7269	851.76	29.6042	-0.81425	30.4185	18.8348	5.89237	24.9638	4.01433	1595	285	36	53.7652	663	151	617	163
1_51	CM047	Castanea mollissima	Xingyi, Guizhou Province, China	104.769	31.18	0.9902	11.2675	16.3157	7.45362	26.9749	744.849	29.5467	1.915	27.6317	24.2296	6.67433	25.0702	6.67433	948	230	6	99.5544	588	25	553	25
1_52	CM048	Castanea mollissima	Xingyi, Guizhou Province, China	104.769	31.18	0.9935	12.8688	16.3157	7.45362	26.9749	744.849	29.5467	1.915	27.6317	24.2296	6.67433	25.0702	6.67433	948	230	6	99.5544	588	25	553	25
1_53	CM049	Castanea mollissima	Liuyang, Hunan Province, China	113.861	28.0288	0.9807	13.6325	16.4791	7.9011	25.6867	834.582	31.7765	1.017	30.7595	20.6598	7.85417	26.4214	5.94333	1518	227	45	49.8209	664	181	463	204
1_54	CM050	Castanea mollissima	Luotian, Hubei Province, China	115.697	31.1921	0.9883	12.0117	12.2676	8.26869	26.6982	852.017	27.1127	-3.85825	30.971	22.5259	1.47075	22.5259	1.47075	1479	236	29	57.5338	654	128	654	128
1_55	CM051	Castanea mollissima	Luotian, Hubei Province, China	115.697	31.1921	0.9909	11.921	12.2676	8.26869	26.6982	852.017	27.1127	-3.85825	30.971	22.5259	1.47075	22.5259	1.47075	1479	236	29	57.5338	654	128	654	128
1_57	CM052	Castanea mollissima	Xing Shan, Hubei Province, China	111.017	31.5072	0.9918	12.1033	12.6131	9.28413	29.536	819.464	27.7472	-3.686	31.4333	22.5239	2.21954	22.5239	2.21954	1139	199	17	64.243	501	62	501	62
1_58	CM053	Castanea mollissima	Emei, Sichuan Province, China	103.363	29.6131	0.991	11.1623	15.3346	7.13663	27.5054	688.235	27.832	1.88575	25.9463	23.3997	6.34158	23.3997	6.34158	1436	345	17	93.1416	832	58	832	58
1_889	CM054	Castanea mollissima	Mianxian, Shanxi Province, China	106.673	33.1536	0.9901	12.5814	14.3956	8.24831	27.5773	813.055	29.0645	-0.84525	29.9097	23.1846	4.08175	24.2429	4.08175	842	169	5	80.5837	448	21	401	21
1_890	CM055	Castanea mollissima	Mianxian, Shanxi Province, China	106.673	33.1536	0.9914	11.6222	14.3956	8.24831	27.5773	813.055	29.0645	-0.84525	29.9097	23.1846	4.08175	24.2429	4.08175	842	169	5	80.5837	448	21	401	21
1_891	CM056	Castanea mollissima	Mianxian, Shanxi Province, China	106.673	33.1536	0.9879	14.2629	14.3956	8.24831	27.5773	813.055	29.0645	-0.84525	29.9097	23.1846	4.08175	24.2429	4.08175	842	169	5	80.5837	448	21	401	21
1_892	CM057	Castanea mollissima	Mianxian, Shanxi Province, China	106.673	33.1536	0.9423	11.4939	14.3956	8.24831	27.5773	813.055	29.0645	-0.84525	29.9097	23.1846	4.08175	24.2429	4.08175	842	169	5	80.5837	448	21	401	21
1_893	CM058	Castanea mollissima	Mianxian, Shanxi Province, China	106.673	33.1536	0.9924	13.4309	14.3956	8.24831	27.5773	813.055	29.0645	-0.84525	29.9097	23.1846	4.08175	24.2429	4.08175	842	169	5	80.5837	448	21	401	21
1_894	CM059	Castanea mollissima	Mianxian, Shanxi Province, China	106.673	33.1536	0.9901	12.8516	14.3956	8.24831	27.5773	813.055	29.0645	-0.84525	29.9097	23.1846	4.08175	24.2429	4.08175	842	169	5	80.5837	448	21	401	21
1_895	CM060	Castanea mollissima	Mianxian, Shanxi Province, China	106.673	33.1536	0.9872	14.3678	14.3956	8.24831	27.5773	813.055	29.0645	-0.84525	29.9097	23.1846	4.08175	24.2429	4.08175	842	169	5	80.5837	448	21	401	21
1_896	CM061	Castanea mollissima	Mianxian, Shanxi Province, China	106.673	33.1536	0.9915	11.4337	14.3956	8.24831	27.5773	813.055	29.0645	-0.84525	29.9097	23.1846	4.08175	24.2429	4.08175	842	169	5	80.5837	448	21	401	21
1_897	CM062	Castanea mollissima	Mianxian, Shanxi Province, China	106.673	33.1536	0.9897	13.0016	14.3956	8.24831	27.5773	813.055	29.0645	-0.84525	29.9097	23.1846	4.08175	24.2429	4.08175	842	169	5	80.5837	448	21	401	21
1_898	CM063	Castanea mollissima	Mianxian, Shanxi Province, China	106.673	33.1536	0.989	12.0053	14.3956	8.24831	27.5773	813.055	29.0645	-0.84525	29.9097	23.1846	4.08175	24.2429	4.08175	842	169	5	80.5837	448	21	401	21
2_13	CM064	Castanea mollissima	Yiling, Hubei Province, China	111.11	31.2553	0.9518	12.1329	11.467	8.44369	27.9269	798.654	26.0642	-4.17075	30.235	21.1298	1.34421	21.1298	1.34421	1228	206	21	62.3784	537	73	537	73
1_21_003	CM065	Castanea mollissima	Beichuan, Sichuan Province, China	104.414	31.9429	0.98	10.9477	12.3014	8.28467	29.6623	713.173	25.764	-1.4671	27.6787	20.4735	3.64726	21.3306	3.64726	864.626	192.696	5	90.8894	494.483	21.2901	473.985	21.2901
1_21_004	CM066	Castanea mollissima	Beichuan, Sichuan Province, China	104.414	31.9429	0.9905	13.3093	12.3014	8.28467	29.6623	713.173	25.764	-1.4671	27.6787	20.4735	3.64726	21.3306	3.64726	864.626	192.696	5	90.8894	494.483	21.2901	473.985	21.2901
1_21_005	CM067	Castanea mollissima	Beichuan, Sichuan Province, China	104.414	31.9429	0.9894	6.4093	12.3014	8.28467	29.6623	713.173	25.764	-1.4671	27.6787	20.4735	3.64726	21.3306	3.64726	864.626	192.696	5	90.8894	494.483	21.2901	473.985	21.2901
1_21_006	CM068	Castanea mollissima	Beichuan, Sichuan Province, China	104.414	31.9429	0.974	12.7089	12.3014	8.28467	29.6623	713.173	25.764	-1.4671	27.6787	20.4735	3.64726	21.3306	3.64726	864.626	192.696	5	90.8894	494.483	21.2901	473.985	21.2901
1_21_015	CM069	Castanea mollissima	Guangyuan, Sichuan Province, China	104.796	32.5726	0.9926	13.549	9.81588	8.35658	29.3553	721.49	23.532	-4.24708	28.3375	18.2129	1.10397	19.046	1.10397	779.575	158.621	3.9282	84.5801	416.098	17.599	401.082	17.599
1_21_017	CM070	Castanea mollissima	Guangyuan, Sichuan Province, China	104.732	32.5927	0.9895	10.7015	6.97125	8.42933	29.6369	715.772	20.558	-5.67505	28.4637	16.915	-0.187096	17.7177	-0.187096	781.732	151.911	4.57681	81.812	403.674	19.6414	390.885	19.6414
1_21_019	CM071	Castanea mollissima	Guangyuan, Sichuan Province, China	104.739	32.5901	0.9928	11.8625	6.97125	8.42933	29.6369	715.772	20.558	-5.42349	28.4647	17.1597	0.0502842	17.9698	0.0502842	780.056	152.948	4.3872	82.3518	405.471	19.0912	392.244	19.0912
1_21_020	CM072	Castanea mollissima	Guangyuan, Sichuan Province, China	104.739	32.5901	0.9925	12.8153	6.97125	8.42933	29.6369	715.772	20.558	-5.42349	28.4647	17.1597	0.0502842	17.9698	0.0502842	780.056	152.948	4.3872	82.3518	405.471	19.0912	392.244	19.0912
1_21_021	CM073	Castanea mollissima	Guangyuan, Sichuan Province, China	104.739	32.5901	0.994	14.5858	6.97125	8.42933	29.6369	715.772	20.558	-5.42349	28.4647	17.1597	0.0502842	17.9698	0.0502842	780.056	152.948	4.3872	82.3518	405.471	19.0912	392.244	19.0912
1_21_023	CM074	Castanea mollissima	Guangyuan, Sichuan Province, China	104.739	32.5901	0.9768	14.8725	6.97125	8.42933	29.6369	715.772	20.558	-5.42349	28.4647	17.1597	0.0502842	17.9698	0.0502842	780.056	152.948	4.3872	82.3518	405.471	19.0912	392.244	19.0912
1_21_028	CM075	Castanea mollissima	Guangyuan, Sichuan Province, China	104.739	32.5901	0.9878	15.3478	6.97125	8.42933	29.6369	715.772	20.558	-5.42349	28.4647	17.1597	0.0502842	17.9698	0.0502842	780.056	152.948	4.3872	82.3518	405.471	19.0912	392.244	19.0912
1_21_029	CM076	Castanea mollissima	Guangyuan, Sichuan Province, China	104.739	32.5901	0.9803	10.1096	6.97125	8.42933	29.6369	715.772	20.558	-5.42349	28.4647	17.1597	0.0502842	17.9698	0.0502842	780.056	152.948	4.3872	82.3518	405.471	19.0912	392.244	19.0912
1_21_030	CM077	Castanea mollissima	Guangyuan, Sichuan Province, China	104.739	32.5901	0.9855	11.9053	6.97125	8.42933	29.6369	715.772	20.558	-5.42349	28.4647	17.1597	0.0502842	17.9698	0.0502842	780.056	152.948	4.3872	82.3518	405.471	19.0912	392.244	19.0912
1_21_031	CM078	Castanea mollissima	Hanzhong, Shaanxi Province, China	106.674	33.2506	0.9748	11.8882	11.7347	7.92208	27.2912	783.219	26.083	-1.40834	29.5251	22.2449	3.39983	23.2833	3.39983	821.14	161.876	5.00744	79.9901	434.85	20.0988	386.777	20.0988
1_21_033	CM079	Castanea mollissima	Hanzhong, Shaanxi Province, China	106.669	33.281	0.9913	9.1442	11.7347	7.92208	27.2912	783.219	26.083	-1.98853	29.3346	21.5071	2.79962	22.5207	2.79962	819.111	159.751	5.38256	79.4142	431.286	20.8052	383.705	20.8052
1_21_034	CM080	Castanea mollissima	Hanzhong, Shaanxi Province, China	106.669	33.277	0.9783	10.5637	11.7347	7.92208	27.2912	783.219	26.083	-1.90634	29.3595	21.6089	2.88409	22.6259	2.88409	819.311	160.041	5.33172	79.4993	431.761	20.6957	384.116	20.6957
1_21_035	CM081	Castanea mollissima	Hanzhong, Shaanxi Province, China	106.669	33.277	0.9874	10.713	11.7347	7.92208	27.2912	783.219	26.083	-1.90634	29.3595	21.6089	2.88409	22.6259	2.88409	819.311	160.041	5.33172	79.4993	431.761	20.6957	384.116	20.6957
1_21_037	CM082	Castanea mollissima	Hanzhong, Shaanxi Province, China	106.669	33.277	0.9849	11.9204	11.7347	7.92208	27.2912	783.219	26.083	-1.90634	29.3595	21.6089	2.88409	22.6259	2.88409	819.311	160.041	5.33172	79.4993	431.761	20.6957	384.116	20.6957
1_21_040	CM083	Castanea mollissima	Hanzhong, Shaanxi Province, China	106.672	33.2479	0.9927	11.1723	13.5822	8.07008	27.3358	800.94	28.145	-1.37323	29.5456	22.2961	3.44063	23.3361	3.44063	821.399	162.085	5	80.0421	435.207	20.0635	387.145	20.0635
1_21_041	CM084	Castanea mollissima	Hanzhong, Shaanxi Province, China	106.672	33.2356	0.9786	10.8444	13.5822	8.07008	27.3358	800.94	28.145	-1.263	29.6542	22.5004	3.58724	23.5463	3.58724	823.004	162.965	5	80.2161	436.808	20.0617	388.757	20.0617
1_21_042	CM085	Castanea mollissima	Hanzhong, Shaanxi Province, China	106.681	33.2118	0.9896	15.5456	13.5822	8.07008	27.3358	800.94	28.145	-1.0825	29.864	22.8708	3.84205	23.9268	3.84205	826.23	164.505	5	80.4758	439.643	20.1698	391.551	20.1698
1_21_054	CM086	Castanea mollissima	Longnan, Gansu Province, China	105.516	33.3053	0.9913	12.1414	11.1363	8.58567	29.198	760.003	25.51	-3.9877	29.2038	19.0866	1.20673	20.0696	1.20673	699.617	136.648	3.46331	82.2047	368.685	14.2625	346.302	14.2625
1_21_055	CM087	Castanea mollissima	Longnan, Gansu Province, China	105.425	33.434	0.9927	12.4221	10.938	8.76017	29.2659	769.153	25.557	-4.92375	29.5764	18.436	0.378726	19.4031	0.378726	681.393	129.375	3.79171	81.0677	353.502	14.5834	333.086	14.5834
1_21_057	CM088	Castanea mollissima	Longnan, Gansu Province, China	105.424	33.4343	0.9923	13.7091	10.938	8.76017	29.2659	769.153	25.557	-4.92759	29.5791	18.4343	0.376208	19.4013	0.376208	681.247	129.341	3.7883	81.0676	353.41	14.5766	333.01	14.5766
1_21_059	CM089	Castanea mollissima	Longnan, Gansu Province, China	105.421	33.4335	0.991	11.6699	10.938	8.76017	29.2659	769.153	25.557	-4.95533	29.5783	18.4079	0.349812	19.3737	0.349812	681.326	129.319	3.7985	81.0515	353.337	14.597	333.01	14.597
1_21_062	CM090	Castanea mollissima	Longnan, Gansu Province, China	105.638	33.3491	0.9929	13.0044	11.161	8.56317	29.1076	763.818	25.609	-3.42116	28.9968	19.4805	1.58903	20.4822	1.58903	712.574	139.322	4	81.9406	376.825	15.5286	351.396	15.5286
1_21_066	CM091	Castanea mollissima	Longnan, Gansu Province, China	105.799	33.3599	0.9927	10.7843	12.3565	8.44133	28.8731	766.561	26.819	-2.45967	28.8131	20.3167	2.38442	21.3282	2.38442	729.784	145.142	4	82.5294	390.239	15.6807	360.009	15.6807
1_21_070	CM092	Castanea mollissima	Hanzhong, Shaanxi Province, China	105.855	33.3475	0.993	12.1945	12.7407	8.35075	28.6505	769.073	27.181	-2.33084	28.6911	20.3663	2.43231	21.3785	2.43231	739.514	147.214	4.21162	82.4173	395.555	16.2538	364.131	16.2538
1_21_071	CM093	Castanea mollissima	Hanzhong, Shaanxi Province, China	105.855	33.3475	0.9897	11.7812	12.7407	8.35075	28.6505	769.073	27.181	-2.33084	28.6911	20.3663	2.43231	21.3785	2.43231	739.514	147.214	4.21162	82.4173	395.555	16.2538	364.131	16.2538
1_21_072	CM094	Castanea mollissima	Hanzhong, Shaanxi Province, China	105.855	33.3475	0.9938	9.877	12.7407	8.35075	28.6505	769.073	27.181	-2.33084	28.6911	20.3663	2.43231	21.3785	2.43231	739.514	147.214	4.21162	82.4173	395.555	16.2538	364.131	16.2538
1_21_078	CM095	Castanea mollissima	Hanzhong, Shaanxi Province, China	106.073	33.3307	0.9933	13.487	12.6634	7.91225	27.4521	771.189	27.001	-1.52933	29.0502	21.4732	3.20276	22.531	3.20276	767.528	155.562	4.99624	82.6623	414.204	18.0206	378.492	18.0206
1_21_079	CM096	Castanea mollissima	Hanzhong, Shaanxi Province, China	106.073	33.3307	0.9931	13.8748	12.6634	7.91225	27.4521	771.189	27.001	-1.52933	29.0502	21.4732	3.20276	22.531	3.20276	767.528	155.562	4.99624	82.6623	414.204	18.0206	378.492	18.0206
1_21_080	CM097	Castanea mollissima	Hanzhong, Shaanxi Province, China	106.073	33.3307	0.9907	14.2987	12.6634	7.91225	27.4521	771.189	27.001	-1.52933	29.0502	21.4732	3.20276	22.531	3.20276	767.528	155.562	4.99624	82.6623	414.204	18.0206	378.492	18.0206
1_21_081	CM098	Castanea mollissima	Hanzhong, Shaanxi Province, China	106.073	33.3307	0.9933	10.8226	12.6634	7.91225	27.4521	771.189	27.001	-1.52933	29.0502	21.4732	3.20276	22.531	3.20276	767.528	155.562	4.99624	82.6623	414.204	18.0206	378.492	18.0206
1_21_089	CM099	Castanea mollissima	Longnan, Gansu Province, China	105.866	33.9715	0.993	14.6565	10.629	8.60633	28.5991	788.112	25.518	-4.20203	30.297	19.6465	1.0582	20.7169	1.0582	676.733	126.475	4	80.0947	353.787	15	322.877	15
1_21_090	CM100	Castanea mollissima	Longnan, Gansu Province, China	105.866	33.9715	0.993	13.5751	10.629	8.60633	28.5991	788.112	25.518	-4.20203	30.297	19.6465	1.0582	20.7169	1.0582	676.733	126.475	4	80.0947	353.787	15	322.877	15
1_21_103	CM101	Castanea mollissima	Hanzhong, Shaanxi Province, China	105.72	33.9587	0.9928	15.8671	10.2708	8.43817	27.9966	793.286	25.219	-4.44435	30.2429	19.3365	0.758965	20.3894	0.758965	668.545	124.772	3.82154	80.2034	348.51	14.8215	320.052	14.8215
1_21_105	CM102	Castanea mollissima	Longnan, Gansu Province, China	105.72	33.9587	0.9941	11.827	10.2708	8.43817	27.9966	793.286	25.219	-4.44435	30.2429	19.3365	0.758965	20.3894	0.758965	668.545	124.772	3.82154	80.2034	348.51	14.8215	320.052	14.8215
1_21_117	CM103	Castanea mollissima	Longnan, Gansu Province, China	106.007	33.9597	0.9933	12.9984	10.8127	8.5025	28.3871	790.597	25.677	-3.88924	30.1201	19.8603	1.27397	20.9217	1.27397	686.388	127.483	4	79.6009	359.008	15.5166	324.355	15.5166
1_21_123	CM104	Castanea mollissima	Longnan, Gansu Province, China	106.07	33.7146	0.9898	13.2797	12.3128	8.70883	28.8076	794.832	27.262	-2.80622	29.9167	20.8206	2.23745	21.896	2.23745	707.673	135.184	4	80.636	374.475	15.8416	338.3	15.8416
1_21_124	CM105	Castanea mollissima	Longnan, Gansu Province, China	106.07	33.7146	0.993	11.6264	12.3128	8.70883	28.8076	794.832	27.262	-2.80622	29.9167	20.8206	2.23745	21.896	2.23745	707.673	135.184	4	80.636	374.475	15.8416	338.3	15.8416
1_21_130	CM106	Castanea mollissima	Longnan, Gansu Province, China	106.08	33.6803	0.9911	13.793	12.3128	8.70883	28.8076	794.832	27.262	-2.55925	29.5065	20.7675	2.28508	21.8211	2.28508	713.724	136.503	4	80.6226	377.773	15.9654	340.977	15.9654
1_21_135	CM107	Castanea mollissima	Longnan, Gansu Province, China	106.291	34.0434	0.9925	14.5677	9.69417	7.97667	26.8177	799.666	24.521	-4.75692	30.1708	19.1429	0.240709	20.1964	0.240709	696.289	127.479	4	78.849	363.233	16	322.526	16
1_21_149	CM108	Castanea mollissima	Longnan, Gansu Province, China	106.419	33.8379	0.9926	14.8122	11.3133	8.60967	28.0893	813.905	26.457	-4.2994	30.0469	19.562	0.739251	20.6181	0.739251	721.333	132.923	4	78.8711	375.711	16.0328	333.604	16.0328
1_21_161	CM109	Castanea mollissima	Longnan, Gansu Province, China	104.783	32.7196	0.9925	13.7457	9.34879	8.28708	28.9434	730.39	23.163	-5.70759	28.4671	16.9167	-0.393101	17.747	-0.393101	749.716	143.515	4.33797	81.1597	384.684	18.4058	370.387	18.4058
1_21_164	CM110	Castanea mollissima	Longnan, Gansu Province, China	104.783	32.7196	0.987	14.4475	9.34879	8.28708	28.9434	730.39	23.163	-5.70759	28.4671	16.9167	-0.393101	17.747	-0.393101	749.716	143.515	4.33797	81.1597	384.684	18.4058	370.387	18.4058
1_21_165	CM111	Castanea mollissima	Longnan, Gansu Province, China	104.803	32.7569	0.9894	16.0702	10.542	8.61817	29.8372	730.385	24.521	-4.58087	28.4829	18.0037	0.638521	18.8754	0.638521	732.354	144.866	3.32882	83.2692	384.925	15.5216	369.254	15.5216
1_21_166	CM112	Castanea mollissima	Longnan, Gansu Province, China	104.803	32.7569	0.9927	16.3627	10.542	8.61817	29.8372	730.385	24.521	-4.58087	28.4829	18.0037	0.638521	18.8754	0.638521	732.354	144.866	3.32882	83.2692	384.925	15.5216	369.254	15.5216
1_21_187	CM113	Castanea mollissima	Zhangjiajie, Hunan Province, China	110.933	29.4182	0.9617	12.2846	15.5674	7.57442	25.2212	816.517	30.425	1.12442	30.3951	24.3865	6.03598	26.423	6.03598	1324.97	208.839	31.1911	54.7602	564.625	111.367	531.1	111.367
1_21_212	CM114	Castanea mollissima	Yongshun, Hunan Province, China	109.912	28.9624	0.9744	10.7424	15.7157	7.70033	26.0111	798.643	30.496	1.03783	29.8816	23.612	5.86541	25.6346	5.86541	1423.1	247.425	29.4831	60.3007	643.521	103.94	573.81	103.94
1_21_213	CM115	Castanea mollissima	Yongshun, Hunan Province, China	109.905	28.9492	0.9649	10.5646	15.7157	7.70033	26.0111	798.643	30.496	1.03493	29.8896	23.617	5.86878	25.6397	5.86878	1423.66	247.527	29.6631	60.2682	643.686	104.243	573.405	104.243
1_21_216	CM116	Castanea mollissima	Yongshun, Hunan Province, China	109.83	28.7842	0.9672	9.8672	16.5207	7.92433	26.3503	807.291	31.637	1.53396	29.9698	24.0502	6.23942	26.1095	6.23942	1407.83	244.977	30.5894	59.9282	635.365	107.124	558.652	107.124
1_21_218	CM117	Castanea mollissima	Yongshun, Hunan Province, China	109.994	28.7911	0.9682	9.5215	16.1539	7.91342	26.3543	806.861	31.189	1.21812	29.5447	23.4881	5.80978	25.5336	5.80978	1426.03	245.96	32.4294	59.2466	639.363	112.744	561.365	112.744
1_21_220	CM118	Castanea mollissima	Yongshun, Hunan Province, China	110.874	28.8192	0.956	12.5731	16.5738	7.60817	24.9841	828.886	31.849	1.26237	30.3924	20.551	6.01498	26.3877	6.01498	1380.76	226.367	37.579	54.1709	600.736	133.58	514.128	133.58
1_21_222	CM119	Castanea mollissima	Xiangxi, Hunan Province, China	109.368	28.1993	0.9792	14.9853	14.6865	8.06258	27.3475	783.931	29.233	0.0110072	29.5192	22.4228	4.98492	24.3593	4.98492	1351.4	226.004	31.6442	58.3472	594.466	107.338	520.254	107.338
1_21_223	CM120	Castanea mollissima	Xiangxi, Hunan Province, China	109.368	28.1993	0.9801	10.5412	14.6865	8.06258	27.3475	783.931	29.233	0.0110072	29.5192	22.4228	4.98492	24.3593	4.98492	1351.4	226.004	31.6442	58.3472	594.466	107.338	520.254	107.338
1_21_227	CM121	Castanea mollissima	Xiangxi, Hunan Province, China	109.608	27.9093	0.9506	15.0556	17.0363	7.89925	26.3133	808.668	32.117	2.15186	30.0816	21.21	6.8558	26.7843	6.8558	1278.16	219.699	30.2986	58.7325	578.542	114.345	481.624	114.345
1_21_229	CM122	Castanea mollissima	Xiangxi, Hunan Province, China	109.611	27.8827	0.9834	12.2216	17.0363	7.89925	26.3133	808.668	32.117	2.14338	30.0736	21.196	6.84148	26.7718	6.84148	1274.58	218.643	30.3344	58.6329	577.373	115.016	478.802	115.016
1_21_231	CM123	Castanea mollissima	Xiangxi, Hunan Province, China	109.611	27.8827	0.9641	12.0939	17.0363	7.89925	26.3133	808.668	32.117	2.14338	30.0736	21.196	6.84148	26.7718	6.84148	1274.58	218.643	30.3344	58.6329	577.373	115.016	478.802	115.016
1_21_234	CM124	Castanea mollissima	Xiangxi, Hunan Province, China	109.57	28.3124	0.9774	15.1574	16.2689	7.725	26.2087	794.951	31.02	2.08805	29.6584	24.4231	6.71285	26.438	6.71285	1332.36	230.539	31.2511	59.5976	598.394	106.964	515.745	106.964
1_21_235	CM125	Castanea mollissima	Xiangxi, Hunan Province, China	109.57	28.3124	0.9827	12.8337	16.2689	7.725	26.2087	794.951	31.02	2.08805	29.6584	24.4231	6.71285	26.438	6.71285	1332.36	230.539	31.2511	59.5976	598.394	106.964	515.745	106.964
1_21_237	CM126	Castanea mollissima	Xiangxi, Hunan Province, China	109.57	28.3124	0.9745	13.9883	16.2689	7.725	26.2087	794.951	31.02	2.08805	29.6584	24.4231	6.71285	26.438	6.71285	1332.36	230.539	31.2511	59.5976	598.394	106.964	515.745	106.964
1_21_238	CM127	Castanea mollissima	Jiangkou, Guizhou Province, China	108.816	27.9002	0.9617	17.1814	14.9123	7.28967	25.6029	774.737	29.361	1.31454	28.8266	23.0027	5.65713	24.8685	5.65713	1225.13	200.633	28.156	59.038	539.694	92.4112	474.461	92.4112
1_21_239	CM128	Castanea mollissima	Jiangkou, Guizhou Province, China	108.816	27.9002	0.9646	9.4117	14.9123	7.28967	25.6029	774.737	29.361	1.31454	28.8266	23.0027	5.65713	24.8685	5.65713	1225.13	200.633	28.156	59.038	539.694	92.4112	474.461	92.4112
1_21_240	CM129	Castanea mollissima	Jiangkou, Guizhou Province, China	108.816	27.9002	0.9804	10.5799	14.9123	7.28967	25.6029	774.737	29.361	1.31454	28.8266	23.0027	5.65713	24.8685	5.65713	1225.13	200.633	28.156	59.038	539.694	92.4112	474.461	92.4112
1_21_241	CM130	Castanea mollissima	Jiangkou, Guizhou Province, China	108.816	27.9002	0.9717	11.0453	14.9123	7.28967	25.6029	774.737	29.361	1.31454	28.8266	23.0027	5.65713	24.8685	5.65713	1225.13	200.633	28.156	59.038	539.694	92.4112	474.461	92.4112
1_21_243	CM131	Castanea mollissima	Liping, Guizhou Province, China	109.057	26.0457	0.9896	13.7243	15.3426	7.7345	28.0571	738.791	28.603	1.85585	27.8588	21.2236	6.68168	24.8952	6.68168	1351.46	229.436	35	59.6282	608.18	133.684	529.595	133.684
1_21_244	CM132	Castanea mollissima	Liping, Guizhou Province, China	109.057	26.0457	0.9862	12.477	15.3426	7.7345	28.0571	738.791	28.603	1.85585	27.8588	21.2236	6.68168	24.8952	6.68168	1351.46	229.436	35	59.6282	608.18	133.684	529.595	133.684
1_21_247	CM133	Castanea mollissima	Hecheng, Hunan Province, China	109.936	27.0573	0.9268	8.172	16.6006	7.54733	25.7958	801.461	31.176	1.87612	29.189	20.7321	6.36099	26.0028	6.36099	1309.87	216.781	35.5465	55.4201	596.035	146.274	456.155	146.274
1_21_248	CM134	Castanea mollissima	Hecheng, Hunan Province, China	109.936	27.0573	0.9276	11.3402	16.6006	7.54733	25.7958	801.461	31.176	1.87612	29.189	20.7321	6.36099	26.0028	6.36099	1309.87	216.781	35.5465	55.4201	596.035	146.274	456.155	146.274
1_21_251	CM135	Castanea mollissima	Hecheng, Hunan Province, China	109.937	27.0559	0.9644	10.7634	16.6006	7.54733	25.7958	801.461	31.176	1.87493	29.1849	20.7292	6.35932	25.9992	6.35932	1310.19	216.825	35.5774	55.4066	596.146	146.394	456.164	146.394
1_21_253	CM136	Castanea mollissima	Hecheng, Hunan Province, China	109.937	27.0559	0.9792	10.1302	16.6006	7.54733	25.7958	801.461	31.176	1.87493	29.1849	20.7292	6.35932	25.9992	6.35932	1310.19	216.825	35.5774	55.4066	596.146	146.394	456.164	146.394
1_21_255	CM137	Castanea mollissima	Loudi, Hunan Province, China	111.065	27.7951	0.9529	4.8243	14.6401	7.45983	24.9276	811.676	29.598	0.840481	30.4568	20.0905	5.54836	25.8381	5.54836	1416.86	218.599	42.1215	50.584	622.125	167.973	472.078	167.973
1_21_256	CM138	Castanea mollissima	Loudi, Hunan Province, China	111.065	27.7951	0.9537	10.2831	14.6401	7.45983	24.9276	811.676	29.598	0.840481	30.4568	20.0905	5.54836	25.8381	5.54836	1416.86	218.599	42.1215	50.584	622.125	167.973	472.078	167.973
1_21_258	CM139	Castanea mollissima	Loudi, Hunan Province, China	111.065	27.7951	0.9468	10.968	14.6401	7.45983	24.9276	811.676	29.598	0.840481	30.4568	20.0905	5.54836	25.8381	5.54836	1416.86	218.599	42.1215	50.584	622.125	167.973	472.078	167.973
1_21_259	CM140	Castanea mollissima	Loudi, Hunan Province, China	111.065	27.7951	0.9826	12.225	14.6401	7.45983	24.9276	811.676	29.598	0.840481	30.4568	20.0905	5.54836	25.8381	5.54836	1416.86	218.599	42.1215	50.584	622.125	167.973	472.078	167.973
1_21_262	CM141	Castanea mollissima	Yanshan, Jiangxi Province, China	118.088	28.9291	0.9663	10.9326	14.8619	7.44392	25.2936	799.732	29.134	0.522665	30.1841	19.8612	7.55336	25.6141	5.60962	1798.06	315.224	46.0876	57.3395	823.391	180.442	597.211	233.159
1_21_263	CM142	Castanea mollissima	Yanshan, Jiangxi Province, China	118.088	28.9291	0.9398	10.7615	14.8619	7.44392	25.2936	799.732	29.134	0.522665	30.1841	19.8612	7.55336	25.6141	5.60962	1798.06	315.224	46.0876	57.3395	823.391	180.442	597.211	233.159
1_21_265	CM143	Castanea mollissima	Yanshan, Jiangxi Province, China	118.088	28.9291	0.9614	15.8715	14.8619	7.44392	25.2936	799.732	29.134	0.522665	30.1841	19.8612	7.55336	25.6141	5.60962	1798.06	315.224	46.0876	57.3395	823.391	180.442	597.211	233.159
1_21_268	CM144	Castanea mollissima	Qianshan, Jiangxi Province, China	117.789	28.2333	0.98	20.7568	18.2125	8.71258	28.1578	803.624	33.399	2.27242	30.6121	21.7173	13.5434	27.2689	7.77385	1783.56	317.984	50.334	62.1469	864.354	186.903	556.123	248.04
1_21_269	CM145	Castanea mollissima	Qianshan, Jiangxi Province, China	117.789	28.2333	0.979	11.343	18.2125	8.71258	28.1578	803.624	33.399	2.27242	30.6121	21.7173	13.5434	27.2689	7.77385	1783.56	317.984	50.334	62.1469	864.354	186.903	556.123	248.04
1_21_271	CM146	Castanea mollissima	Qianshan, Jiangxi Province, China	117.789	28.2333	0.9878	15.9712	18.2125	8.71258	28.1578	803.624	33.399	2.27242	30.6121	21.7173	13.5434	27.2689	7.77385	1783.56	317.984	50.334	62.1469	864.354	186.903	556.123	248.04
1_21_272	CM147	Castanea mollissima	Qianshan, Jiangxi Province, China	117.789	28.2333	0.9909	12.7264	18.2125	8.71258	28.1578	803.624	33.399	2.27242	30.6121	21.7173	13.5434	27.2689	7.77385	1783.56	317.984	50.334	62.1469	864.354	186.903	556.123	248.04
1_21_274	CM148	Castanea mollissima	Yingtan, Jiangxi Province, China	117.015	28.1499	0.9802	10.947	18.2429	8.5685	27.4543	820.768	33.615	2.39219	31.0584	22.1225	14.0685	27.8029	7.76747	1790.89	333.01	50.3062	62.9174	869.755	181.884	588.011	244.281
1_21_276	CM149	Castanea mollissima	Yingtan, Jiangxi Province, China	117.015	28.1499	0.9894	14.4321	18.2429	8.5685	27.4543	820.768	33.615	2.39219	31.0584	22.1225	14.0685	27.8029	7.76747	1790.89	333.01	50.3062	62.9174	869.755	181.884	588.011	244.281
1_21_277	CM150	Castanea mollissima	Yingtan, Jiangxi Province, China	117.015	28.1499	0.9739	10.6308	18.2429	8.5685	27.4543	820.768	33.615	2.39219	31.0584	22.1225	14.0685	27.8029	7.76747	1790.89	333.01	50.3062	62.9174	869.755	181.884	588.011	244.281
1_21_278	CM151	Castanea mollissima	Yingtan, Jiangxi Province, China	117.193	27.8498	0.9786	11.7406	16.6891	8.1495	27.5899	775.497	31.149	1.07241	28.8843	19.6064	8.50139	24.7628	6.19747	1907.98	339.682	49.0632	60.8798	908.843	187.568	631.427	242.198
1_21_280	CM152	Castanea mollissima	Zixi, Jiangxi Province, China	117.116	27.824	0.978	12.5275	17.0604	8.37383	28.0296	780.498	31.698	1.5321	29.4793	20.4043	11.0689	25.6366	6.72343	1862.09	336.105	49.112	61.9225	896.856	185.026	611.091	241.618
1_21_283	CM153	Castanea mollissima	Zixi, Jiangxi Province, China	117.116	27.824	0.9768	10.9005	17.0604	8.37383	28.0296	780.498	31.698	1.5321	29.4793	20.4043	11.0689	25.6366	6.72343	1862.09	336.105	49.112	61.9225	896.856	185.026	611.091	241.618
1_21_292	CM154	Castanea mollissima	Pingxiang, Jiangxi Province, China	113.859	27.7727	0.9877	12.3576	16.7511	8.03383	26.1144	829.538	32.072	1.66054	31.0995	21.4666	8.54854	27.1647	6.66659	1496.66	220.355	46.2225	48.2666	645.715	184.245	447.738	208.551
1_21_304	CM155	Castanea mollissima	Yuping, Guizhou Province, China	108.939	27.3404	0.9716	11.0964	16.1349	8.1205	27.5402	789.75	30.883	1.75339	29.4965	20.6959	6.41314	25.925	6.41314	1174.11	193.892	30.9382	56.7609	513.351	106.955	440.598	106.955
1_21_308	CM156	Castanea mollissima	Yuping, Guizhou Province, China	108.939	27.3404	0.9779	11.0902	16.1349	8.1205	27.5402	789.75	30.883	1.75339	29.4965	20.6959	6.41314	25.925	6.41314	1174.11	193.892	30.9382	56.7609	513.351	106.955	440.598	106.955
1_21_309	CM157	Castanea mollissima	Yuping, Guizhou Province, China	108.939	27.3404	0.9729	10.6163	16.1349	8.1205	27.5402	789.75	30.883	1.75339	29.4965	20.6959	6.41314	25.925	6.41314	1174.11	193.892	30.9382	56.7609	513.351	106.955	440.598	106.955
1_21_312	CM158	Castanea mollissima	Yingtan, Jiangxi Province, China	117.024	28.0107	0.9609	12.6369	17.9674	8.4095	27.4157	807.558	33.03	1.41242	29.4038	20.2746	9.90255	25.6236	6.49304	1882.11	339.033	50.712	61.0866	899.015	189.467	623.257	244.119
1_21_318	CM159	Castanea mollissima	Yingtan, Jiangxi Province, China	117.025	28.0106	0.9636	12.059	17.9674	8.4095	27.4157	807.558	33.03	1.4236	29.4097	20.2884	9.97608	25.6384	6.50474	1881.1	338.94	50.6946	61.1142	898.784	189.383	622.756	244.073
1_21_324	CM160	Castanea mollissima	Yingtan, Jiangxi Province, China	117.025	28.0106	0.9786	10.7368	17.9674	8.4095	27.4157	807.558	33.03	1.4236	29.4097	20.2884	9.97608	25.6384	6.50474	1881.1	338.94	50.6946	61.1142	898.784	189.383	622.756	244.073
1_21_339	CM161	Castanea mollissima	Hongya, Sichuan Province, China	103.21	29.7072	0.9866	13.6327	15.7448	7.164	27.6069	686.709	28.258	1.29782	26.0578	22.4285	5.83211	22.877	5.83211	1401.63	335.688	16.7205	92.6977	812.161	56.675	808.293	56.675
1_21_341	CM162	Castanea mollissima	Emei, Sichuan Province, China	103.365	29.6278	0.9908	13.6041	14.4791	7.06083	27.3305	686.907	26.955	1.49888	25.9085	22.7672	5.95957	22.9997	5.95957	1410.63	336.087	16.7513	92.5123	816.747	56.4965	815.394	56.4965
1_21_342	CM163	Castanea mollissima	Emei, Sichuan Province, China	103.365	29.6261	0.9928	14.429	14.4791	7.06083	27.3305	686.907	26.955	1.48649	25.909	22.7544	5.94956	22.9885	5.94956	1409.96	335.806	16.7578	92.4878	816.284	56.4844	814.943	56.4844
1_21_343	CM164	Castanea mollissima	Emei, Sichuan Province, China	103.365	29.6261	0.9842	12.7364	14.4791	7.06083	27.3305	686.907	26.955	1.48649	25.909	22.7544	5.94956	22.9885	5.94956	1409.96	335.806	16.7578	92.4878	816.284	56.4844	814.943	56.4844
1_21_344	CM165	Castanea mollissima	Emei, Sichuan Province, China	103.365	29.6261	0.9921	18.3302	14.4791	7.06083	27.3305	686.907	26.955	1.48649	25.909	22.7544	5.94956	22.9885	5.94956	1409.96	335.806	16.7578	92.4878	816.284	56.4844	814.943	56.4844
1_21_345	CM166	Castanea mollissima	Emei, Sichuan Province, China	103.365	29.6261	0.99	12.8446	14.4791	7.06083	27.3305	686.907	26.955	1.48649	25.909	22.7544	5.94956	22.9885	5.94956	1409.96	335.806	16.7578	92.4878	816.284	56.4844	814.943	56.4844
2_1	CS001	Castanea seguinii	Xingyi, Guizhou Province, China	104.769	31.18	0.9834	12.6616	16.3157	7.45362	26.9749	744.849	29.5467	1.915	27.6317	24.2296	6.67433	25.0702	6.67433	948	230	6	99.5544	588	25	553	25
2_2	CS002	Castanea seguinii	Xingyi, Guizhou Province, China	106.917	26.3968	0.9561	30.6579	13.8872	7.65688	29.4291	681.414	26.3195	0.3015	26.018	20.4649	4.99008	21.8075	4.99008	1159	214	19	69.4142	564	65	529	65
2_3	CS003	Castanea seguinii	Yiling, Hubei Province, China	111.139	31.2817	0.9674	57.3426	11.467	8.44369	27.9269	798.654	26.0642	-4.17075	30.235	21.1298	1.34421	21.1298	1.34421	1228	206	21	62.3784	537	73	537	73
2_5	CS004	Castanea seguinii	Yiling, Hubei Province, China	111.139	31.2817	0.9351	34.7664	11.467	8.44369	27.9269	798.654	26.0642	-4.17075	30.235	21.1298	1.34421	21.1298	1.34421	1228	206	21	62.3784	537	73	537	73
2_6	CS005	Castanea seguinii	Yiling, Hubei Province, China	111.139	31.2817	0.9473	12.7242	11.467	8.44369	27.9269	798.654	26.0642	-4.17075	30.235	21.1298	1.34421	21.1298	1.34421	1228	206	21	62.3784	537	73	537	73
2_7	CS006	Castanea seguinii	Yiling, Hubei Province, China	111.091	31.2714	0.9839	13.0682	11.467	8.44369	27.9269	798.654	26.0642	-4.17075	30.235	21.1298	1.34421	21.1298	1.34421	1228	206	21	62.3784	537	73	537	73
2_8	CS007	Castanea seguinii	Yiling, Hubei Province, China	111.091	31.2714	0.9858	11.6954	11.467	8.44369	27.9269	798.654	26.0642	-4.17075	30.235	21.1298	1.34421	21.1298	1.34421	1228	206	21	62.3784	537	73	537	73
2_9	CS008	Castanea seguinii	Yiling, Hubei Province, China	111.091	31.2714	0.9692	11.5048	11.467	8.44369	27.9269	798.654	26.0642	-4.17075	30.235	21.1298	1.34421	21.1298	1.34421	1228	206	21	62.3784	537	73	537	73
2_11	CS009	Castanea seguinii	Yiling, Hubei Province, China	111.091	31.2714	0.943	13.0919	11.467	8.44369	27.9269	798.654	26.0642	-4.17075	30.235	21.1298	1.34421	21.1298	1.34421	1228	206	21	62.3784	537	73	537	73
2_12	CS010	Castanea seguinii	Yiling, Hubei Province, China	111.092	31.2723	0.9898	13.1141	11.467	8.44369	27.9269	798.654	26.0642	-4.17075	30.235	21.1298	1.34421	21.1298	1.34421	1228	206	21	62.3784	537	73	537	73
2_14	CS011	Castanea seguinii	Yiling, Hubei Province, China	111.101	31.2589	0.9752	11.667	11.467	8.44369	27.9269	798.654	26.0642	-4.17075	30.235	21.1298	1.34421	21.1298	1.34421	1228	206	21	62.3784	537	73	537	73
2_15	CS012	Castanea seguinii	Yiling, Hubei Province, China	111.099	31.2595	0.9595	11.5888	11.467	8.44369	27.9269	798.654	26.0642	-4.17075	30.235	21.1298	1.34421	21.1298	1.34421	1228	206	21	62.3784	537	73	537	73
2_16	CS013	Castanea seguinii	Yiling, Hubei Province, China	111.099	31.2596	0.9734	11.9451	11.467	8.44369	27.9269	798.654	26.0642	-4.17075	30.235	21.1298	1.34421	21.1298	1.34421	1228	206	21	62.3784	537	73	537	73
2_17	CS014	Castanea seguinii	Yiling, Hubei Province, China	111.089	31.2692	0.9716	13.5099	11.467	8.44369	27.9269	798.654	26.0642	-4.17075	30.235	21.1298	1.34421	21.1298	1.34421	1228	206	21	62.3784	537	73	537	73
2_18	CS015	Castanea seguinii	Yiling, Hubei Province, China	111.092	31.2722	0.9839	11.4882	11.467	8.44369	27.9269	798.654	26.0642	-4.17075	30.235	21.1298	1.34421	21.1298	1.34421	1228	206	21	62.3784	537	73	537	73
2_19	CS016	Castanea seguinii	Yiling, Hubei Province, China	111.092	31.2722	0.9883	14.5262	11.467	8.44369	27.9269	798.654	26.0642	-4.17075	30.235	21.1298	1.34421	21.1298	1.34421	1228	206	21	62.3784	537	73	537	73
2_20	CS017	Castanea seguinii	Yiling, Hubei Province, China	111.092	31.2729	0.9839	11.4882	11.467	8.44369	27.9269	798.654	26.0642	-4.17075	30.235	21.1298	1.34421	21.1298	1.34421	1228	206	21	62.3784	537	73	537	73
2_21	CS018	Castanea seguinii	Yiling, Hubei Province, China	111.092	31.2738	0.9865	11.2292	11.467	8.44369	27.9269	798.654	26.0642	-4.17075	30.235	21.1298	1.34421	21.1298	1.34421	1228	206	21	62.3784	537	73	537	73
2_22	CS019	Castanea seguinii	Yiling, Hubei Province, China	111.095	31.2615	0.9858	12.2485	11.467	8.44369	27.9269	798.654	26.0642	-4.17075	30.235	21.1298	1.34421	21.1298	1.34421	1228	206	21	62.3784	537	73	537	73
2_23	CS020	Castanea seguinii	Yiling, Hubei Province, China	111.095	31.262	0.9628	13.4481	11.467	8.44369	27.9269	798.654	26.0642	-4.17075	30.235	21.1298	1.34421	21.1298	1.34421	1228	206	21	62.3784	537	73	537	73
2_24	CS021	Castanea seguinii	Yiling, Hubei Province, China	111.095	31.262	0.9822	11.6396	11.467	8.44369	27.9269	798.654	26.0642	-4.17075	30.235	21.1298	1.34421	21.1298	1.34421	1228	206	21	62.3784	537	73	537	73
2_25	CS022	Castanea seguinii	Yiling, Hubei Province, China	111.091	31.273	0.9815	14.3571	11.467	8.44369	27.9269	798.654	26.0642	-4.17075	30.235	21.1298	1.34421	21.1298	1.34421	1228	206	21	62.3784	537	73	537	73
2_31	CS023	Castanea seguinii	Luotian, Hubei Province, China	115.753	31.0802	0.9797	11.3289	13.4571	8.27708	26.4915	859.136	28.4845	-2.75975	31.2443	23.7669	2.57596	23.7669	2.57596	1476	243	30	58.0716	654	128	654	128
2_32	CS024	Castanea seguinii	Luotian, Hubei Province, China	115.755	31.0783	0.9505	12.2787	13.4571	8.27708	26.4915	859.136	28.4845	-2.75975	31.2443	23.7669	2.57596	23.7669	2.57596	1476	243	30	58.0716	654	128	654	128
2_33	CS025	Castanea seguinii	Luotian, Hubei Province, China	115.697	31.1921	0.985	13.3791	12.2676	8.26869	26.6982	852.017	27.1127	-3.85825	30.971	22.5259	1.47075	22.5259	1.47075	1479	236	29	57.5338	654	128	654	128
2_34	CS026	Castanea seguinii	Fangxian, Hubei Province, China	110.694	31.884	0.9307	11.3171	12.1014	9.10946	29.2648	814.212	27.178	-3.94975	31.1278	21.1042	1.78712	21.9777	1.78712	1109	192	16	64.9051	493	57	484	57
2_35	CS027	Castanea seguinii	Fangxian, Hubei Province, China	110.693	31.8849	0.9677	11.5787	12.1014	9.10946	29.2648	814.212	27.178	-3.94975	31.1278	21.1042	1.78712	21.9777	1.78712	1109	192	16	64.9051	493	57	484	57
2_36	CS028	Castanea seguinii	Fangxian, Hubei Province, China	110.693	31.8852	0.9349	12.2093	12.1014	9.10946	29.2648	814.212	27.178	-3.94975	31.1278	21.1042	1.78712	21.9777	1.78712	1109	192	16	64.9051	493	57	484	57
2_37	CS029	Castanea seguinii	Fangxian, Hubei Province, China	110.693	31.8851	0.9784	13.575	12.1014	9.10946	29.2648	814.212	27.178	-3.94975	31.1278	21.1042	1.78712	21.9777	1.78712	1109	192	16	64.9051	493	57	484	57
2_38	CS030	Castanea seguinii	Fangxian, Hubei Province, China	110.694	31.8846	0.9613	13.75	12.1014	9.10946	29.2648	814.212	27.178	-3.94975	31.1278	21.1042	1.78712	21.9777	1.78712	1109	192	16	64.9051	493	57	484	57
2_39	CS031	Castanea seguinii	Yizhang, Hunan Province, China	112.956	24.9689	0.8541	29.7	15.2297	7.55685	29.0037	678.317	27.4063	1.3515	26.0548	18.9618	8.19333	22.9956	6.43113	1661	282	43	61.1896	775	133	593	189
2_40	CS032	Castanea seguinii	Yizhang, Hunan Province, China	112.956	24.9689	0.9827	13.1735	15.2297	7.55685	29.0037	678.317	27.4063	1.3515	26.0548	18.9618	8.19333	22.9956	6.43113	1661	282	43	61.1896	775	133	593	189
2_41	CS033	Castanea seguinii	Yizhang, Hunan Province, China	112.956	24.9689	0.8255	36.6	15.2297	7.55685	29.0037	678.317	27.4063	1.3515	26.0548	18.9618	8.19333	22.9956	6.43113	1661	282	43	61.1896	775	133	593	189
2_42	CS034	Castanea seguinii	Yizhang, Hunan Province, China	112.956	24.9689	0.9607	12.8682	15.2297	7.55685	29.0037	678.317	27.4063	1.3515	26.0548	18.9618	8.19333	22.9956	6.43113	1661	282	43	61.1896	775	133	593	189
2_45	CS035	Castanea seguinii	Liuyang, Hunan Province, China	114.057	28.4196	0.9894	12.5181	15.1597	7.6605	25.3164	825.647	30.0658	-0.19325	30.259	19.3	6.65263	24.9899	4.71737	1602	250	46	51.0812	705	182	514	204
2_46	CS036	Castanea seguinii	Shaoyang, Hunan Province, China	114.057	28.4196	0.9896	13.0186	17.0658	7.64237	25.1638	827.637	32.315	1.9445	30.3705	21.2791	8.58421	26.9437	6.62033	1370	211	44	48.423	597	182	426	182
2_47	CS037	Castanea seguinii	Yizhang, Hunan Province, China	111.44	27.0359	0.9787	11.3854	17.9243	7.93158	28.6055	720.42	31.2213	3.49375	27.7275	21.8788	10.3311	26.2271	8.59629	1482	250	38	60.8271	700	125	523	162
2_48	CS038	Castanea seguinii	Yizhang, Hunan Province, China	112.862	25.0034	0.9884	11.6403	17.9243	7.93158	28.6055	720.42	31.2213	3.49375	27.7275	21.8788	10.3311	26.2271	8.59629	1482	250	38	60.8271	700	125	523	162
2_49	CS039	Castanea seguinii	Yizhang, Hunan Province, China	112.862	25.0034	0.9881	14.1396	15.2297	7.55685	29.0037	678.317	27.4063	1.3515	26.0548	18.9618	8.19333	22.9956	6.43113	1661	282	43	61.1896	775	133	593	189
2_50	CS040	Castanea seguinii	Heng Mountains, Hunan Province, China	112.876	24.9972	0.9832	12.0507	17.243	7.63015	24.8014	837.082	32.62	1.855	30.765	21.5202	8.64075	27.2515	6.65825	1490	216	49	45.2072	626	199	437	213
2_51	CS041	Castanea seguinii	Heng Mountains, Hunan Province, China	112.688	27.2599	0.99	11.1923	17.243	7.63015	24.8014	837.082	32.62	1.855	30.765	21.5202	8.64075	27.2515	6.65825	1490	216	49	45.2072	626	199	437	213
2_52	CS042	Castanea seguinii	Yuanzhou, Jiangxi Province, China	112.688	27.2599	0.9844	12.9294	16.534	7.70806	25.5287	821.881	31.5147	1.321	30.1938	20.7541	7.97304	26.2513	6.07346	1570	237	45	50.9424	689	176	481	209
2_53	CS043	Castanea seguinii	Yuanzhou, Jiangxi Province, China	114.522	27.662	0.988	12.2105	17.2103	8.03952	26.081	833.056	32.6213	1.796	30.8253	21.4712	8.54154	27.0828	6.64867	1518	227	44	50.1364	663	174	462	201
2_54	CS044	Castanea seguinii	Huang Mountains, Anhui Province, China	114.493	27.7095	0.9661	11.2301	13.6986	7.217	24.297	827.837	28.1553	-1.548	29.7033	17.6958	5.17579	23.5834	3.2275	1719	294	42	53.1101	720	162	645	191
2_55	CS045	Castanea seguinii	Huang Mountains, Anhui Province, China	118.176	30.1379	0.9854	13.8648	13.6986	7.217	24.297	827.837	28.1553	-1.548	29.7033	17.6958	5.17579	23.5834	3.2275	1719	294	42	53.1101	720	162	645	191
2_56	CS046	Castanea seguinii	Huang Mountains, Anhui Province, China	118.175	30.1386	0.9865	13.0363	13.6986	7.217	24.297	827.837	28.1553	-1.548	29.7033	17.6958	5.17579	23.5834	3.2275	1719	294	42	53.1101	720	162	645	191
2_57	CS047	Castanea seguinii	Huang Mountains, Anhui Province, China	118.175	30.1409	0.9625	11.2135	13.6986	7.217	24.297	827.837	28.1553	-1.548	29.7033	17.6958	5.17579	23.5834	3.2275	1719	294	42	53.1101	720	162	645	191
2_58	CS048	Castanea seguinii	Huang Mountains, Anhui Province, China	118.175	30.1409	0.9866	11.9509	13.6986	7.217	24.297	827.837	28.1553	-1.548	29.7033	17.6958	5.17579	23.5834	3.2275	1719	294	42	53.1101	720	162	645	191
2_59	CS049	Castanea seguinii	Huang Mountains, Anhui Province, China	118.175	30.1411	0.9731	11.5466	13.6986	7.217	24.297	827.837	28.1553	-1.548	29.7033	17.6958	5.17579	23.5834	3.2275	1719	294	42	53.1101	720	162	645	191
2_60	CS050	Castanea seguinii	Huang Mountains, Anhui Province, China	118.174	30.1408	0.9709	12.3682	13.6986	7.217	24.297	827.837	28.1553	-1.548	29.7033	17.6958	5.17579	23.5834	3.2275	1719	294	42	53.1101	720	162	645	191
2_61	CS051	Castanea seguinii	Huang Mountains, Anhui Province, China	118.172	30.1418	0.9616	11.1037	13.6986	7.217	24.297	827.837	28.1553	-1.548	29.7033	17.6958	5.17579	23.5834	3.2275	1719	294	42	53.1101	720	162	645	191
2_62	CS052	Castanea seguinii	Huang Mountains, Anhui Province, China	118.169	30.1406	0.9703	11.3175	13.6986	7.217	24.297	827.837	28.1553	-1.548	29.7033	17.6958	5.17579	23.5834	3.2275	1719	294	42	53.1101	720	162	645	191
2_63	CS053	Castanea seguinii	Huang Mountains, Anhui Province, China	118.169	30.1397	0.9815	11.591	13.6986	7.217	24.297	827.837	28.1553	-1.548	29.7033	17.6958	5.17579	23.5834	3.2275	1719	294	42	53.1101	720	162	645	191
2_64	CS054	Castanea seguinii	Tianmu Mountains, Zejiang Province, China	118.169	30.1258	0.9813	11.5874	12.9764	7.50402	24.7117	837.912	27.8573	-2.509	30.3663	20.8776	4.45742	23.0438	2.39425	1475	232	39	49.0905	582	150	573	168
2_65	CS055	Castanea seguinii	Tianmu Mountains, Zejiang Province, China	119.446	30.3413	0.9758	13.42	12.9764	7.50402	24.7117	837.912	27.8573	-2.509	30.3663	20.8776	4.45742	23.0438	2.39425	1475	232	39	49.0905	582	150	573	168
2_66	CS056	Castanea seguinii	Tianmu Mountains, Zejiang Province, China	119.446	30.3409	0.9423	11.4937	12.9764	7.50402	24.7117	837.912	27.8573	-2.509	30.3663	20.8776	4.45742	23.0438	2.39425	1475	232	39	49.0905	582	150	573	168
2_67	CS057	Castanea seguinii	Jinzhai, Anhui Province, China	119.439	30.3402	0.9778	12.9981	15.6456	8.92146	27.2303	896.594	31.3452	-1.41775	32.763	26.3748	4.23817	26.3748	4.23817	1178	210	26	55.381	513	110	513	110
2_68	CS058	Castanea seguinii	Jinzhai, Anhui Province, China	115.837	31.7696	0.9878	11.4326	15.6456	8.92146	27.2303	896.594	31.3452	-1.41775	32.763	26.3748	4.23817	26.3748	4.23817	1178	210	26	55.381	513	110	513	110
2_69	CS059	Castanea seguinii	Jinzhai, Anhui Province, China	115.837	31.7696	0.9776	11.3334	12.2676	8.26869	26.6982	852.017	27.1127	-3.85825	30.971	22.5259	1.47075	22.5259	1.47075	1479	236	29	57.5338	654	128	654	128
2_70	CS060	Castanea seguinii	Jinzhai, Anhui Province, China	115.694	31.2195	0.9844	13.0536	12.2676	8.26869	26.6982	852.017	27.1127	-3.85825	30.971	22.5259	1.47075	22.5259	1.47075	1479	236	29	57.5338	654	128	654	128
2_71	CS061	Castanea seguinii	Jinzhai, Anhui Province, China	115.694	31.2195	0.9881	12.8432	12.2676	8.26869	26.6982	852.017	27.1127	-3.85825	30.971	22.5259	1.47075	22.5259	1.47075	1479	236	29	57.5338	654	128	654	128
2_72	CS062	Castanea seguinii	Qingyang, Anhui Province, China	115.694	31.2195	0.9717	12.3938	14.7484	7.52154	24.7269	851.76	29.6042	-0.81425	30.4185	18.8348	5.89237	24.9638	4.01433	1595	285	36	53.7652	663	151	617	163
2_73	CS063	Castanea seguinii	Qingyang, Anhui Province, China	117.807	30.4818	0.9851	11.9925	14.7484	7.52154	24.7269	851.76	29.6042	-0.81425	30.4185	18.8348	5.89237	24.9638	4.01433	1595	285	36	53.7652	663	151	617	163
2_74	CS064	Castanea seguinii	Qingyang, Anhui Province, China	117.808	30.4817	0.935	11.5009	14.7484	7.52154	24.7269	851.76	29.6042	-0.81425	30.4185	18.8348	5.89237	24.9638	4.01433	1595	285	36	53.7652	663	151	617	163
2_75	CS065	Castanea seguinii	Qingyang, Anhui Province, China	117.808	30.4813	0.9881	12.8432	15.9067	7.78877	24.945	874.139	31.2515	0.02775	31.2237	20.1158	6.78013	26.4028	4.89421	1468	265	33	53.3987	603	141	570	148
2_76	CS066	Castanea seguinii	Qingyang, Anhui Province, China	117.774	30.5438	0.982	14.1967	15.9067	7.78877	24.945	874.139	31.2515	0.02775	31.2237	20.1158	6.78013	26.4028	4.89421	1468	265	33	53.3987	603	141	570	148
2_77	CS067	Castanea seguinii	Xing Shan, Hubei Province, China	117.774	30.5438	0.9803	12.1346	12.6131	9.28413	29.536	819.464	27.7472	-3.686	31.4333	22.5239	2.21954	22.5239	2.21954	1139	199	17	64.243	501	62	501	62
2_78	CS068	Castanea seguinii	Xing Shan, Hubei Province, China	111.017	31.5083	0.9396	11.7486	12.6131	9.28413	29.536	819.464	27.7472	-3.686	31.4333	22.5239	2.21954	22.5239	2.21954	1139	199	17	64.243	501	62	501	62
2_79	CS069	Castanea seguinii	Yiling, Hubei Province, China	111.017	31.5083	0.9892	12.4629	11.467	8.44369	27.9269	798.654	26.0642	-4.17075	30.235	21.1298	1.34421	21.1298	1.34421	1228	206	21	62.3784	537	73	537	73
2_80	CS070	Castanea seguinii	Yiling, Hubei Province, China	111.117	31.2748	0.9907	12.6263	11.467	8.44369	27.9269	798.654	26.0642	-4.17075	30.235	21.1298	1.34421	21.1298	1.34421	1228	206	21	62.3784	537	73	537	73
2_81	CS071	Castanea seguinii	Yiling, Hubei Province, China	111.117	31.2748	0.9908	5.1988	11.467	8.44369	27.9269	798.654	26.0642	-4.17075	30.235	21.1298	1.34421	21.1298	1.34421	1228	206	21	62.3784	537	73	537	73
2_83	CS072	Castanea seguinii	Yiling, Hubei Province, China	111.117	31.2748	0.9603	10.8166	11.467	8.44369	27.9269	798.654	26.0642	-4.17075	30.235	21.1298	1.34421	21.1298	1.34421	1228	206	21	62.3784	537	73	537	73
2_84	CS073	Castanea seguinii	Xing Mountains, Hubei Province, China	111.117	31.2748	0.9841	12.3898	12.6131	9.28413	29.536	819.464	27.7472	-3.686	31.4333	22.5239	2.21954	22.5239	2.21954	1139	199	17	64.243	501	62	501	62
2_21_003	CS074	Castanea seguinii	Jiujiang, Jiangxi Province, China	115.955	29.5338	0.9803	12.5131	13.7559	7.042	23.386	845.888	28.517	0.115632	31.0925	19.9171	6.89145	26.1901	4.76583	1571.06	263.041	42.2178	53.7569	690.3	164.671	555.8	188.804
2_21_004	CS075	Castanea seguinii	Jiujiang, Jiangxi Province, China	115.955	29.5338	0.9805	11.2894	13.7559	7.042	23.386	845.888	28.517	0.115632	31.0925	19.9171	6.89145	26.1901	4.76583	1571.06	263.041	42.2178	53.7569	690.3	164.671	555.8	188.804
2_21_008	CS076	Castanea seguinii	Jiujiang, Jiangxi Province, China	115.945	29.5263	0.9798	11.4032	13.7559	7.042	23.386	845.888	28.517	0.0789245	31.0729	19.8688	6.8552	26.1323	4.73868	1577.03	264.615	42.2071	53.8552	693.437	164.909	558.772	189.252
2_21_009	CS077	Castanea seguinii	Jiujiang, Jiangxi Province, China	115.945	29.5263	0.9832	11.2933	13.7559	7.042	23.386	845.888	28.517	0.0789245	31.0729	19.8688	6.8552	26.1323	4.73868	1577.03	264.615	42.2071	53.8552	693.437	164.909	558.772	189.252
2_21_010	CS078	Castanea seguinii	Jiujiang, Jiangxi Province, China	115.945	29.5263	0.9847	11.2592	13.7559	7.042	23.386	845.888	28.517	0.0789245	31.0729	19.8688	6.8552	26.1323	4.73868	1577.03	264.615	42.2071	53.8552	693.437	164.909	558.772	189.252
2_21_012	CS079	Castanea seguinii	Jiujiang, Jiangxi Province, China	115.964	29.569	0.9872	12.8475	13.7559	7.042	23.386	845.888	28.517	-0.303093	30.8179	19.3832	6.42822	25.6037	4.31025	1601.05	267.639	42.3554	53.6262	699.634	165.183	572.618	188.785
2_21_013	CS080	Castanea seguinii	Jiujiang, Jiangxi Province, China	115.964	29.569	0.9883	14.833	13.7559	7.042	23.386	845.888	28.517	-0.303093	30.8179	19.3832	6.42822	25.6037	4.31025	1601.05	267.639	42.3554	53.6262	699.634	165.183	572.618	188.785
2_21_014	CS081	Castanea seguinii	Jiujiang, Jiangxi Province, China	115.963	29.5691	0.9877	13.4037	13.7559	7.042	23.386	845.888	28.517	-0.335158	30.8003	19.3452	6.39507	25.5609	4.27917	1603.84	268.194	42.3703	53.6413	700.758	165.279	574.081	188.896
2_21_015	CS082	Castanea seguinii	Jiujiang, Jiangxi Province, China	115.963	29.5691	0.9894	10.8767	13.7559	7.042	23.386	845.888	28.517	-0.334785	30.8005	19.3457	6.39547	25.5614	4.27955	1603.8	268.188	42.3701	53.6412	700.747	165.278	574.064	188.895
2_21_016	CS083	Castanea seguinii	Jingdezheng, Jiangxi Province, China	117.541	29.4838	0.9868	12.543	15.7335	7.69492	25.5467	827.228	30.351	0.301315	30.1825	19.7643	7.25915	25.6491	5.33739	1745.24	311.353	43	57.2008	792.556	167.905	608.189	209.878
2_21_018	CS084	Castanea seguinii	Jingdezheng, Jiangxi Province, China	117.541	29.4838	0.9841	13.9351	15.7335	7.69492	25.5467	827.228	30.351	0.301315	30.1825	19.7643	7.25915	25.6491	5.33739	1745.24	311.353	43	57.2008	792.556	167.905	608.189	209.878
2_21_023	CS085	Castanea seguinii	Shangrao, Jiangxi Province, China	118.068	28.9534	0.9789	21.1623	14.9411	7.259	24.8179	801.115	29.131	0.176838	29.8355	19.3654	7.14579	25.0573	5.21383	1834.52	319.949	46.4632	56.8157	833.654	182.125	617.314	234.054
2_21_024	CS086	Castanea seguinii	Shangrao, Jiangxi Province, China	118.068	28.9534	0.9757	10.8581	14.9411	7.259	24.8179	801.115	29.131	0.176838	29.8355	19.3654	7.14579	25.0573	5.21383	1834.52	319.949	46.4632	56.8157	833.654	182.125	617.314	234.054
2_21_025	CS087	Castanea seguinii	Shangrao, Jiangxi Province, China	118.068	28.9534	0.9745	12.4284	14.9411	7.259	24.8179	801.115	29.131	0.176838	29.8355	19.3654	7.14579	25.0573	5.21383	1834.52	319.949	46.4632	56.8157	833.654	182.125	617.314	234.054
2_21_026	CS088	Castanea seguinii	Shangrao, Jiangxi Province, China	118.068	28.9534	0.9748	14.7149	14.9411	7.259	24.8179	801.115	29.131	0.176838	29.8355	19.3654	7.14579	25.0573	5.21383	1834.52	319.949	46.4632	56.8157	833.654	182.125	617.314	234.054
2_21_027	CS089	Castanea seguinii	Shangrao, Jiangxi Province, China	117.789	28.2333	0.9886	13.6695	18.2125	8.71258	28.1578	803.624	33.399	2.27242	30.6121	21.7173	13.5434	27.2689	7.77385	1783.56	317.984	50.334	62.1469	864.354	186.903	556.123	248.04
2_21_034	CS090	Castanea seguinii	Shangrao, Jiangxi Province, China	117.789	28.2333	0.9887	5.9058	18.2125	8.71258	28.1578	803.624	33.399	2.27242	30.6121	21.7173	13.5434	27.2689	7.77385	1783.56	317.984	50.334	62.1469	864.354	186.903	556.123	248.04
2_21_035	CS091	Castanea seguinii	Yingtan, Jiangxi Province, China	117.015	28.1499	0.9481	10.1479	18.2429	8.5685	27.4543	820.768	33.615	2.39219	31.0584	22.1225	14.0685	27.8029	7.76747	1790.89	333.01	50.3062	62.9174	869.755	181.884	588.011	244.281
2_21_037	CS092	Castanea seguinii	Yingtan, Jiangxi Province, China	117.015	28.1499	0.9776	13.4613	18.2429	8.5685	27.4543	820.768	33.615	2.39219	31.0584	22.1225	14.0685	27.8029	7.76747	1790.89	333.01	50.3062	62.9174	869.755	181.884	588.011	244.281
2_21_038	CS093	Castanea seguinii	Yingtan, Jiangxi Province, China	117.015	28.1499	0.9774	16.3259	18.2429	8.5685	27.4543	820.768	33.615	2.39219	31.0584	22.1225	14.0685	27.8029	7.76747	1790.89	333.01	50.3062	62.9174	869.755	181.884	588.011	244.281
2_21_043	CS094	Castanea seguinii	Zixi, Jiangxi Province, China	117.193	27.8498	0.9621	10.3697	16.6891	8.1495	27.5899	775.497	31.149	1.07241	28.8843	19.6064	8.50139	24.7628	6.19747	1907.98	339.682	49.0632	60.8798	908.843	187.568	631.427	242.198
2_21_044	CS095	Castanea seguinii	Zixi, Jiangxi Province, China	117.193	27.8498	0.9766	14.0926	16.6891	8.1495	27.5899	775.497	31.149	1.07241	28.8843	19.6064	8.50139	24.7628	6.19747	1907.98	339.682	49.0632	60.8798	908.843	187.568	631.427	242.198
2_21_104	CS096	Castanea seguinii	Guixi, Jiangxi Province, China	114.332	26.0777	0.982	15.8418	16.1424	7.92342	27.652	751.031	30.075	2.01696	28.9745	20.9252	8.89667	25.6791	7.11144	1557.95	245.585	41.9561	52.3142	673.772	157.722	486.73	207.764
2_21_106	CS097	Castanea seguinii	Ji'an, Jiangxi Province, China	114.099	26.5165	0.9571	11.1759	13.3993	7.45292	26.426	748.434	27.02	-1.02973	28.1848	17.593	5.76961	22.2892	4.0548	1762.53	266.817	47.3354	50.3902	748.039	181.204	574.843	222.858
2_21_107	CS098	Castanea seguinii	Ji'an, Jiangxi Province, China	114.099	26.5165	0.9831	11.6666	13.3993	7.45292	26.426	748.434	27.02	-1.02973	28.1848	17.593	5.76961	22.2892	4.0548	1762.53	266.817	47.3354	50.3902	748.039	181.204	574.843	222.858
2_21_108	CS099	Castanea seguinii	Ji'an, Jiangxi Province, China	114.099	26.5165	0.977	11.5447	13.3993	7.45292	26.426	748.434	27.02	-1.02973	28.1848	17.593	5.76961	22.2892	4.0548	1762.53	266.817	47.3354	50.3902	748.039	181.204	574.843	222.858
2_21_115	CS100	Castanea seguinii	Ji'an, Jiangxi Province, China	114.099	26.5165	0.9896	12.1569	13.3993	7.45292	26.426	748.434	27.02	-1.02973	28.1848	17.593	5.76961	22.2892	4.0548	1762.53	266.817	47.3354	50.3902	748.039	181.204	574.843	222.858
8_2	CT001(Outgroup)	Castanopsis tibetana	Longyan, Fujian Province,China	117.005	24.943	0.895	9.709

## Sheet: Sheet3
Supplementary Table 1_All sample information and 19 environmental factor data
1_2	CM001	Castanea mollissima	Mianxian, Shanxi Province, China	106.673	33.1536	0.9925	14.7507	14.3956	8.24831	27.5773	813.055	29.0645	-0.84525	29.9097	23.1846	4.08175	24.2429	4.08175	842	169	5	80.5837	448	21	401	21
1_27	CM023	Castanea mollissima	Sangzhi, Hunan Province, China	109.999	29.5539	0.9975	22.7166	14.969	7.59744	25.9684	788.14	29.5387	0.28225	29.2565	22.4187	4.98517	24.3989	4.98517	1449	238	27	60.5215	649	95	610	95
1_21_105	CM102	Castanea mollissima	Longnan, Gansu Province, China	105.72	33.9587	0.9941	11.827	10.2708	8.43817	27.9966	793.286	25.219	-4.44435	30.2429	19.3365	0.758965	20.3894	0.758965	668.545	124.772	3.82154	80.2034	348.51	14.8215	320.052	14.8215
1_21_021	CM073	Castanea mollissima	Guangyuan, Sichuan Province, China	104.739	32.5901	0.994	14.5858	6.97125	8.42933	29.6369	715.772	20.558	-5.42349	28.4647	17.1597	0.0502842	17.9698	0.0502842	780.056	152.948	4.3872	82.3518	405.471	19.0912	392.244	19.0912
1_21_072	CM094	Castanea mollissima	Hanzhong, Shaanxi Province, China	105.855	33.3475	0.9938	9.877	12.7407	8.35075	28.6505	769.073	27.181	-2.33084	28.6911	20.3663	2.43231	21.3785	2.43231	739.514	147.214	4.21162	82.4173	395.555	16.2538	364.131	16.2538
1_52	CM048	Castanea mollissima	Xingyi, Guizhou Province, China	104.769	31.18	0.9935	12.8688	16.3157	7.45362	26.9749	744.849	29.5467	1.915	27.6317	24.2296	6.67433	25.0702	6.67433	948	230	6	99.5544	588	25	553	25
1_21_078	CM095	Castanea mollissima	Hanzhong, Shaanxi Province, China	106.073	33.3307	0.9933	13.487	12.6634	7.91225	27.4521	771.189	27.001	-1.52933	29.0502	21.4732	3.20276	22.531	3.20276	767.528	155.562	4.99624	82.6623	414.204	18.0206	378.492	18.0206
1_21_081	CM098	Castanea mollissima	Hanzhong, Shaanxi Province, China	106.073	33.3307	0.9933	10.8226	12.6634	7.91225	27.4521	771.189	27.001	-1.52933	29.0502	21.4732	3.20276	22.531	3.20276	767.528	155.562	4.99624	82.6623	414.204	18.0206	378.492	18.0206
1_21_117	CM103	Castanea mollissima	Longnan, Gansu Province, China	106.007	33.9597	0.9933	12.9984	10.8127	8.5025	28.3871	790.597	25.677	-3.88924	30.1201	19.8603	1.27397	20.9217	1.27397	686.388	127.483	4	79.6009	359.008	15.5166	324.355	15.5166
1_21_079	CM096	Castanea mollissima	Hanzhong, Shaanxi Province, China	106.073	33.3307	0.9931	13.8748	12.6634	7.91225	27.4521	771.189	27.001	-1.52933	29.0502	21.4732	3.20276	22.531	3.20276	767.528	155.562	4.99624	82.6623	414.204	18.0206	378.492	18.0206
1_21_070	CM092	Castanea mollissima	Hanzhong, Shaanxi Province, China	105.855	33.3475	0.993	12.1945	12.7407	8.35075	28.6505	769.073	27.181	-2.33084	28.6911	20.3663	2.43231	21.3785	2.43231	739.514	147.214	4.21162	82.4173	395.555	16.2538	364.131	16.2538
1_21_089	CM099	Castanea mollissima	Longnan, Gansu Province, China	105.866	33.9715	0.993	14.6565	10.629	8.60633	28.5991	788.112	25.518	-4.20203	30.297	19.6465	1.0582	20.7169	1.0582	676.733	126.475	4	80.0947	353.787	15	322.877	15
1_21_090	CM100	Castanea mollissima	Longnan, Gansu Province, China	105.866	33.9715	0.993	13.5751	10.629	8.60633	28.5991	788.112	25.518	-4.20203	30.297	19.6465	1.0582	20.7169	1.0582	676.733	126.475	4	80.0947	353.787	15	322.877	15
1_21_124	CM105	Castanea mollissima	Longnan, Gansu Province, China	106.07	33.7146	0.993	11.6264	12.3128	8.70883	28.8076	794.832	27.262	-2.80622	29.9167	20.8206	2.23745	21.896	2.23745	707.673	135.184	4	80.636	374.475	15.8416	338.3	15.8416
1_33	CM029	Castanea mollissima	Emei, Sichuan Province, China	103.363	29.6131	0.9929	12.5001	15.3346	7.13663	27.5054	688.235	27.832	1.88575	25.9463	23.3997	6.34158	23.3997	6.34158	1436	345	17	93.1416	832	58	832	58
1_21_062	CM090	Castanea mollissima	Longnan, Gansu Province, China	105.638	33.3491	0.9929	13.0044	11.161	8.56317	29.1076	763.818	25.609	-3.42116	28.9968	19.4805	1.58903	20.4822	1.58903	712.574	139.322	4	81.9406	376.825	15.5286	351.396	15.5286
1_21_019	CM071	Castanea mollissima	Guangyuan, Sichuan Province, China	104.739	32.5901	0.9928	11.8625	6.97125	8.42933	29.6369	715.772	20.558	-5.42349	28.4647	17.1597	0.0502842	17.9698	0.0502842	780.056	152.948	4.3872	82.3518	405.471	19.0912	392.244	19.0912
1_21_103	CM101	Castanea mollissima	Hanzhong, Shaanxi Province, China	105.72	33.9587	0.9928	15.8671	10.2708	8.43817	27.9966	793.286	25.219	-4.44435	30.2429	19.3365	0.758965	20.3894	0.758965	668.545	124.772	3.82154	80.2034	348.51	14.8215	320.052	14.8215
1_21_342	CM163	Castanea mollissima	Emei, Sichuan Province, China	103.365	29.6261	0.9928	14.429	14.4791	7.06083	27.3305	686.907	26.955	1.48649	25.909	22.7544	5.94956	22.9885	5.94956	1409.96	335.806	16.7578	92.4878	816.284	56.4844	814.943	56.4844
1_21_040	CM083	Castanea mollissima	Hanzhong, Shaanxi Province, China	106.672	33.2479	0.9927	11.1723	13.5822	8.07008	27.3358	800.94	28.145	-1.37323	29.5456	22.2961	3.44063	23.3361	3.44063	821.399	162.085	5	80.0421	435.207	20.0635	387.145	20.0635
1_21_055	CM087	Castanea mollissima	Longnan, Gansu Province, China	105.425	33.434	0.9927	12.4221	10.938	8.76017	29.2659	769.153	25.557	-4.92375	29.5764	18.436	0.378726	19.4031	0.378726	681.393	129.375	3.79171	81.0677	353.502	14.5834	333.086	14.5834
1_21_066	CM091	Castanea mollissima	Longnan, Gansu Province, China	105.799	33.3599	0.9927	10.7843	12.3565	8.44133	28.8731	766.561	26.819	-2.45967	28.8131	20.3167	2.38442	21.3282	2.38442	729.784	145.142	4	82.5294	390.239	15.6807	360.009	15.6807
1_21_166	CM112	Castanea mollissima	Longnan, Gansu Province, China	104.803	32.7569	0.9927	16.3627	10.542	8.61817	29.8372	730.385	24.521	-4.58087	28.4829	18.0037	0.638521	18.8754	0.638521	732.354	144.866	3.32882	83.2692	384.925	15.5216	369.254	15.5216
1_29	CM025	Castanea mollissima	Hengyang, Hunan Province, China	112.064	27.174	0.9926	14.483	17.781	7.61931	24.5933	845.905	33.423	2.44175	30.9813	22.0897	9.10875	27.9214	7.12346	1398	207	46	46.0841	595	191	416	196
1_21_015	CM069	Castanea mollissima	Guangyuan, Sichuan Province, China	104.796	32.5726	0.9926	13.549	9.81588	8.35658	29.3553	721.49	23.532	-4.24708	28.3375	18.2129	1.10397	19.046	1.10397	779.575	158.621	3.9282	84.5801	416.098	17.599	401.082	17.599
1_21_149	CM108	Castanea mollissima	Longnan, Gansu Province, China	106.419	33.8379	0.9926	14.8122	11.3133	8.60967	28.0893	813.905	26.457	-4.2994	30.0469	19.562	0.739251	20.6181	0.739251	721.333	132.923	4	78.8711	375.711	16.0328	333.604	16.0328
1_4	CM003	Castanea mollissima	Maiji, Gansu Province, China	106.576	34.3147	0.9925	39.1616	7.49458	7.89488	26.4118	809.282	22.2803	-7.61125	29.8915	16.293	-2.77167	17.2862	-2.77167	698	126	4	78.2752	362	17	323	17
1_21_020	CM072	Castanea mollissima	Guangyuan, Sichuan Province, China	104.739	32.5901	0.9925	12.8153	6.97125	8.42933	29.6369	715.772	20.558	-5.42349	28.4647	17.1597	0.0502842	17.9698	0.0502842	780.056	152.948	4.3872	82.3518	405.471	19.0912	392.244	19.0912
1_21_135	CM107	Castanea mollissima	Longnan, Gansu Province, China	106.291	34.0434	0.9925	14.5677	9.69417	7.97667	26.8177	799.666	24.521	-4.75692	30.1708	19.1429	0.240709	20.1964	0.240709	696.289	127.479	4	78.849	363.233	16	322.526	16
1_21_161	CM109	Castanea mollissima	Longnan, Gansu Province, China	104.783	32.7196	0.9925	13.7457	9.34879	8.28708	28.9434	730.39	23.163	-5.70759	28.4671	16.9167	-0.393101	17.747	-0.393101	749.716	143.515	4.33797	81.1597	384.684	18.4058	370.387	18.4058
1_893	CM058	Castanea mollissima	Mianxian, Shanxi Province, China	106.673	33.1536	0.9924	13.4309	14.3956	8.24831	27.5773	813.055	29.0645	-0.84525	29.9097	23.1846	4.08175	24.2429	4.08175	842	169	5	80.5837	448	21	401	21
1_21_057	CM088	Castanea mollissima	Longnan, Gansu Province, China	105.424	33.4343	0.9923	13.7091	10.938	8.76017	29.2659	769.153	25.557	-4.92759	29.5791	18.4343	0.376208	19.4013	0.376208	681.247	129.341	3.7883	81.0676	353.41	14.5766	333.01	14.5766
1_21_344	CM165	Castanea mollissima	Emei, Sichuan Province, China	103.365	29.6261	0.9921	18.3302	14.4791	7.06083	27.3305	686.907	26.955	1.48649	25.909	22.7544	5.94956	22.9885	5.94956	1409.96	335.806	16.7578	92.4878	816.284	56.4844	814.943	56.4844
1_32	CM028	Castanea mollissima	Qingchen Mountains, Sichuan Province, China	103.557	30.9408	0.9919	13.339	15.1029	8.22271	29.7949	698.79	28.1545	0.55675	27.5978	22.5839	6.00658	23.3153	6.00658	1048	234	9	91.5199	610	37	588	37
1_57	CM052	Castanea mollissima	Xing Shan, Hubei Province, China	111.017	31.5072	0.9918	12.1033	12.6131	9.28413	29.536	819.464	27.7472	-3.686	31.4333	22.5239	2.21954	22.5239	2.21954	1139	199	17	64.243	501	62	501	62
1_896	CM061	Castanea mollissima	Mianxian, Shanxi Province, China	106.673	33.1536	0.9915	11.4337	14.3956	8.24831	27.5773	813.055	29.0645	-0.84525	29.9097	23.1846	4.08175	24.2429	4.08175	842	169	5	80.5837	448	21	401	21
1_12	CM009	Castanea mollissima	Xingshan, Hubei Province, China	111.017	31.5072	0.9914	14.9494	12.6131	9.28413	29.536	819.464	27.7472	-3.686	31.4333	22.5239	2.21954	22.5239	2.21954	1139	199	17	64.243	501	62	501	62
1_48	CM044	Castanea mollissima	Yandang Mountains, Zejiang Province, China	121.062	28.3388	0.9914	11.5331	16.0682	6.33375	23.5433	761.443	29.1927	2.29018	26.9025	25.0626	6.62666	25.1851	6.62666	1548	222	45	47.4526	563	176	534	176
1_890	CM055	Castanea mollissima	Mianxian, Shanxi Province, China	106.673	33.1536	0.9914	11.6222	14.3956	8.24831	27.5773	813.055	29.0645	-0.84525	29.9097	23.1846	4.08175	24.2429	4.08175	842	169	5	80.5837	448	21	401	21
1_8	CM006	Castanea mollissima	Shennongjia, Hubei Province, China	110.133	31.4539	0.9913	13.1463	9.07182	8.09327	27.7001	775.203	23.2493	-5.96825	29.2175	18.4435	-0.730542	18.4435	-0.730542	1284	211	21	62.6241	549	72	549	72
1_21_033	CM079	Castanea mollissima	Hanzhong, Shaanxi Province, China	106.669	33.281	0.9913	9.1442	11.7347	7.92208	27.2912	783.219	26.083	-1.98853	29.3346	21.5071	2.79962	22.5207	2.79962	819.111	159.751	5.38256	79.4142	431.286	20.8052	383.705	20.8052
1_21_054	CM086	Castanea mollissima	Longnan, Gansu Province, China	105.516	33.3053	0.9913	12.1414	11.1363	8.58567	29.198	760.003	25.51	-3.9877	29.2038	19.0866	1.20673	20.0696	1.20673	699.617	136.648	3.46331	82.2047	368.685	14.2625	346.302	14.2625
1_21_130	CM106	Castanea mollissima	Longnan, Gansu Province, China	106.08	33.6803	0.9911	13.793	12.3128	8.70883	28.8076	794.832	27.262	-2.55925	29.5065	20.7675	2.28508	21.8211	2.28508	713.724	136.503	4	80.6226	377.773	15.9654	340.977	15.9654
1_25	CM021	Castanea mollissima	Fangxian, Hubei Province, China	110.694	31.8836	0.991	11.9292	12.1014	9.10946	29.2648	814.212	27.178	-3.94975	31.1278	21.1042	1.78712	21.9777	1.78712	1109	192	16	64.9051	493	57	484	57
1_58	CM053	Castanea mollissima	Emei, Sichuan Province, China	103.363	29.6131	0.991	11.1623	15.3346	7.13663	27.5054	688.235	27.832	1.88575	25.9463	23.3997	6.34158	23.3997	6.34158	1436	345	17	93.1416	832	58	832	58
1_21_059	CM089	Castanea mollissima	Longnan, Gansu Province, China	105.421	33.4335	0.991	11.6699	10.938	8.76017	29.2659	769.153	25.557	-4.95533	29.5783	18.4079	0.349812	19.3737	0.349812	681.326	129.319	3.7985	81.0515	353.337	14.597	333.01	14.597
1_55	CM051	Castanea mollissima	Luotian, Hubei Province, China	115.697	31.1921	0.9909	11.921	12.2676	8.26869	26.6982	852.017	27.1127	-3.85825	30.971	22.5259	1.47075	22.5259	1.47075	1479	236	29	57.5338	654	128	654	128
1_21_272	CM147	Castanea mollissima	Qianshan, Jiangxi Province, China	117.789	28.2333	0.9909	12.7264	18.2125	8.71258	28.1578	803.624	33.399	2.27242	30.6121	21.7173	13.5434	27.2689	7.77385	1783.56	317.984	50.334	62.1469	864.354	186.903	556.123	248.04
1_21_341	CM162	Castanea mollissima	Emei, Sichuan Province, China	103.365	29.6278	0.9908	13.6041	14.4791	7.06083	27.3305	686.907	26.955	1.49888	25.9085	22.7672	5.95957	22.9997	5.95957	1410.63	336.087	16.7513	92.5123	816.747	56.4965	815.394	56.4965
1_21_080	CM097	Castanea mollissima	Hanzhong, Shaanxi Province, China	106.073	33.3307	0.9907	14.2987	12.6634	7.91225	27.4521	771.189	27.001	-1.52933	29.0502	21.4732	3.20276	22.531	3.20276	767.528	155.562	4.99624	82.6623	414.204	18.0206	378.492	18.0206
1_3	CM002	Castanea mollissima	Maiji, Gansu Province, China	106.357	34.2697	0.9906	43.809	8.26725	8.32333	27.3351	813.909	23.3177	-7.1315	30.4492	17.1027	-2.07971	18.1022	-2.07971	684	123	4	78.202	354	17	316	17
1_21_004	CM066	Castanea mollissima	Beichuan, Sichuan Province, China	104.414	31.9429	0.9905	13.3093	12.3014	8.28467	29.6623	713.173	25.764	-1.4671	27.6787	20.4735	3.64726	21.3306	3.64726	864.626	192.696	5	90.8894	494.483	21.2901	473.985	21.2901
1_28	CM024	Castanea mollissima	Liuyang, Hunan Province, China	114.107	28.4191	0.9904	11.3391	15.1597	7.6605	25.3164	825.647	30.0658	-0.19325	30.259	19.3	6.65263	24.9899	4.71737	1602	250	46	51.0812	705	182	514	204
1_51	CM047	Castanea mollissima	Xingyi, Guizhou Province, China	104.769	31.18	0.9902	11.2675	16.3157	7.45362	26.9749	744.849	29.5467	1.915	27.6317	24.2296	6.67433	25.0702	6.67433	948	230	6	99.5544	588	25	553	25
1_889	CM054	Castanea mollissima	Mianxian, Shanxi Province, China	106.673	33.1536	0.9901	12.5814	14.3956	8.24831	27.5773	813.055	29.0645	-0.84525	29.9097	23.1846	4.08175	24.2429	4.08175	842	169	5	80.5837	448	21	401	21
1_894	CM059	Castanea mollissima	Mianxian, Shanxi Province, China	106.673	33.1536	0.9901	12.8516	14.3956	8.24831	27.5773	813.055	29.0645	-0.84525	29.9097	23.1846	4.08175	24.2429	4.08175	842	169	5	80.5837	448	21	401	21
1_21_345	CM166	Castanea mollissima	Emei, Sichuan Province, China	103.365	29.6261	0.99	12.8446	14.4791	7.06083	27.3305	686.907	26.955	1.48649	25.909	22.7544	5.94956	22.9885	5.94956	1409.96	335.806	16.7578	92.4878	816.284	56.4844	814.943	56.4844
1_21_123	CM104	Castanea mollissima	Longnan, Gansu Province, China	106.07	33.7146	0.9898	13.2797	12.3128	8.70883	28.8076	794.832	27.262	-2.80622	29.9167	20.8206	2.23745	21.896	2.23745	707.673	135.184	4	80.636	374.475	15.8416	338.3	15.8416
1_41	CM037	Castanea mollissima	Taibai, Shanxi Province, China	107.535	34.0545	0.9897	12.4231	9.02266	8.26644	26.8304	828.878	24.1903	-6.61975	30.81	17.9916	-1.48225	19.1058	-1.48225	724	129	5	75.3964	369	20	317	20
1_897	CM062	Castanea mollissima	Mianxian, Shanxi Province, China	106.673	33.1536	0.9897	13.0016	14.3956	8.24831	27.5773	813.055	29.0645	-0.84525	29.9097	23.1846	4.08175	24.2429	4.08175	842	169	5	80.5837	448	21	401	21
1_21_071	CM093	Castanea mollissima	Hanzhong, Shaanxi Province, China	105.855	33.3475	0.9897	11.7812	12.7407	8.35075	28.6505	769.073	27.181	-2.33084	28.6911	20.3663	2.43231	21.3785	2.43231	739.514	147.214	4.21162	82.4173	395.555	16.2538	364.131	16.2538
1_47	CM043	Castanea mollissima	Yandang Mountains, Zejiang Province, China	121.045	28.3351	0.9896	13.2051	16.0682	6.33375	23.5433	761.443	29.1927	2.29018	26.9025	25.0626	6.62666	25.1851	6.62666	1548	222	45	47.4526	563	176	534	176
1_21_042	CM085	Castanea mollissima	Hanzhong, Shaanxi Province, China	106.681	33.2118	0.9896	15.5456	13.5822	8.07008	27.3358	800.94	28.145	-1.0825	29.864	22.8708	3.84205	23.9268	3.84205	826.23	164.505	5	80.4758	439.643	20.1698	391.551	20.1698
1_21_243	CM131	Castanea mollissima	Liping, Guizhou Province, China	109.057	26.0457	0.9896	13.7243	15.3426	7.7345	28.0571	738.791	28.603	1.85585	27.8588	21.2236	6.68168	24.8952	6.68168	1351.46	229.436	35	59.6282	608.18	133.684	529.595	133.684
1_21_017	CM070	Castanea mollissima	Guangyuan, Sichuan Province, China	104.732	32.5927	0.9895	10.7015	6.97125	8.42933	29.6369	715.772	20.558	-5.67505	28.4637	16.915	-0.187096	17.7177	-0.187096	781.732	151.911	4.57681	81.812	403.674	19.6414	390.885	19.6414
1_21_005	CM067	Castanea mollissima	Beichuan, Sichuan Province, China	104.414	31.9429	0.9894	6.4093	12.3014	8.28467	29.6623	713.173	25.764	-1.4671	27.6787	20.4735	3.64726	21.3306	3.64726	864.626	192.696	5	90.8894	494.483	21.2901	473.985	21.2901
1_21_165	CM111	Castanea mollissima	Longnan, Gansu Province, China	104.803	32.7569	0.9894	16.0702	10.542	8.61817	29.8372	730.385	24.521	-4.58087	28.4829	18.0037	0.638521	18.8754	0.638521	732.354	144.866	3.32882	83.2692	384.925	15.5216	369.254	15.5216
1_21_276	CM149	Castanea mollissima	Yingtan, Jiangxi Province, China	117.015	28.1499	0.9894	14.4321	18.2429	8.5685	27.4543	820.768	33.615	2.39219	31.0584	22.1225	14.0685	27.8029	7.76747	1790.89	333.01	50.3062	62.9174	869.755	181.884	588.011	244.281
1_898	CM063	Castanea mollissima	Mianxian, Shanxi Province, China	106.673	33.1536	0.989	12.0053	14.3956	8.24831	27.5773	813.055	29.0645	-0.84525	29.9097	23.1846	4.08175	24.2429	4.08175	842	169	5	80.5837	448	21	401	21
1_54	CM050	Castanea mollissima	Luotian, Hubei Province, China	115.697	31.1921	0.9883	12.0117	12.2676	8.26869	26.6982	852.017	27.1127	-3.85825	30.971	22.5259	1.47075	22.5259	1.47075	1479	236	29	57.5338	654	128	654	128
1_891	CM056	Castanea mollissima	Mianxian, Shanxi Province, China	106.673	33.1536	0.9879	14.2629	14.3956	8.24831	27.5773	813.055	29.0645	-0.84525	29.9097	23.1846	4.08175	24.2429	4.08175	842	169	5	80.5837	448	21	401	21
1_21_028	CM075	Castanea mollissima	Guangyuan, Sichuan Province, China	104.739	32.5901	0.9878	15.3478	6.97125	8.42933	29.6369	715.772	20.558	-5.42349	28.4647	17.1597	0.0502842	17.9698	0.0502842	780.056	152.948	4.3872	82.3518	405.471	19.0912	392.244	19.0912
1_21_271	CM146	Castanea mollissima	Qianshan, Jiangxi Province, China	117.789	28.2333	0.9878	15.9712	18.2125	8.71258	28.1578	803.624	33.399	2.27242	30.6121	21.7173	13.5434	27.2689	7.77385	1783.56	317.984	50.334	62.1469	864.354	186.903	556.123	248.04
1_21_292	CM154	Castanea mollissima	Pingxiang, Jiangxi Province, China	113.859	27.7727	0.9877	12.3576	16.7511	8.03383	26.1144	829.538	32.072	1.66054	31.0995	21.4666	8.54854	27.1647	6.66659	1496.66	220.355	46.2225	48.2666	645.715	184.245	447.738	208.551
1_10	CM008	Castanea mollissima	Shennongjia, Hubei Province, China	110.398	31.4542	0.9874	12.3832	8.95001	8.14931	27.678	777.41	23.2215	-6.22175	29.4433	18.3601	-0.880292	18.3601	-0.880292	1280	212	20	63.0402	554	71	554	71
1_13	CM010	Castanea mollissima	Luotian, Hubei Province, China	115.697	31.1921	0.9874	13.229	12.2676	8.26869	26.6982	852.017	27.1127	-3.85825	30.971	22.5259	1.47075	22.5259	1.47075	1479	236	29	57.5338	654	128	654	128
1_34	CM030	Castanea mollissima	Taibai, Shanxi Province, China	107.697	34.0885	0.9874	13.5197	8.12493	7.92352	25.896	833.571	23.1935	-7.404	30.5975	17.1585	-2.42083	18.2544	-2.42083	732	130	5	75.2475	371	20	323	20
1_21_035	CM081	Castanea mollissima	Hanzhong, Shaanxi Province, China	106.669	33.277	0.9874	10.713	11.7347	7.92208	27.2912	783.219	26.083	-1.90634	29.3595	21.6089	2.88409	22.6259	2.88409	819.311	160.041	5.33172	79.4993	431.761	20.6957	384.116	20.6957
1_895	CM060	Castanea mollissima	Mianxian, Shanxi Province, China	106.673	33.1536	0.9872	14.3678	14.3956	8.24831	27.5773	813.055	29.0645	-0.84525	29.9097	23.1846	4.08175	24.2429	4.08175	842	169	5	80.5837	448	21	401	21
1_21_164	CM110	Castanea mollissima	Longnan, Gansu Province, China	104.783	32.7196	0.987	14.4475	9.34879	8.28708	28.9434	730.39	23.163	-5.70759	28.4671	16.9167	-0.393101	17.747	-0.393101	749.716	143.515	4.33797	81.1597	384.684	18.4058	370.387	18.4058
1_30	CM026	Castanea mollissima	Shaoyang, Hunan Province, China	111.44	27.0359	0.9869	13.8597	17.0658	7.64237	25.1638	827.637	32.315	1.9445	30.3705	21.2791	8.58421	26.9437	6.62033	1370	211	44	48.423	597	182	426	182
1_21_339	CM161	Castanea mollissima	Hongya, Sichuan Province, China	103.21	29.7072	0.9866	13.6327	15.7448	7.164	27.6069	686.709	28.258	1.29782	26.0578	22.4285	5.83211	22.877	5.83211	1401.63	335.688	16.7205	92.6977	812.161	56.675	808.293	56.675
1_26	CM022	Castanea mollissima	Yongshun, Hunan Province, China	109.822	28.7983	0.9864	18.255	16.6403	7.87973	26.2601	806.93	31.7388	1.73225	30.0065	24.2594	6.46183	26.3088	6.46183	1398	243	30	59.8793	631	105	557	105
1_21_244	CM132	Castanea mollissima	Liping, Guizhou Province, China	109.057	26.0457	0.9862	12.477	15.3426	7.7345	28.0571	738.791	28.603	1.85585	27.8588	21.2236	6.68168	24.8952	6.68168	1351.46	229.436	35	59.6282	608.18	133.684	529.595	133.684
1_37	CM033	Castanea mollissima	Liping, Shanxi Province, China	109.354	32.2949	0.9858	12.3654	12.5508	8.69465	28.6335	800.161	27.4525	-2.91275	30.3652	21.3978	2.41021	22.2744	2.41021	1051	182	13	66.5203	474	47	448	47
1_21_030	CM077	Castanea mollissima	Guangyuan, Sichuan Province, China	104.739	32.5901	0.9855	11.9053	6.97125	8.42933	29.6369	715.772	20.558	-5.42349	28.4647	17.1597	0.0502842	17.9698	0.0502842	780.056	152.948	4.3872	82.3518	405.471	19.0912	392.244	19.0912
1_49	CM045	Castanea mollissima	Jinzhai, Anhui Province, China	115.839	31.7732	0.985	13.4032	15.6456	8.92146	27.2303	896.594	31.3452	-1.41775	32.763	26.3748	4.23817	26.3748	4.23817	1178	210	26	55.381	513	110	513	110
1_21_037	CM082	Castanea mollissima	Hanzhong, Shaanxi Province, China	106.669	33.277	0.9849	11.9204	11.7347	7.92208	27.2912	783.219	26.083	-1.90634	29.3595	21.6089	2.88409	22.6259	2.88409	819.311	160.041	5.33172	79.4993	431.761	20.6957	384.116	20.6957
1_46	CM042	Castanea mollissima	Tianmu Mountains, Zejiang Province, China	119.449	30.3118	0.9848	13.1649	15.1464	7.95742	25.3611	858.99	30.659	-0.7175	31.3765	23.188	6.38671	25.4443	4.2975	1392	222	37	48.2047	552	143	515	168
1_44	CM040	Castanea mollissima	Tianmu Mountains, Zejiang Province, China	119.449	30.312	0.9847	12.8353	15.1464	7.95742	25.3611	858.99	30.659	-0.7175	31.3765	23.188	6.38671	25.4443	4.2975	1392	222	37	48.2047	552	143	515	168
1_21_343	CM164	Castanea mollissima	Emei, Sichuan Province, China	103.365	29.6261	0.9842	12.7364	14.4791	7.06083	27.3305	686.907	26.955	1.48649	25.909	22.7544	5.94956	22.9885	5.94956	1409.96	335.806	16.7578	92.4878	816.284	56.4844	814.943	56.4844
1_21_229	CM122	Castanea mollissima	Xiangxi, Hunan Province, China	109.611	27.8827	0.9834	12.2216	17.0363	7.89925	26.3133	808.668	32.117	2.14338	30.0736	21.196	6.84148	26.7718	6.84148	1274.58	218.643	30.3344	58.6329	577.373	115.016	478.802	115.016
1_22	CM018	Castanea mollissima	Fangxian, Hubei Province, China	110.55	31.8659	0.9832	12.0887	11.8258	9.0606	29.3148	807.232	26.791	-4.117	30.908	20.7637	1.60567	21.6265	1.60567	1123	194	16	64.8406	498	57	489	57
1_21_235	CM125	Castanea mollissima	Xiangxi, Hunan Province, China	109.57	28.3124	0.9827	12.8337	16.2689	7.725	26.2087	794.951	31.02	2.08805	29.6584	24.4231	6.71285	26.438	6.71285	1332.36	230.539	31.2511	59.5976	598.394	106.964	515.745	106.964
1_21_259	CM140	Castanea mollissima	Loudi, Hunan Province, China	111.065	27.7951	0.9826	12.225	14.6401	7.45983	24.9276	811.676	29.598	0.840481	30.4568	20.0905	5.54836	25.8381	5.54836	1416.86	218.599	42.1215	50.584	622.125	167.973	472.078	167.973
1_9	CM007	Castanea mollissima	Shennongjia, Hubei Province, China	110.101	31.4647	0.9823	11.2865	9.07182	8.09327	27.7001	775.203	23.2493	-5.96825	29.2175	18.4435	-0.730542	18.4435	-0.730542	1284	211	21	62.6241	549	72	549	72
1_21	CM017	Castanea mollissima	Fangxian, Hubei Province, China	110.447	32.1529	0.9818	11.9316	14.0115	9.6141	29.9708	833.176	29.5707	-2.5075	32.0783	23.2136	3.44667	24.127	3.44667	1043	184	14	65.7885	470	51	453	51
1_53	CM049	Castanea mollissima	Liuyang, Hunan Province, China	113.861	28.0288	0.9807	13.6325	16.4791	7.9011	25.6867	834.582	31.7765	1.017	30.7595	20.6598	7.85417	26.4214	5.94333	1518	227	45	49.8209	664	181	463	204
1_21_240	CM129	Castanea mollissima	Jiangkou, Guizhou Province, China	108.816	27.9002	0.9804	10.5799	14.9123	7.28967	25.6029	774.737	29.361	1.31454	28.8266	23.0027	5.65713	24.8685	5.65713	1225.13	200.633	28.156	59.038	539.694	92.4112	474.461	92.4112
1_21_029	CM076	Castanea mollissima	Guangyuan, Sichuan Province, China	104.739	32.5901	0.9803	10.1096	6.97125	8.42933	29.6369	715.772	20.558	-5.42349	28.4647	17.1597	0.0502842	17.9698	0.0502842	780.056	152.948	4.3872	82.3518	405.471	19.0912	392.244	19.0912
1_21_274	CM148	Castanea mollissima	Yingtan, Jiangxi Province, China	117.015	28.1499	0.9802	10.947	18.2429	8.5685	27.4543	820.768	33.615	2.39219	31.0584	22.1225	14.0685	27.8029	7.76747	1790.89	333.01	50.3062	62.9174	869.755	181.884	588.011	244.281
1_21_223	CM120	Castanea mollissima	Xiangxi, Hunan Province, China	109.368	28.1993	0.9801	10.5412	14.6865	8.06258	27.3475	783.931	29.233	0.0110072	29.5192	22.4228	4.98492	24.3593	4.98492	1351.4	226.004	31.6442	58.3472	594.466	107.338	520.254	107.338
1_21_003	CM065	Castanea mollissima	Beichuan, Sichuan Province, China	104.414	31.9429	0.98	10.9477	12.3014	8.28467	29.6623	713.173	25.764	-1.4671	27.6787	20.4735	3.64726	21.3306	3.64726	864.626	192.696	5	90.8894	494.483	21.2901	473.985	21.2901
1_21_268	CM144	Castanea mollissima	Qianshan, Jiangxi Province, China	117.789	28.2333	0.98	20.7568	18.2125	8.71258	28.1578	803.624	33.399	2.27242	30.6121	21.7173	13.5434	27.2689	7.77385	1783.56	317.984	50.334	62.1469	864.354	186.903	556.123	248.04
1_21_222	CM119	Castanea mollissima	Xiangxi, Hunan Province, China	109.368	28.1993	0.9792	14.9853	14.6865	8.06258	27.3475	783.931	29.233	0.0110072	29.5192	22.4228	4.98492	24.3593	4.98492	1351.4	226.004	31.6442	58.3472	594.466	107.338	520.254	107.338
1_21_253	CM136	Castanea mollissima	Hecheng, Hunan Province, China	109.937	27.0559	0.9792	10.1302	16.6006	7.54733	25.7958	801.461	31.176	1.87493	29.1849	20.7292	6.35932	25.9992	6.35932	1310.19	216.825	35.5774	55.4066	596.146	146.394	456.164	146.394
1_39	CM035	Castanea mollissima	Foping, Shanxi Province, China	107.799	33.5661	0.9791	12.8578	8.80196	7.78029	26.7718	785.848	23.139	-5.9225	29.0615	17.427	-1.08867	18.4172	-1.08867	816	144	7	72.5401	401	27	353	27
1_21_269	CM145	Castanea mollissima	Qianshan, Jiangxi Province, China	117.789	28.2333	0.979	11.343	18.2125	8.71258	28.1578	803.624	33.399	2.27242	30.6121	21.7173	13.5434	27.2689	7.77385	1783.56	317.984	50.334	62.1469	864.354	186.903	556.123	248.04
1_21_041	CM084	Castanea mollissima	Hanzhong, Shaanxi Province, China	106.672	33.2356	0.9786	10.8444	13.5822	8.07008	27.3358	800.94	28.145	-1.263	29.6542	22.5004	3.58724	23.5463	3.58724	823.004	162.965	5	80.2161	436.808	20.0617	388.757	20.0617
1_21_278	CM151	Castanea mollissima	Yingtan, Jiangxi Province, China	117.193	27.8498	0.9786	11.7406	16.6891	8.1495	27.5899	775.497	31.149	1.07241	28.8843	19.6064	8.50139	24.7628	6.19747	1907.98	339.682	49.0632	60.8798	908.843	187.568	631.427	242.198
1_21_324	CM160	Castanea mollissima	Yingtan, Jiangxi Province, China	117.025	28.0106	0.9786	10.7368	17.9674	8.4095	27.4157	807.558	33.03	1.4236	29.4097	20.2884	9.97608	25.6384	6.50474	1881.1	338.94	50.6946	61.1142	898.784	189.383	622.756	244.073
1_43	CM039	Castanea mollissima	Tianmu Mountains, Zejiang Province, China	119.455	30.3226	0.9783	12.0433	15.1464	7.95742	25.3611	858.99	30.659	-0.7175	31.3765	23.188	6.38671	25.4443	4.2975	1392	222	37	48.2047	552	143	515	168
1_21_034	CM080	Castanea mollissima	Hanzhong, Shaanxi Province, China	106.669	33.277	0.9783	10.5637	11.7347	7.92208	27.2912	783.219	26.083	-1.90634	29.3595	21.6089	2.88409	22.6259	2.88409	819.311	160.041	5.33172	79.4993	431.761	20.6957	384.116	20.6957
1_17	CM013	Castanea mollissima	Zhangwan, Hubei Province, China	110.52	32.5646	0.9782	7.3745	14.4072	9.64448	29.7137	850.589	30.2175	-2.2405	32.458	23.7091	3.66096	24.7645	3.66096	957	172	12	66.8003	440	44	416	44
1_23	CM019	Castanea mollissima	Fangxian, Hubei Province, China	110.693	31.8851	0.9781	12.2101	12.1014	9.10946	29.2648	814.212	27.178	-3.94975	31.1278	21.1042	1.78712	21.9777	1.78712	1109	192	16	64.9051	493	57	484	57
1_31	CM027	Castanea mollissima	Hongjiang, Hunan Province, China	109.792	27.2556	0.978	14.7013	16.9777	7.87125	26.3197	809.721	31.9287	2.0225	29.9063	21.165	6.68246	26.5735	6.68246	1255	207	34	56.2016	570	135	448	135
1_42	CM038	Castanea mollissima	Tianmu Mountains, Zejiang Province, China	119.455	30.3226	0.978	13.4618	15.1464	7.95742	25.3611	858.99	30.659	-0.7175	31.3765	23.188	6.38671	25.4443	4.2975	1392	222	37	48.2047	552	143	515	168
1_21_280	CM152	Castanea mollissima	Zixi, Jiangxi Province, China	117.116	27.824	0.978	12.5275	17.0604	8.37383	28.0296	780.498	31.698	1.5321	29.4793	20.4043	11.0689	25.6366	6.72343	1862.09	336.105	49.112	61.9225	896.856	185.026	611.091	241.618
1_21_308	CM156	Castanea mollissima	Yuping, Guizhou Province, China	108.939	27.3404	0.9779	11.0902	16.1349	8.1205	27.5402	789.75	30.883	1.75339	29.4965	20.6959	6.41314	25.925	6.41314	1174.11	193.892	30.9382	56.7609	513.351	106.955	440.598	106.955
1_21_234	CM124	Castanea mollissima	Xiangxi, Hunan Province, China	109.57	28.3124	0.9774	15.1574	16.2689	7.725	26.2087	794.951	31.02	2.08805	29.6584	24.4231	6.71285	26.438	6.71285	1332.36	230.539	31.2511	59.5976	598.394	106.964	515.745	106.964
1_21_023	CM074	Castanea mollissima	Guangyuan, Sichuan Province, China	104.739	32.5901	0.9768	14.8725	6.97125	8.42933	29.6369	715.772	20.558	-5.42349	28.4647	17.1597	0.0502842	17.9698	0.0502842	780.056	152.948	4.3872	82.3518	405.471	19.0912	392.244	19.0912
1_21_283	CM153	Castanea mollissima	Zixi, Jiangxi Province, China	117.116	27.824	0.9768	10.9005	17.0604	8.37383	28.0296	780.498	31.698	1.5321	29.4793	20.4043	11.0689	25.6366	6.72343	1862.09	336.105	49.112	61.9225	896.856	185.026	611.091	241.618
1_40	CM036	Castanea mollissima	Yangxian, Shanxi Province, China	107.474	33.5899	0.9767	11.113	9.31015	7.67362	26.4014	787.696	23.7283	-5.337	29.0653	17.9402	-0.618917	18.9459	-0.618917	808	143	7	73.6543	402	26	353	26
1_18	CM014	Castanea mollissima	Wudang Mountains, Hubei Province, China	111.027	32.4224	0.9758	12.4933	14.4416	9.58944	29.4496	855.302	30.2307	-2.3315	32.5622	23.7971	3.603	24.8154	3.603	987	174	13	65.685	447	48	427	48
1_21_031	CM078	Castanea mollissima	Hanzhong, Shaanxi Province, China	106.674	33.2506	0.9748	11.8882	11.7347	7.92208	27.2912	783.219	26.083	-1.40834	29.5251	22.2449	3.39983	23.2833	3.39983	821.14	161.876	5.00744	79.9901	434.85	20.0988	386.777	20.0988
1_21_237	CM126	Castanea mollissima	Xiangxi, Hunan Province, China	109.57	28.3124	0.9745	13.9883	16.2689	7.725	26.2087	794.951	31.02	2.08805	29.6584	24.4231	6.71285	26.438	6.71285	1332.36	230.539	31.2511	59.5976	598.394	106.964	515.745	106.964
1_21_212	CM114	Castanea mollissima	Yongshun, Hunan Province, China	109.912	28.9624	0.9744	10.7424	15.7157	7.70033	26.0111	798.643	30.496	1.03783	29.8816	23.612	5.86541	25.6346	5.86541	1423.1	247.425	29.4831	60.3007	643.521	103.94	573.81	103.94
1_24	CM020	Castanea mollissima	Fangxian, Hubei Province, China	110.694	31.884	0.9743	13.729	12.1014	9.10946	29.2648	814.212	27.178	-3.94975	31.1278	21.1042	1.78712	21.9777	1.78712	1109	192	16	64.9051	493	57	484	57
1_21_006	CM068	Castanea mollissima	Beichuan, Sichuan Province, China	104.414	31.9429	0.974	12.7089	12.3014	8.28467	29.6623	713.173	25.764	-1.4671	27.6787	20.4735	3.64726	21.3306	3.64726	864.626	192.696	5	90.8894	494.483	21.2901	473.985	21.2901
1_21_277	CM150	Castanea mollissima	Yingtan, Jiangxi Province, China	117.015	28.1499	0.9739	10.6308	18.2429	8.5685	27.4543	820.768	33.615	2.39219	31.0584	22.1225	14.0685	27.8029	7.76747	1790.89	333.01	50.3062	62.9174	869.755	181.884	588.011	244.281
1_45	CM041	Castanea mollissima	Tianmu Mountains, Zejiang Province, China	119.449	30.3118	0.9735	11.8034	15.1464	7.95742	25.3611	858.99	30.659	-0.7175	31.3765	23.188	6.38671	25.4443	4.2975	1392	222	37	48.2047	552	143	515	168
1_21_309	CM157	Castanea mollissima	Yuping, Guizhou Province, China	108.939	27.3404	0.9729	10.6163	16.1349	8.1205	27.5402	789.75	30.883	1.75339	29.4965	20.6959	6.41314	25.925	6.41314	1174.11	193.892	30.9382	56.7609	513.351	106.955	440.598	106.955
1_21_241	CM130	Castanea mollissima	Jiangkou, Guizhou Province, China	108.816	27.9002	0.9717	11.0453	14.9123	7.28967	25.6029	774.737	29.361	1.31454	28.8266	23.0027	5.65713	24.8685	5.65713	1225.13	200.633	28.156	59.038	539.694	92.4112	474.461	92.4112
1_21_304	CM155	Castanea mollissima	Yuping, Guizhou Province, China	108.939	27.3404	0.9716	11.0964	16.1349	8.1205	27.5402	789.75	30.883	1.75339	29.4965	20.6959	6.41314	25.925	6.41314	1174.11	193.892	30.9382	56.7609	513.351	106.955	440.598	106.955
1_20	CM016	Castanea mollissima	Wudang Mountains, Hubei Province, China	111.018	32.4044	0.9709	11.9692	14.4416	9.58944	29.4496	855.302	30.2307	-2.3315	32.5622	23.7971	3.603	24.8154	3.603	987	174	13	65.685	447	48	427	48
1_15	CM011	Castanea mollissima	Zhangwan, Hubei Province, China	110.541	32.5714	0.9684	23.4361	14.4072	9.64448	29.7137	850.589	30.2175	-2.2405	32.458	23.7091	3.66096	24.7645	3.66096	957	172	12	66.8003	440	44	416	44
1_21_218	CM117	Castanea mollissima	Yongshun, Hunan Province, China	109.994	28.7911	0.9682	9.5215	16.1539	7.91342	26.3543	806.861	31.189	1.21812	29.5447	23.4881	5.80978	25.5336	5.80978	1426.03	245.96	32.4294	59.2466	639.363	112.744	561.365	112.744
1_21_216	CM116	Castanea mollissima	Yongshun, Hunan Province, China	109.83	28.7842	0.9672	9.8672	16.5207	7.92433	26.3503	807.291	31.637	1.53396	29.9698	24.0502	6.23942	26.1095	6.23942	1407.83	244.977	30.5894	59.9282	635.365	107.124	558.652	107.124
1_21_262	CM141	Castanea mollissima	Yanshan, Jiangxi Province, China	118.088	28.9291	0.9663	10.9326	14.8619	7.44392	25.2936	799.732	29.134	0.522665	30.1841	19.8612	7.55336	25.6141	5.60962	1798.06	315.224	46.0876	57.3395	823.391	180.442	597.211	233.159
1_21_213	CM115	Castanea mollissima	Yongshun, Hunan Province, China	109.905	28.9492	0.9649	10.5646	15.7157	7.70033	26.0111	798.643	30.496	1.03493	29.8896	23.617	5.86878	25.6397	5.86878	1423.66	247.527	29.6631	60.2682	643.686	104.243	573.405	104.243
1_50	CM046	Castanea mollissima	Qingyang, Anhui Province, China	117.805	30.4817	0.9647	13.0856	14.7484	7.52154	24.7269	851.76	29.6042	-0.81425	30.4185	18.8348	5.89237	24.9638	4.01433	1595	285	36	53.7652	663	151	617	163
1_35	CM031	Castanea mollissima	Taibai, Shanxi Province, China	107.679	34.0863	0.9646	11.3555	8.12493	7.92352	25.896	833.571	23.1935	-7.404	30.5975	17.1585	-2.42083	18.2544	-2.42083	732	130	5	75.2475	371	20	323	20
1_21_239	CM128	Castanea mollissima	Jiangkou, Guizhou Province, China	108.816	27.9002	0.9646	9.4117	14.9123	7.28967	25.6029	774.737	29.361	1.31454	28.8266	23.0027	5.65713	24.8685	5.65713	1225.13	200.633	28.156	59.038	539.694	92.4112	474.461	92.4112
1_21_251	CM135	Castanea mollissima	Hecheng, Hunan Province, China	109.937	27.0559	0.9644	10.7634	16.6006	7.54733	25.7958	801.461	31.176	1.87493	29.1849	20.7292	6.35932	25.9992	6.35932	1310.19	216.825	35.5774	55.4066	596.146	146.394	456.164	146.394
1_21_231	CM123	Castanea mollissima	Xiangxi, Hunan Province, China	109.611	27.8827	0.9641	12.0939	17.0363	7.89925	26.3133	808.668	32.117	2.14338	30.0736	21.196	6.84148	26.7718	6.84148	1274.58	218.643	30.3344	58.6329	577.373	115.016	478.802	115.016
1_21_318	CM159	Castanea mollissima	Yingtan, Jiangxi Province, China	117.025	28.0106	0.9636	12.059	17.9674	8.4095	27.4157	807.558	33.03	1.4236	29.4097	20.2884	9.97608	25.6384	6.50474	1881.1	338.94	50.6946	61.1142	898.784	189.383	622.756	244.073
1_38	CM034	Castanea mollissima	Zhenping, Shanxi Province, China	109.41	31.1091	0.9628	11.4973	15.9423	8.16483	26.976	793.95	31.394	1.127	30.267	23.4375	5.86892	25.5127	5.86892	1271	214	19	64.3807	549	67	546	67
1_36	CM032	Castanea mollissima	Taibai, Shanxi Province, China	107.717	34.0837	0.9626	11.5946	8.12493	7.92352	25.896	833.571	23.1935	-7.404	30.5975	17.1585	-2.42083	18.2544	-2.42083	732	130	5	75.2475	371	20	323	20
1_21_187	CM113	Castanea mollissima	Zhangjiajie, Hunan Province, China	110.933	29.4182	0.9617	12.2846	15.5674	7.57442	25.2212	816.517	30.425	1.12442	30.3951	24.3865	6.03598	26.423	6.03598	1324.97	208.839	31.1911	54.7602	564.625	111.367	531.1	111.367
1_21_238	CM127	Castanea mollissima	Jiangkou, Guizhou Province, China	108.816	27.9002	0.9617	17.1814	14.9123	7.28967	25.6029	774.737	29.361	1.31454	28.8266	23.0027	5.65713	24.8685	5.65713	1225.13	200.633	28.156	59.038	539.694	92.4112	474.461	92.4112
1_21_265	CM143	Castanea mollissima	Yanshan, Jiangxi Province, China	118.088	28.9291	0.9614	15.8715	14.8619	7.44392	25.2936	799.732	29.134	0.522665	30.1841	19.8612	7.55336	25.6141	5.60962	1798.06	315.224	46.0876	57.3395	823.391	180.442	597.211	233.159
1_21_312	CM158	Castanea mollissima	Yingtan, Jiangxi Province, China	117.024	28.0107	0.9609	12.6369	17.9674	8.4095	27.4157	807.558	33.03	1.41242	29.4038	20.2746	9.90255	25.6236	6.49304	1882.11	339.033	50.712	61.0866	899.015	189.467	623.257	244.119
1_21_220	CM118	Castanea mollissima	Yongshun, Hunan Province, China	110.874	28.8192	0.956	12.5731	16.5738	7.60817	24.9841	828.886	31.849	1.26237	30.3924	20.551	6.01498	26.3877	6.01498	1380.76	226.367	37.579	54.1709	600.736	133.58	514.128	133.58
1_21_256	CM138	Castanea mollissima	Loudi, Hunan Province, China	111.065	27.7951	0.9537	10.2831	14.6401	7.45983	24.9276	811.676	29.598	0.840481	30.4568	20.0905	5.54836	25.8381	5.54836	1416.86	218.599	42.1215	50.584	622.125	167.973	472.078	167.973
1_21_255	CM137	Castanea mollissima	Loudi, Hunan Province, China	111.065	27.7951	0.9529	4.8243	14.6401	7.45983	24.9276	811.676	29.598	0.840481	30.4568	20.0905	5.54836	25.8381	5.54836	1416.86	218.599	42.1215	50.584	622.125	167.973	472.078	167.973
1_19	CM015	Castanea mollissima	Wudang Mountains, Hubei Province, China	111.014	32.41	0.9525	12.8562	14.4416	9.58944	29.4496	855.302	30.2307	-2.3315	32.5622	23.7971	3.603	24.8154	3.603	987	174	13	65.685	447	48	427	48
2_13	CM064	Castanea mollissima	Yiling, Hubei Province, China	111.11	31.2553	0.9518	12.1329	11.467	8.44369	27.9269	798.654	26.0642	-4.17075	30.235	21.1298	1.34421	21.1298	1.34421	1228	206	21	62.3784	537	73	537	73
1_21_227	CM121	Castanea mollissima	Xiangxi, Hunan Province, China	109.608	27.9093	0.9506	15.0556	17.0363	7.89925	26.3133	808.668	32.117	2.15186	30.0816	21.21	6.8558	26.7843	6.8558	1278.16	219.699	30.2986	58.7325	578.542	114.345	481.624	114.345
1_21_258	CM139	Castanea mollissima	Loudi, Hunan Province, China	111.065	27.7951	0.9468	10.968	14.6401	7.45983	24.9276	811.676	29.598	0.840481	30.4568	20.0905	5.54836	25.8381	5.54836	1416.86	218.599	42.1215	50.584	622.125	167.973	472.078	167.973
1_892	CM057	Castanea mollissima	Mianxian, Shanxi Province, China	106.673	33.1536	0.9423	11.4939	14.3956	8.24831	27.5773	813.055	29.0645	-0.84525	29.9097	23.1846	4.08175	24.2429	4.08175	842	169	5	80.5837	448	21	401	21
1_21_263	CM142	Castanea mollissima	Yanshan, Jiangxi Province, China	118.088	28.9291	0.9398	10.7615	14.8619	7.44392	25.2936	799.732	29.134	0.522665	30.1841	19.8612	7.55336	25.6141	5.60962	1798.06	315.224	46.0876	57.3395	823.391	180.442	597.211	233.159
1_16	CM012	Castanea mollissima	Wudang Mountains, Hubei Province, China	110.012	32.4233	0.9344	34.5813	13.6984	9.31158	29.5918	825.337	29.073	-2.39375	31.4667	22.7776	3.26588	23.7528	3.26588	997	176	12	66.5049	454	46	431	46
1_21_248	CM134	Castanea mollissima	Hecheng, Hunan Province, China	109.936	27.0573	0.9276	11.3402	16.6006	7.54733	25.7958	801.461	31.176	1.87612	29.189	20.7321	6.36099	26.0028	6.36099	1309.87	216.781	35.5465	55.4201	596.035	146.274	456.155	146.274
1_21_247	CM133	Castanea mollissima	Hecheng, Hunan Province, China	109.936	27.0573	0.9268	8.172	16.6006	7.54733	25.7958	801.461	31.176	1.87612	29.189	20.7321	6.36099	26.0028	6.36099	1309.87	216.781	35.5465	55.4201	596.035	146.274	456.155	146.274
1_6	CM005	Castanea mollissima	Yiling, Hubei Province, China	111.14	31.2803	0.7752	40.5405	11.467	8.44369	27.9269	798.654	26.0642	-4.17075	30.235	21.1298	1.34421	21.1298	1.34421	1228	206	21	62.3784	537	73	537	73
1_5	CM004	Castanea mollissima	Yiling, Hubei Province, China	111.138	31.28	0.6119	33.9175	11.467	8.44369	27.9269	798.654	26.0642	-4.17075	30.235	21.1298	1.34421	21.1298	1.34421	1228	206	21	62.3784	537	73	537	73
						0.977533	13.4233

## Sheet: Sheet4
3_21_046	CH055	Castanea henryi	Liping, Guizhou Province, China	109.061	26.0435	0.9958	0.9792	15.3426	7.7345	28.0571	738.791	28.603	1.91727	27.884	21.1337	6.74569	24.968	6.74569	1350.71	229.441	35	59.6452	608.083	133.736	529.077	133.736
3_33	CH032	Castanea henryi	Sangzhi, Hunan Province, China	117.808	30.4814	0.9946	9.3284	14.969	7.59744	25.9684	788.14	29.5387	0.28225	29.2565	22.4187	4.98517	24.3989	4.98517	1449	238	27	60.5215	649	95	610	95
3_21_076	CH064	Castanea henryi	Jiujiang, Jiangxi Province, China	115.965	29.6027	0.9946	3.5372	16.5555	7.61267	23.771	896.775	32.671	-0.27545	30.9337	19.4605	6.43573	25.6985	4.31235	1589.91	264.587	42.1836	53.2742	692.527	164.78	568.336	187.403
3_21_068	CH062	Castanea henryi	Loudi, Hunan Province, China	111.081	27.7776	0.9939	2.8105	14.6401	7.45983	24.9276	811.676	29.598	0.976808	30.4995	20.2345	5.67013	25.9953	5.67013	1410.74	217.454	42.0077	50.4927	619.654	168.315	468.361	168.315
3_21_128	CH085	Castanea henryi	Jian'ou, Fujian Province, China	118.491	27.2463	0.9909	10.5036	17.322	8.30625	29.7406	704.422	31.131	3.30215	28.0902	20.7425	10.0852	25.7557	8.44316	1741.76	321.649	41.1073	62.3569	826.808	155.194	603.382	204.15
3_21_120	CH079	Castanea henryi	Jian'ou, Fujian Province, China	118.491	27.2463	0.9908	13.1605	17.322	8.30625	29.7406	704.422	31.131	3.30215	28.0902	20.7425	10.0852	25.7557	8.44316	1741.76	321.649	41.1073	62.3569	826.808	155.194	603.382	204.15
3_21_126	CH083	Castanea henryi	Jian'ou, Fujian Province, China	118.491	27.2463	0.9907	12.4336	17.322	8.30625	29.7406	704.422	31.131	3.30215	28.0902	20.7425	10.0852	25.7557	8.44316	1741.76	321.649	41.1073	62.3569	826.808	155.194	603.382	204.15
3_21_010	CH039	Castanea henryi	Zhangjiajie, Hunan Province, China	110.427	29.3323	0.99	13.1625	14.9822	7.52817	25.5357	799.428	29.579	0.144845	29.5094	22.6402	4.94695	24.6413	4.94695	1432.02	234.617	29.9887	57.7515	628.611	108.827	583.659	108.827
3_21_170	CH099	Castanea henryi	Emei, Sichuan Province, China	103.365	29.6261	0.9898	12.0496	14.4791	7.06083	27.3305	686.907	26.955	1.48649	25.909	22.7544	5.94956	22.9885	5.94956	1409.96	335.806	16.7578	92.4878	816.284	56.4844	814.943	56.4844
3_4	CH003	Castanea henryi	Qingchen Mountains, Sichuan Province, China	111.117	31.2748	0.9897	12.0475	15.1029	8.22271	29.7949	698.79	28.1545	0.55675	27.5978	22.5839	6.00658	23.3153	6.00658	1048	234	9	91.5199	610	37	588	37
3_6	CH005	Castanea henryi	Emei, Sichuan Province, China	111.131	31.2783	0.9896	12.6007	15.3346	7.13663	27.5054	688.235	27.832	1.88575	25.9463	23.3997	6.34158	23.3997	6.34158	1436	345	17	93.1416	832	58	832	58
3_21_124	CH081	Castanea henryi	Jian'ou, Fujian Province, China	118.491	27.2463	0.9894	12.5625	17.322	8.30625	29.7406	704.422	31.131	3.30215	28.0902	20.7425	10.0852	25.7557	8.44316	1741.76	321.649	41.1073	62.3569	826.808	155.194	603.382	204.15
3_21_040	CH050	Castanea henryi	Jiangkou, Guizhou Province, China	108.816	27.9002	0.9893	16.8069	14.9123	7.28967	25.6029	774.737	29.361	1.31454	28.8266	23.0027	5.65713	24.8685	5.65713	1225.13	200.633	28.156	59.038	539.694	92.4112	474.461	92.4112
3_21_202	CH107	Castanea henryi	Jian'ou, Fujian Province, China	118.491	27.2463	0.9892	9.9852	17.322	8.30625	29.7406	704.422	31.131	3.30215	28.0902	20.7425	10.0852	25.7557	8.44316	1741.76	321.649	41.1073	62.3569	826.808	155.194	603.382	204.15
3_21_016	CH040	Castanea henryi	Zhangjiajie, Hunan Province, China	110.427	29.3323	0.9891	13.0884	14.9822	7.52817	25.5357	799.428	29.579	0.144845	29.5094	22.6402	4.94695	24.6413	4.94695	1432.02	234.617	29.9887	57.7515	628.611	108.827	583.659	108.827
3_7	CH006	Castanea henryi	Shennongjia, Hubei Province, China	111.11	31.2553	0.9889	11.4415	8.95001	8.14931	27.678	777.41	23.2215	-6.22175	29.4433	18.3601	-0.880292	18.3601	-0.880292	1280	212	20	63.0402	554	71	554	71
3_21_140	CH088	Castanea henryi	Cenzhou, Hunan Province, China	113.894	25.9306	0.9889	11.7341	14.8363	8.19542	28.9366	735.983	28.354	-0.578549	27.6334	17.8721	6.39232	22.2688	4.63836	1734.37	273.249	44.3758	53.7559	756.931	162.517	580.416	210.559
3_9	CH008	Castanea henryi	Wudang Mountains, Hubei Province, China	103.564	30.9098	0.9887	14.2591	14.4416	9.58944	29.4496	855.302	30.2307	-2.3315	32.5622	23.7971	3.603	24.8154	3.603	987	174	13	65.685	447	48	427	48
3_24	CH023	Castanea henryi	Tianmu Mountains, Zejiang Province, China	118.903	27.1106	0.9886	12.5405	12.9764	7.50402	24.7117	837.912	27.8573	-2.509	30.3663	20.8776	4.45742	23.0438	2.39425	1475	232	39	49.0905	582	150	573	168
3_21_139	CH087	Castanea henryi	Cenzhou, Hunan Province, China	113.894	25.9306	0.9886	10.5632	14.8363	8.19542	28.9366	735.983	28.354	-0.578549	27.6334	17.8721	6.39232	22.2688	4.63836	1734.37	273.249	44.3758	53.7559	756.931	162.517	580.416	210.559
3_25	CH024	Castanea henryi	Xianjv, Zhejiang Province, China	118.173	30.1054	0.9885	14.7914	14.4038	7.11275	24.9386	772.047	28.4725	-0.0485	28.521	23.6132	6.78346	23.6132	4.7055	1650	245	43	49.4116	618	173	618	180
3_19	CH018	Castanea henryi	Yuping, Guizhou Province, China	114.057	28.4196	0.9884	13.2716	17.5696	7.85635	25.2134	844.093	33.2775	2.118	31.1595	21.832	8.92758	27.6995	6.94696	1401	208	46	46.1181	597	191	423	195
3_21_183	CH103	Castanea henryi	Emei, Sichuan Province, China	103.365	29.6261	0.9884	13.9799	14.4791	7.06083	27.3305	686.907	26.955	1.48649	25.909	22.7544	5.94956	22.9885	5.94956	1409.96	335.806	16.7578	92.4878	816.284	56.4844	814.943	56.4844
1_56	CH034	Castanea henryi	Yuanzhou, Jiangxi Province, China	111.117	31.2748	0.9883	12.0201	17.2103	8.03952	26.081	833.056	32.6213	1.796	30.8253	21.4712	8.54154	27.0828	6.64867	1518	227	44	50.1364	663	174	462	201
3_20	CH019	Castanea henryi	Jian'ou, Fujian Province, China	114.107	28.4191	0.9881	11.282	14.8348	8.147	30.2483	673.164	27.9855	1.05175	26.9338	17.9172	7.91679	22.8129	6.28342	1850	323	41	58.4346	810	155	683	200
3_5	CH004	Castanea henryi	Qingchen Mountains, Sichuan Province, China	111.117	31.2748	0.988	12.1894	15.1029	8.22271	29.7949	698.79	28.1545	0.55675	27.5978	22.5839	6.00658	23.3153	6.00658	1048	234	9	91.5199	610	37	588	37
3_21_020	CH041	Castanea henryi	Zhangjiajie, Hunan Province, China	110.434	29.347	0.988	11.4978	14.1755	7.3475	25.1678	793.299	28.641	0.054141	29.4767	22.5291	4.84841	24.5273	4.84841	1433.08	234.042	30.1293	57.6494	628.062	108.885	584.091	108.885
3_21_056	CH059	Castanea henryi	Hecheng, Hunan Province, China	109.938	27.5697	0.988	12.8673	17.1871	8.07242	26.5829	820.293	32.389	1.83539	30.2348	21.1445	6.58512	26.681	6.58512	1300.13	216.766	34.2937	56.434	590.648	136.086	467.53	136.086
3_28	CH027	Castanea henryi	Qingyang, Anhui Province, China	119.447	30.3427	0.9877	15.3862	14.7484	7.52154	24.7269	851.76	29.6042	-0.81425	30.4185	18.8348	5.89237	24.9638	4.01433	1595	285	36	53.7652	663	151	617	163
3_22	CH021	Castanea henryi	Huang Mountains, Anhui Province, China	108.902	27.2986	0.9876	11.4119	13.4278	7.20219	24.3805	823.507	27.7423	-1.7985	29.5408	17.4052	4.951	23.2654	3.01342	1763	304	42	53.4846	739	166	669	193
3_30	CH029	Castanea henryi	Jian'ou, Fujian Province, China	109.983	31.4671	0.9876	12.7883	17.4151	8.44983	29.9597	709.418	31.321	3.117	28.204	20.7473	9.95871	25.6981	8.307	1749	325	42	63.1546	840	158	600	207
3_13	CH012	Castanea henryi	Yizhang, Hunan Province, China	111.046	32.431	0.9874	13.2446	15.2297	7.55685	29.0037	678.317	27.4063	1.3515	26.0548	18.9618	8.19333	22.9956	6.43113	1661	282	43	61.1896	775	133	593	189
3_21_125	CH082	Castanea henryi	Jian'ou, Fujian Province, China	118.491	27.2463	0.9873	12.4409	17.322	8.30625	29.7406	704.422	31.131	3.30215	28.0902	20.7425	10.0852	25.7557	8.44316	1741.76	321.649	41.1073	62.3569	826.808	155.194	603.382	204.15
3_12	CH011	Castanea henryi	Yizhang, Hunan Province, China	110.364	31.4862	0.9872	11.9128	15.2297	7.55685	29.0037	678.317	27.4063	1.3515	26.0548	18.9618	8.19333	22.9956	6.43113	1661	282	43	61.1896	775	133	593	189
3_21_021	CH042	Castanea henryi	Zhangjiajie, Hunan Province, China	110.434	29.347	0.9872	12.973	14.1755	7.3475	25.1678	793.299	28.641	0.054141	29.4767	22.5291	4.84841	24.5273	4.84841	1433.08	234.042	30.1293	57.6494	628.062	108.885	584.091	108.885
3_21_132	CH086	Castanea henryi	Jian'ou, Fujian Province, China	118.491	27.2463	0.9872	10.9247	17.322	8.30625	29.7406	704.422	31.131	3.30215	28.0902	20.7425	10.0852	25.7557	8.44316	1741.76	321.649	41.1073	62.3569	826.808	155.194	603.382	204.15
3_27	CH026	Castanea henryi	Shennongjia, Hubei Province, China	120.72	28.6496	0.9871	11.736	9.76283	8.07792	27.5593	776.349	24.065	-5.246	29.311	19.1561	-0.0497084	19.1561	-0.0497084	1279	211	20	63.0033	548	71	548	71
3_21_044	CH054	Castanea henryi	Yuping, Guizhou Province, China	108.939	27.3404	0.987	10.8887	16.1349	8.1205	27.5402	789.75	30.883	1.75339	29.4965	20.6959	6.41314	25.925	6.41314	1174.11	193.892	30.9382	56.7609	513.351	106.955	440.598	106.955
3_21_167	CH098	Castanea henryi	Emei, Sichuan Province, China	103.365	29.6261	0.9869	12.1233	14.4791	7.06083	27.3305	686.907	26.955	1.48649	25.909	22.7544	5.94956	22.9885	5.94956	1409.96	335.806	16.7578	92.4878	816.284	56.4844	814.943	56.4844
3_21_054	CH058	Castanea henryi	Hecheng, Hunan Province, China	109.938	27.5697	0.9868	13.2173	17.1871	8.07242	26.5829	820.293	32.389	1.83539	30.2348	21.1445	6.58512	26.681	6.58512	1300.13	216.766	34.2937	56.434	590.648	136.086	467.53	136.086
3_21_127	CH084	Castanea henryi	Jian'ou, Fujian Province, China	118.491	27.2463	0.9867	10.4029	17.322	8.30625	29.7406	704.422	31.131	3.30215	28.0902	20.7425	10.0852	25.7557	8.44316	1741.76	321.649	41.1073	62.3569	826.808	155.194	603.382	204.15
3_21_031	CH045	Castanea henryi	Yongshun, Hunan Province, China	109.907	28.9635	0.9866	11.4254	15.7157	7.70033	26.0111	798.643	30.496	1.0422	29.8705	23.6072	5.86447	25.63	5.86447	1423.37	247.388	29.503	60.2887	643.582	103.956	574.023	103.956
3_21_196	CH106	Castanea henryi	Jian'ou, Fujian Province, China	118.491	27.2463	0.9866	14.7984	17.322	8.30625	29.7406	704.422	31.131	3.30215	28.0902	20.7425	10.0852	25.7557	8.44316	1741.76	321.649	41.1073	62.3569	826.808	155.194	603.382	204.15
3_21_160	CH096	Castanea henryi	Ji'an, Jiangxi Province, China	114.174	26.7114	0.9864	10.528	15.3854	7.69525	26.3509	779.274	29.754	0.429496	29.1616	19.4487	7.10056	24.3981	5.32527	1643.55	246.558	46.2494	49.3639	697.77	179.259	519.805	218.809
3_16	CH015	Castanea henryi	Liuyang, Hunan Province, China	112.88	24.9974	0.9863	12.2813	15.1597	7.6605	25.3164	825.647	30.0658	-0.19325	30.259	19.3	6.65263	24.9899	4.71737	1602	250	46	51.0812	705	182	514	204
3_21_117	CH076	Castanea henryi	Jian'ou, Fujian Province, China	118.491	27.2463	0.9862	13.5017	17.322	8.30625	29.7406	704.422	31.131	3.30215	28.0902	20.7425	10.0852	25.7557	8.44316	1741.76	321.649	41.1073	62.3569	826.808	155.194	603.382	204.15
3_10	CH009	Castanea henryi	Wudang Mountains, Hubei Province, China	103.392	29.579	0.9857	12.3869	14.4416	9.58944	29.4496	855.302	30.2307	-2.3315	32.5622	23.7971	3.603	24.8154	3.603	987	174	13	65.685	447	48	427	48
3_21_165	CH097	Castanea henryi	Emei, Sichuan Province, China	103.365	29.6278	0.9857	11.7999	14.4791	7.06083	27.3305	686.907	26.955	1.49888	25.9085	22.7672	5.95957	22.9997	5.95957	1410.63	336.087	16.7513	92.5123	816.747	56.4965	815.394	56.4965
3_17	CH016	Castanea henryi	Heng Mountains, Hunan Province, China	112.88	24.9974	0.9856	16.3684	17.243	7.63015	24.8014	837.082	32.62	1.855	30.765	21.5202	8.64075	27.2515	6.65825	1490	216	49	45.2072	626	199	437	213
3_26	CH025	Castanea henryi	Shennongjia, Hubei Province, China	118.158	30.0718	0.9856	13.5773	9.76283	8.07792	27.5593	776.349	24.065	-5.246	29.311	19.1561	-0.0497084	19.1561	-0.0497084	1279	211	20	63.0033	548	71	548	71
3_21_119	CH078	Castanea henryi	Jian'ou, Fujian Province, China	118.491	27.2463	0.9856	11.4622	17.322	8.30625	29.7406	704.422	31.131	3.30215	28.0902	20.7425	10.0852	25.7557	8.44316	1741.76	321.649	41.1073	62.3569	826.808	155.194	603.382	204.15
3_15	CH014	Castanea henryi	Liuyang, Hunan Province, China	109.784	27.2503	0.9855	13.7899	15.1597	7.6605	25.3164	825.647	30.0658	-0.19325	30.259	19.3	6.65263	24.9899	4.71737	1602	250	46	51.0812	705	182	514	204
3_14	CH013	Castanea henryi	Yuanzhou, Jiangxi Province, China	111.014	32.4059	0.9854	11.7943	16.534	7.70806	25.5287	821.881	31.5147	1.321	30.1938	20.7541	7.97304	26.2513	6.07346	1570	237	45	50.9424	689	176	481	209
3_21_042	CH052	Castanea henryi	Yuping, Guizhou Province, China	108.939	27.3404	0.9854	12.3914	16.1349	8.1205	27.5402	789.75	30.883	1.75339	29.4965	20.6959	6.41314	25.925	6.41314	1174.11	193.892	30.9382	56.7609	513.351	106.955	440.598	106.955
3_21_086	CH067	Castanea henryi	Jiujiang, Jiangxi Province, China	115.959	29.5394	0.9854	13.6238	13.7559	7.042	23.386	845.888	28.517	0.0847331	31.0706	19.8776	6.85584	26.1482	4.72843	1572.36	263.054	42.2332	53.7159	690.342	164.652	556.635	188.672
3_21_109	CH075	Castanea henryi	Yanshan, Jiangxi Province, China	118.066	28.9396	0.9854	13.101	14.9411	7.259	24.8179	801.115	29.131	0.295962	29.9525	19.5318	7.28976	25.2443	5.35533	1824.44	318.771	46.3714	57.0046	831.397	181.759	611.483	233.994
3_21_098	CH069	Castanea henryi	Jiujiang, Jiangxi Province, China	115.963	29.5691	0.9849	11.1579	13.7559	7.042	23.386	845.888	28.517	-0.335158	30.8003	19.3452	6.39507	25.5609	4.27917	1603.84	268.194	42.3703	53.6413	700.758	165.279	574.081	188.896
3_18	CH017	Castanea henryi	Yuping, Guizhou Province, China	114.525	27.6582	0.9848	11.7468	16.2456	8.01946	27.2486	789.045	30.9715	1.54075	29.4307	20.4442	6.20225	25.6322	6.20225	1170	194	30	56.8388	510	105	439	105
3_21_190	CH104	Castanea henryi	Emei, Sichuan Province, China	103.365	29.6261	0.9848	11.7468	14.4791	7.06083	27.3305	686.907	26.955	1.48649	25.909	22.7544	5.94956	22.9885	5.94956	1409.96	335.806	16.7578	92.4878	816.284	56.4844	814.943	56.4844
3_21_181	CH102	Castanea henryi	Emei, Sichuan Province, China	103.365	29.6261	0.9847	12.4663	14.4791	7.06083	27.3305	686.907	26.955	1.48649	25.909	22.7544	5.94956	22.9885	5.94956	1409.96	335.806	16.7578	92.4878	816.284	56.4844	814.943	56.4844
3_21_067	CH061	Castanea henryi	Loudi, Hunan Province, China	111.081	27.7776	0.9846	11.3036	14.6401	7.45983	24.9276	811.676	29.598	0.976808	30.4995	20.2345	5.67013	25.9953	5.67013	1410.74	217.454	42.0077	50.4927	619.654	168.315	468.361	168.315
3_21_008	CH038	Castanea henryi	Zhangjiajie, Hunan Province, China	110.427	29.3323	0.9845	10.531	14.9822	7.52817	25.5357	799.428	29.579	0.144845	29.5094	22.6402	4.94695	24.6413	4.94695	1432.02	234.617	29.9887	57.7515	628.611	108.827	583.659	108.827
3_21_149	CH093	Castanea henryi	Ji'an, Jiangxi Province, China	114.174	26.7114	0.9843	10.5862	15.3854	7.69525	26.3509	779.274	29.754	0.429496	29.1616	19.4487	7.10056	24.3981	5.32527	1643.55	246.558	46.2494	49.3639	697.77	179.259	519.805	218.809
3_21_033	CH046	Castanea henryi	Xiangxi, Hunan Province, China	109.592	27.9411	0.9842	10.6469	16.7412	7.9745	26.587	804.677	31.748	2.01729	30.0293	21.0698	6.75173	26.622	6.75173	1284.65	220.942	30.3693	58.8257	580.731	113.4	485.223	113.4
3_21_052	CH056	Castanea henryi	Hecheng, Hunan Province, China	109.938	27.5697	0.9838	10.8925	17.1871	8.07242	26.5829	820.293	32.389	1.83539	30.2348	21.1445	6.58512	26.681	6.58512	1300.13	216.766	34.2937	56.434	590.648	136.086	467.53	136.086
3_21_083	CH065	Castanea henryi	Jiujiang, Jiangxi Province, China	116.033	29.6372	0.9837	10.3055	16.164	7.44208	23.5621	886.828	31.995	0.716436	31.5589	20.7297	7.49072	27.1339	5.27543	1491.26	244.512	41.7503	52.292	650.162	163.007	515.761	183.412
3_21_173	CH100	Castanea henryi	Emei, Sichuan Province, China	103.365	29.6261	0.9837	11.7088	14.4791	7.06083	27.3305	686.907	26.955	1.48649	25.909	22.7544	5.94956	22.9885	5.94956	1409.96	335.806	16.7578	92.4878	816.284	56.4844	814.943	56.4844
3_21_178	CH101	Castanea henryi	Emei, Sichuan Province, China	103.365	29.6261	0.9835	12.8454	14.4791	7.06083	27.3305	686.907	26.955	1.48649	25.909	22.7544	5.94956	22.9885	5.94956	1409.96	335.806	16.7578	92.4878	816.284	56.4844	814.943	56.4844
3_21_053	CH057	Castanea henryi	Hecheng, Hunan Province, China	109.938	27.5697	0.983	12.8941	17.1871	8.07242	26.5829	820.293	32.389	1.83539	30.2348	21.1445	6.58512	26.681	6.58512	1300.13	216.766	34.2937	56.434	590.648	136.086	467.53	136.086
3_21	CH020	Castanea henryi	Huang Mountains, Anhui Province, China	112.687	27.2538	0.9829	12.1136	13.6986	7.217	24.297	827.837	28.1553	-1.548	29.7033	17.6958	5.17579	23.5834	3.2275	1719	294	42	53.1101	720	162	645	191
3_21_204	CH108	Castanea henryi	Jian'ou, Fujian Province, China	118.491	27.2463	0.9829	10.4489	17.322	8.30625	29.7406	704.422	31.131	3.30215	28.0902	20.7425	10.0852	25.7557	8.44316	1741.76	321.649	41.1073	62.3569	826.808	155.194	603.382	204.15
3_29	CH028	Castanea henryi	Qingyang, Anhui Province, China	120.531	28.5664	0.9824	13.1182	14.7484	7.52154	24.7269	851.76	29.6042	-0.81425	30.4185	18.8348	5.89237	24.9638	4.01433	1595	285	36	53.7652	663	151	617	163
3_21_027	CH043	Castanea henryi	Yongshun, Hunan Province, China	109.907	28.9635	0.9823	12.9209	15.7157	7.70033	26.0111	798.643	30.496	1.0422	29.8705	23.6072	5.86447	25.63	5.86447	1423.37	247.388	29.503	60.2887	643.582	103.956	574.023	103.956
3_21_037	CH048	Castanea henryi	Jiangkou, Guizhou Province, China	108.816	27.9002	0.9819	16.338	14.9123	7.28967	25.6029	774.737	29.361	1.31454	28.8266	23.0027	5.65713	24.8685	5.65713	1225.13	200.633	28.156	59.038	539.694	92.4112	474.461	92.4112
3_21_191	CH105	Castanea henryi	Emei, Sichuan Province, China	103.365	29.6261	0.9817	10.9742	14.4791	7.06083	27.3305	686.907	26.955	1.48649	25.909	22.7544	5.94956	22.9885	5.94956	1409.96	335.806	16.7578	92.4878	816.284	56.4844	814.943	56.4844
3_23	CH022	Castanea henryi	Xianjv, Zhejiang Province, China	111.907	27.3086	0.9816	13.0877	14.1146	6.93856	24.5066	769.65	28.0002	-0.31275	28.313	23.2922	6.56612	23.2922	4.45317	1675	243	45	49.4593	629	179	629	183
3_21_108	CH074	Castanea henryi	Yanshan, Jiangxi Province, China	118.066	28.9396	0.9816	10.0773	14.9411	7.259	24.8179	801.115	29.131	0.295962	29.9525	19.5318	7.28976	25.2443	5.35533	1824.44	318.771	46.3714	57.0046	831.397	181.759	611.483	233.994
3_3	CH002	Castanea henryi	Yiling, Hubei Province, China	111.117	31.2748	0.9812	13.4199	11.467	8.44369	27.9269	798.654	26.0642	-4.17075	30.235	21.1298	1.34421	21.1298	1.34421	1228	206	21	62.3784	537	73	537	73
3_21_003	CH036	Castanea henryi	Zhangjiajie, Hunan Province, China	110.932	29.4215	0.9805	11.3398	15.5674	7.57442	25.2212	816.517	30.425	1.09584	30.3787	24.3454	6.00524	26.3812	6.00524	1326.17	208.915	31.1807	54.7722	565.087	111.313	531.741	111.313
3_21_093	CH068	Castanea henryi	Jiujiang, Jiangxi Province, China	115.959	29.5394	0.9805	11.0134	13.7559	7.042	23.386	845.888	28.517	0.0847331	31.0706	19.8776	6.85584	26.1482	4.72843	1572.36	263.054	42.2332	53.7159	690.342	164.652	556.635	188.672
3_8	CH007	Castanea henryi	Shennongjia, Hubei Province, China	103.557	30.9542	0.9804	12.2321	8.95001	8.14931	27.678	777.41	23.2215	-6.22175	29.4433	18.3601	-0.880292	18.3601	-0.880292	1280	212	20	63.0402	554	71	554	71
3_21_099	CH070	Castanea henryi	Jiujiang, Jiangxi Province, China	115.963	29.5691	0.9803	11.5346	13.7559	7.042	23.386	845.888	28.517	-0.335158	30.8003	19.3452	6.39507	25.5609	4.27917	1603.84	268.194	42.3703	53.6413	700.758	165.279	574.081	188.896
3_21_043	CH053	Castanea henryi	Yuping, Guizhou Province, China	108.939	27.3404	0.98	11.2161	16.1349	8.1205	27.5402	789.75	30.883	1.75339	29.4965	20.6959	6.41314	25.925	6.41314	1174.11	193.892	30.9382	56.7609	513.351	106.955	440.598	106.955
3_21_084	CH066	Castanea henryi	Jiujiang, Jiangxi Province, China	116.033	29.6372	0.9799	13.4567	16.164	7.44208	23.5621	886.828	31.995	0.716436	31.5589	20.7297	7.49072	27.1339	5.27543	1491.26	244.512	41.7503	52.292	650.162	163.007	515.761	183.412
3_21_001	CH035	Castanea henryi	Zhangjiajie, Hunan Province, China	110.932	29.4215	0.9797	11.6219	15.5674	7.57442	25.2212	816.517	30.425	1.09584	30.3787	24.3454	6.00524	26.3812	6.00524	1326.17	208.915	31.1806	54.7722	565.087	111.313	531.741	111.313
3_21_118	CH077	Castanea henryi	Jian'ou, Fujian Province, China	118.491	27.2463	0.9792	10.1616	17.322	8.30625	29.7406	704.422	31.131	3.30215	28.0902	20.7425	10.0852	25.7557	8.44316	1741.76	321.649	41.1073	62.3569	826.808	155.194	603.382	204.15
3_21_156	CH095	Castanea henryi	Yuping, Guizhou Province, China	108.939	27.3404	0.9792	13.9078	16.1349	8.1205	27.5402	789.75	30.883	1.75339	29.4965	20.6959	6.41314	25.925	6.41314	1174.11	193.892	30.9382	56.7609	513.351	106.955	440.598	106.955
3_21_057	CH060	Castanea henryi	Hecheng, Hunan Province, China	109.938	27.5697	0.9788	11.734	17.1871	8.07242	26.5829	820.293	32.389	1.83539	30.2348	21.1445	6.58512	26.681	6.58512	1300.13	216.766	34.2937	56.434	590.648	136.086	467.53	136.086
3_21_069	CH063	Castanea henryi	Loudi, Hunan Province, China	111.081	27.7776	0.9785	13.1614	14.6401	7.45983	24.9276	811.676	29.598	0.976808	30.4995	20.2345	5.67013	25.9953	5.67013	1410.74	217.454	42.0077	50.4927	619.654	168.315	468.361	168.315
3_21_036	CH047	Castanea henryi	Xiangxi, Hunan Province, China	109.592	27.9411	0.9784	13.2804	16.7412	7.9745	26.587	804.677	31.748	2.01729	30.0293	21.0698	6.75173	26.622	6.75173	1284.65	220.942	30.3693	58.8257	580.731	113.4	485.223	113.4
3_21_028	CH044	Castanea henryi	Yongshun, Hunan Province, China	109.907	28.9635	0.9774	11.9342	15.7157	7.70033	26.0111	798.643	30.496	1.0422	29.8705	23.6072	5.86447	25.63	5.86447	1423.37	247.388	29.503	60.2887	643.582	103.956	574.023	103.956
3_21_143	CH089	Castanea henryi	Cenzhou, Hunan Province, China	113.894	25.9306	0.9769	10.854	14.8363	8.19542	28.9366	735.983	28.354	-0.578549	27.6334	17.8721	6.39232	22.2688	4.63836	1734.37	273.249	44.3758	53.7559	756.931	162.517	580.416	210.559
3_11	CH010	Castanea henryi	Hongjiang, Hunan Province, China	110.398	31.4546	0.9763	10.9997	16.9777	7.87125	26.3197	809.721	31.9287	2.0225	29.9063	21.165	6.68246	26.5735	6.68246	1255	207	34	56.2016	570	135	448	135
3_21_144	CH090	Castanea henryi	Cenzhou, Hunan Province, China	113.894	25.9306	0.9752	9.6175	14.8363	8.19542	28.9366	735.983	28.354	-0.578549	27.6334	17.8721	6.39232	22.2688	4.63836	1734.37	273.249	44.3758	53.7559	756.931	162.517	580.416	210.559
3_21_006	CH037	Castanea henryi	Zhangjiajie, Hunan Province, China	110.932	29.4215	0.9741	10.9397	15.5674	7.57442	25.2212	816.517	30.425	1.09584	30.3787	24.3454	6.00523	26.3812	6.00523	1326.17	208.915	31.1806	54.7722	565.087	111.313	531.741	111.313
3_21_150	CH094	Castanea henryi	Ji'an, Jiangxi Province, China	114.174	26.7114	0.973	11.0824	15.3854	7.69525	26.3509	779.274	29.754	0.429496	29.1616	19.4487	7.10056	24.3981	5.32527	1643.55	246.558	46.2494	49.3639	697.77	179.259	519.805	218.809
3_21_103	CH072	Castanea henryi	Jingdezheng, Jiangxi Province, China	117.543	29.4801	0.9716	9.8125	15.7335	7.69492	25.5467	827.228	30.351	0.324847	30.1992	19.7932	7.28719	25.6822	5.36423	1743.2	310.964	43	57.2267	792.036	167.877	606.731	209.993
3_21_106	CH073	Castanea henryi	Yanshan, Jiangxi Province, China	118.072	28.9339	0.9708	10.3755	14.9411	7.259	24.8179	801.115	29.131	0.386037	30.0483	19.6639	7.3965	25.3925	5.45895	1814.64	317.524	46.2873	57.1433	828.597	181.315	606.147	233.764
3_21_102	CH071	Castanea henryi	Jingdezheng, Jiangxi Province, China	117.543	29.4801	0.97	11.0139	15.7335	7.69492	25.5467	827.228	30.351	0.324847	30.1992	19.7932	7.28719	25.6822	5.36423	1743.2	310.964	43	57.2267	792.036	167.877	606.731	209.993
3_21_145	CH091	Castanea henryi	Cenzhou, Hunan Province, China	113.894	25.9306	0.9675	9.3991	14.8363	8.19542	28.9366	735.983	28.354	-0.578549	27.6334	17.8721	6.39232	22.2688	4.63836	1734.37	273.249	44.3758	53.7559	756.931	162.517	580.416	210.559
3_21_041	CH051	Castanea henryi	Jiangkou, Guizhou Province, China	108.816	27.9002	0.9667	15.2235	14.9123	7.28967	25.6029	774.737	29.361	1.31454	28.8266	23.0027	5.65713	24.8685	5.65713	1225.13	200.633	28.156	59.038	539.694	92.4112	474.461	92.4112
3_21_122	CH080	Castanea henryi	Jian'ou, Fujian Province, China	118.491	27.2463	0.9559	8.6738	17.322	8.30625	29.7406	704.422	31.131	3.30215	28.0902	20.7425	10.0852	25.7557	8.44316	1741.76	321.649	41.1073	62.3569	826.808	155.194	603.382	204.15
3_1	CH001	Castanea henryi	Yiling, Hubei Province, China	111.117	31.2748	0.9496	33.0188	11.467	8.44369	27.9269	798.654	26.0642	-4.17075	30.235	21.1298	1.34421	21.1298	1.34421	1228	206	21	62.3784	537	73	537	73
3_21_147	CH092	Castanea henryi	Ji'an, Jiangxi Province, China	114.174	26.7114	0.9424	10.6872	15.3854	7.69525	26.3509	779.274	29.754	0.429496	29.1616	19.4487	7.10056	24.3981	5.32527	1643.55	246.558	46.2494	49.3639	697.77	179.259	519.805	218.809
3_31	CH030	Castanea henryi	Yiling, Hubei Province, China	109.983	31.4671	0.9423	34.8647	11.467	8.44369	27.9269	798.654	26.0642	-4.17075	30.235	21.1298	1.34421	21.1298	1.34421	1228	206	21	62.3784	537	73	537	73
3_21_038	CH049	Castanea henryi	Jiangkou, Guizhou Province, China	108.816	27.9002	0.9407	11.0533	14.9123	7.28967	25.6029	774.737	29.361	1.31454	28.8266	23.0027	5.65713	24.8685	5.65713	1225.13	200.633	28.156	59.038	539.694	92.4112	474.461	92.4112
3_32	CH031	Castanea henryi	Yongshun, Hunan Province, China	117.807	30.4819	0.931	33.9183	16.6403	7.87973	26.2601	806.93	31.7388	1.73225	30.0065	24.2594	6.46183	26.3088	6.46183	1398	243	30	59.8793	631	105	557	105
3_34	CH033	Castanea henryi	Jian'ou, Fujian Province, China	118.469	27.2397	0.7604	30.2769	17.4151	8.44983	29.9597	709.418	31.321	3.117	28.204	20.7473	9.95871	25.6981	8.307	1749	325	42	63.1546	840	158	600	207
Supplementary Table 1_All sample information and 19 environmental factor data						0.980075

## Sheet: Sheet5
2_81	CS071	Castanea seguinii	Yiling, Hubei Province, China	111.117	31.2748	0.9908	5.1988	11.467	8.44369	27.9269	798.654	26.0642	-4.17075	30.235	21.1298	1.34421	21.1298	1.34421	1228	206	21	62.3784	537	73	537	73
2_80	CS070	Castanea seguinii	Yiling, Hubei Province, China	111.117	31.2748	0.9907	12.6263	11.467	8.44369	27.9269	798.654	26.0642	-4.17075	30.235	21.1298	1.34421	21.1298	1.34421	1228	206	21	62.3784	537	73	537	73
2_51	CS041	Castanea seguinii	Heng Mountains, Hunan Province, China	112.688	27.2599	0.99	11.1923	17.243	7.63015	24.8014	837.082	32.62	1.855	30.765	21.5202	8.64075	27.2515	6.65825	1490	216	49	45.2072	626	199	437	213
2_12	CS010	Castanea seguinii	Yiling, Hubei Province, China	111.092	31.2723	0.9898	13.1141	11.467	8.44369	27.9269	798.654	26.0642	-4.17075	30.235	21.1298	1.34421	21.1298	1.34421	1228	206	21	62.3784	537	73	537	73
2_46	CS036	Castanea seguinii	Shaoyang, Hunan Province, China	114.057	28.4196	0.9896	13.0186	17.0658	7.64237	25.1638	827.637	32.315	1.9445	30.3705	21.2791	8.58421	26.9437	6.62033	1370	211	44	48.423	597	182	426	182
2_21_115	CS100	Castanea seguinii	Ji'an, Jiangxi Province, China	114.099	26.5165	0.9896	12.1569	13.3993	7.45292	26.426	748.434	27.02	-1.02973	28.1848	17.593	5.76961	22.2892	4.0548	1762.53	266.817	47.3354	50.3902	748.039	181.204	574.843	222.858
2_45	CS035	Castanea seguinii	Liuyang, Hunan Province, China	114.057	28.4196	0.9894	12.5181	15.1597	7.6605	25.3164	825.647	30.0658	-0.19325	30.259	19.3	6.65263	24.9899	4.71737	1602	250	46	51.0812	705	182	514	204
2_21_015	CS082	Castanea seguinii	Jiujiang, Jiangxi Province, China	115.963	29.5691	0.9894	10.8767	13.7559	7.042	23.386	845.888	28.517	-0.334785	30.8005	19.3457	6.39547	25.5614	4.27955	1603.8	268.188	42.3701	53.6412	700.747	165.278	574.064	188.895
2_79	CS069	Castanea seguinii	Yiling, Hubei Province, China	111.017	31.5083	0.9892	12.4629	11.467	8.44369	27.9269	798.654	26.0642	-4.17075	30.235	21.1298	1.34421	21.1298	1.34421	1228	206	21	62.3784	537	73	537	73
2_21_034	CS090	Castanea seguinii	Shangrao, Jiangxi Province, China	117.789	28.2333	0.9887	5.9058	18.2125	8.71258	28.1578	803.624	33.399	2.27242	30.6121	21.7173	13.5434	27.2689	7.77385	1783.56	317.984	50.334	62.1469	864.354	186.903	556.123	248.04
2_21_027	CS089	Castanea seguinii	Shangrao, Jiangxi Province, China	117.789	28.2333	0.9886	13.6695	18.2125	8.71258	28.1578	803.624	33.399	2.27242	30.6121	21.7173	13.5434	27.2689	7.77385	1783.56	317.984	50.334	62.1469	864.354	186.903	556.123	248.04
2_48	CS038	Castanea seguinii	Yizhang, Hunan Province, China	112.862	25.0034	0.9884	11.6403	17.9243	7.93158	28.6055	720.42	31.2213	3.49375	27.7275	21.8788	10.3311	26.2271	8.59629	1482	250	38	60.8271	700	125	523	162
2_19	CS016	Castanea seguinii	Yiling, Hubei Province, China	111.092	31.2722	0.9883	14.5262	11.467	8.44369	27.9269	798.654	26.0642	-4.17075	30.235	21.1298	1.34421	21.1298	1.34421	1228	206	21	62.3784	537	73	537	73
2_21_013	CS080	Castanea seguinii	Jiujiang, Jiangxi Province, China	115.964	29.569	0.9883	14.833	13.7559	7.042	23.386	845.888	28.517	-0.303093	30.8179	19.3832	6.42822	25.6037	4.31025	1601.05	267.639	42.3554	53.6262	699.634	165.183	572.618	188.785
2_49	CS039	Castanea seguinii	Yizhang, Hunan Province, China	112.862	25.0034	0.9881	14.1396	15.2297	7.55685	29.0037	678.317	27.4063	1.3515	26.0548	18.9618	8.19333	22.9956	6.43113	1661	282	43	61.1896	775	133	593	189
2_71	CS061	Castanea seguinii	Jinzhai, Anhui Province, China	115.694	31.2195	0.9881	12.8432	12.2676	8.26869	26.6982	852.017	27.1127	-3.85825	30.971	22.5259	1.47075	22.5259	1.47075	1479	236	29	57.5338	654	128	654	128
2_75	CS065	Castanea seguinii	Qingyang, Anhui Province, China	117.808	30.4813	0.9881	12.8432	15.9067	7.78877	24.945	874.139	31.2515	0.02775	31.2237	20.1158	6.78013	26.4028	4.89421	1468	265	33	53.3987	603	141	570	148
2_53	CS043	Castanea seguinii	Yuanzhou, Jiangxi Province, China	114.522	27.662	0.988	12.2105	17.2103	8.03952	26.081	833.056	32.6213	1.796	30.8253	21.4712	8.54154	27.0828	6.64867	1518	227	44	50.1364	663	174	462	201
2_68	CS058	Castanea seguinii	Jinzhai, Anhui Province, China	115.837	31.7696	0.9878	11.4326	15.6456	8.92146	27.2303	896.594	31.3452	-1.41775	32.763	26.3748	4.23817	26.3748	4.23817	1178	210	26	55.381	513	110	513	110
2_21_014	CS081	Castanea seguinii	Jiujiang, Jiangxi Province, China	115.963	29.5691	0.9877	13.4037	13.7559	7.042	23.386	845.888	28.517	-0.335158	30.8003	19.3452	6.39507	25.5609	4.27917	1603.84	268.194	42.3703	53.6413	700.758	165.279	574.081	188.896
2_21_012	CS079	Castanea seguinii	Jiujiang, Jiangxi Province, China	115.964	29.569	0.9872	12.8475	13.7559	7.042	23.386	845.888	28.517	-0.303093	30.8179	19.3832	6.42822	25.6037	4.31025	1601.05	267.639	42.3554	53.6262	699.634	165.183	572.618	188.785
2_21_016	CS083	Castanea seguinii	Jingdezheng, Jiangxi Province, China	117.541	29.4838	0.9868	12.543	15.7335	7.69492	25.5467	827.228	30.351	0.301315	30.1825	19.7643	7.25915	25.6491	5.33739	1745.24	311.353	43	57.2008	792.556	167.905	608.189	209.878
2_58	CS048	Castanea seguinii	Huang Mountains, Anhui Province, China	118.175	30.1409	0.9866	11.9509	13.6986	7.217	24.297	827.837	28.1553	-1.548	29.7033	17.6958	5.17579	23.5834	3.2275	1719	294	42	53.1101	720	162	645	191
2_21	CS018	Castanea seguinii	Yiling, Hubei Province, China	111.092	31.2738	0.9865	11.2292	11.467	8.44369	27.9269	798.654	26.0642	-4.17075	30.235	21.1298	1.34421	21.1298	1.34421	1228	206	21	62.3784	537	73	537	73
2_56	CS046	Castanea seguinii	Huang Mountains, Anhui Province, China	118.175	30.1386	0.9865	13.0363	13.6986	7.217	24.297	827.837	28.1553	-1.548	29.7033	17.6958	5.17579	23.5834	3.2275	1719	294	42	53.1101	720	162	645	191
2_8	CS007	Castanea seguinii	Yiling, Hubei Province, China	111.091	31.2714	0.9858	11.6954	11.467	8.44369	27.9269	798.654	26.0642	-4.17075	30.235	21.1298	1.34421	21.1298	1.34421	1228	206	21	62.3784	537	73	537	73
2_22	CS019	Castanea seguinii	Yiling, Hubei Province, China	111.095	31.2615	0.9858	12.2485	11.467	8.44369	27.9269	798.654	26.0642	-4.17075	30.235	21.1298	1.34421	21.1298	1.34421	1228	206	21	62.3784	537	73	537	73
2_55	CS045	Castanea seguinii	Huang Mountains, Anhui Province, China	118.176	30.1379	0.9854	13.8648	13.6986	7.217	24.297	827.837	28.1553	-1.548	29.7033	17.6958	5.17579	23.5834	3.2275	1719	294	42	53.1101	720	162	645	191
2_73	CS063	Castanea seguinii	Qingyang, Anhui Province, China	117.807	30.4818	0.9851	11.9925	14.7484	7.52154	24.7269	851.76	29.6042	-0.81425	30.4185	18.8348	5.89237	24.9638	4.01433	1595	285	36	53.7652	663	151	617	163
2_33	CS025	Castanea seguinii	Luotian, Hubei Province, China	115.697	31.1921	0.985	13.3791	12.2676	8.26869	26.6982	852.017	27.1127	-3.85825	30.971	22.5259	1.47075	22.5259	1.47075	1479	236	29	57.5338	654	128	654	128
2_21_010	CS078	Castanea seguinii	Jiujiang, Jiangxi Province, China	115.945	29.5263	0.9847	11.2592	13.7559	7.042	23.386	845.888	28.517	0.0789245	31.0729	19.8688	6.8552	26.1323	4.73868	1577.03	264.615	42.2071	53.8552	693.437	164.909	558.772	189.252
2_52	CS042	Castanea seguinii	Yuanzhou, Jiangxi Province, China	112.688	27.2599	0.9844	12.9294	16.534	7.70806	25.5287	821.881	31.5147	1.321	30.1938	20.7541	7.97304	26.2513	6.07346	1570	237	45	50.9424	689	176	481	209
2_70	CS060	Castanea seguinii	Jinzhai, Anhui Province, China	115.694	31.2195	0.9844	13.0536	12.2676	8.26869	26.6982	852.017	27.1127	-3.85825	30.971	22.5259	1.47075	22.5259	1.47075	1479	236	29	57.5338	654	128	654	128
2_84	CS073	Castanea seguinii	Xing Mountains, Hubei Province, China	111.117	31.2748	0.9841	12.3898	12.6131	9.28413	29.536	819.464	27.7472	-3.686	31.4333	22.5239	2.21954	22.5239	2.21954	1139	199	17	64.243	501	62	501	62
2_21_018	CS084	Castanea seguinii	Jingdezheng, Jiangxi Province, China	117.541	29.4838	0.9841	13.9351	15.7335	7.69492	25.5467	827.228	30.351	0.301315	30.1825	19.7643	7.25915	25.6491	5.33739	1745.24	311.353	43	57.2008	792.556	167.905	608.189	209.878
2_7	CS006	Castanea seguinii	Yiling, Hubei Province, China	111.091	31.2714	0.9839	13.0682	11.467	8.44369	27.9269	798.654	26.0642	-4.17075	30.235	21.1298	1.34421	21.1298	1.34421	1228	206	21	62.3784	537	73	537	73
2_18	CS015	Castanea seguinii	Yiling, Hubei Province, China	111.092	31.2722	0.9839	11.4882	11.467	8.44369	27.9269	798.654	26.0642	-4.17075	30.235	21.1298	1.34421	21.1298	1.34421	1228	206	21	62.3784	537	73	537	73
2_20	CS017	Castanea seguinii	Yiling, Hubei Province, China	111.092	31.2729	0.9839	11.4882	11.467	8.44369	27.9269	798.654	26.0642	-4.17075	30.235	21.1298	1.34421	21.1298	1.34421	1228	206	21	62.3784	537	73	537	73
2_1	CS001	Castanea seguinii	Xingyi, Guizhou Province, China	104.769	31.18	0.9834	12.6616	16.3157	7.45362	26.9749	744.849	29.5467	1.915	27.6317	24.2296	6.67433	25.0702	6.67433	948	230	6	99.5544	588	25	553	25
2_50	CS040	Castanea seguinii	Heng Mountains, Hunan Province, China	112.876	24.9972	0.9832	12.0507	17.243	7.63015	24.8014	837.082	32.62	1.855	30.765	21.5202	8.64075	27.2515	6.65825	1490	216	49	45.2072	626	199	437	213
2_21_009	CS077	Castanea seguinii	Jiujiang, Jiangxi Province, China	115.945	29.5263	0.9832	11.2933	13.7559	7.042	23.386	845.888	28.517	0.0789245	31.0729	19.8688	6.8552	26.1323	4.73868	1577.03	264.615	42.2071	53.8552	693.437	164.909	558.772	189.252
2_21_107	CS098	Castanea seguinii	Ji'an, Jiangxi Province, China	114.099	26.5165	0.9831	11.6666	13.3993	7.45292	26.426	748.434	27.02	-1.02973	28.1848	17.593	5.76961	22.2892	4.0548	1762.53	266.817	47.3354	50.3902	748.039	181.204	574.843	222.858
2_40	CS032	Castanea seguinii	Yizhang, Hunan Province, China	112.956	24.9689	0.9827	13.1735	15.2297	7.55685	29.0037	678.317	27.4063	1.3515	26.0548	18.9618	8.19333	22.9956	6.43113	1661	282	43	61.1896	775	133	593	189
2_24	CS021	Castanea seguinii	Yiling, Hubei Province, China	111.095	31.262	0.9822	11.6396	11.467	8.44369	27.9269	798.654	26.0642	-4.17075	30.235	21.1298	1.34421	21.1298	1.34421	1228	206	21	62.3784	537	73	537	73
2_76	CS066	Castanea seguinii	Qingyang, Anhui Province, China	117.774	30.5438	0.982	14.1967	15.9067	7.78877	24.945	874.139	31.2515	0.02775	31.2237	20.1158	6.78013	26.4028	4.89421	1468	265	33	53.3987	603	141	570	148
2_21_104	CS096	Castanea seguinii	Guixi, Jiangxi Province, China	114.332	26.0777	0.982	15.8418	16.1424	7.92342	27.652	751.031	30.075	2.01696	28.9745	20.9252	8.89667	25.6791	7.11144	1557.95	245.585	41.9561	52.3142	673.772	157.722	486.73	207.764
2_25	CS022	Castanea seguinii	Yiling, Hubei Province, China	111.091	31.273	0.9815	14.3571	11.467	8.44369	27.9269	798.654	26.0642	-4.17075	30.235	21.1298	1.34421	21.1298	1.34421	1228	206	21	62.3784	537	73	537	73
2_63	CS053	Castanea seguinii	Huang Mountains, Anhui Province, China	118.169	30.1397	0.9815	11.591	13.6986	7.217	24.297	827.837	28.1553	-1.548	29.7033	17.6958	5.17579	23.5834	3.2275	1719	294	42	53.1101	720	162	645	191
2_64	CS054	Castanea seguinii	Tianmu Mountains, Zejiang Province, China	118.169	30.1258	0.9813	11.5874	12.9764	7.50402	24.7117	837.912	27.8573	-2.509	30.3663	20.8776	4.45742	23.0438	2.39425	1475	232	39	49.0905	582	150	573	168
2_21_004	CS075	Castanea seguinii	Jiujiang, Jiangxi Province, China	115.955	29.5338	0.9805	11.2894	13.7559	7.042	23.386	845.888	28.517	0.115632	31.0925	19.9171	6.89145	26.1901	4.76583	1571.06	263.041	42.2178	53.7569	690.3	164.671	555.8	188.804
2_77	CS067	Castanea seguinii	Xing Shan, Hubei Province, China	117.774	30.5438	0.9803	12.1346	12.6131	9.28413	29.536	819.464	27.7472	-3.686	31.4333	22.5239	2.21954	22.5239	2.21954	1139	199	17	64.243	501	62	501	62
2_21_003	CS074	Castanea seguinii	Jiujiang, Jiangxi Province, China	115.955	29.5338	0.9803	12.5131	13.7559	7.042	23.386	845.888	28.517	0.115632	31.0925	19.9171	6.89145	26.1901	4.76583	1571.06	263.041	42.2178	53.7569	690.3	164.671	555.8	188.804
2_21_008	CS076	Castanea seguinii	Jiujiang, Jiangxi Province, China	115.945	29.5263	0.9798	11.4032	13.7559	7.042	23.386	845.888	28.517	0.0789245	31.0729	19.8688	6.8552	26.1323	4.73868	1577.03	264.615	42.2071	53.8552	693.437	164.909	558.772	189.252
2_31	CS023	Castanea seguinii	Luotian, Hubei Province, China	115.753	31.0802	0.9797	11.3289	13.4571	8.27708	26.4915	859.136	28.4845	-2.75975	31.2443	23.7669	2.57596	23.7669	2.57596	1476	243	30	58.0716	654	128	654	128
2_21_023	CS085	Castanea seguinii	Shangrao, Jiangxi Province, China	118.068	28.9534	0.9789	21.1623	14.9411	7.259	24.8179	801.115	29.131	0.176838	29.8355	19.3654	7.14579	25.0573	5.21383	1834.52	319.949	46.4632	56.8157	833.654	182.125	617.314	234.054
2_47	CS037	Castanea seguinii	Yizhang, Hunan Province, China	111.44	27.0359	0.9787	11.3854	17.9243	7.93158	28.6055	720.42	31.2213	3.49375	27.7275	21.8788	10.3311	26.2271	8.59629	1482	250	38	60.8271	700	125	523	162
2_37	CS029	Castanea seguinii	Fangxian, Hubei Province, China	110.693	31.8851	0.9784	13.575	12.1014	9.10946	29.2648	814.212	27.178	-3.94975	31.1278	21.1042	1.78712	21.9777	1.78712	1109	192	16	64.9051	493	57	484	57
2_67	CS057	Castanea seguinii	Jinzhai, Anhui Province, China	119.439	30.3402	0.9778	12.9981	15.6456	8.92146	27.2303	896.594	31.3452	-1.41775	32.763	26.3748	4.23817	26.3748	4.23817	1178	210	26	55.381	513	110	513	110
2_69	CS059	Castanea seguinii	Jinzhai, Anhui Province, China	115.837	31.7696	0.9776	11.3334	12.2676	8.26869	26.6982	852.017	27.1127	-3.85825	30.971	22.5259	1.47075	22.5259	1.47075	1479	236	29	57.5338	654	128	654	128
2_21_037	CS092	Castanea seguinii	Yingtan, Jiangxi Province, China	117.015	28.1499	0.9776	13.4613	18.2429	8.5685	27.4543	820.768	33.615	2.39219	31.0584	22.1225	14.0685	27.8029	7.76747	1790.89	333.01	50.3062	62.9174	869.755	181.884	588.011	244.281
2_21_038	CS093	Castanea seguinii	Yingtan, Jiangxi Province, China	117.015	28.1499	0.9774	16.3259	18.2429	8.5685	27.4543	820.768	33.615	2.39219	31.0584	22.1225	14.0685	27.8029	7.76747	1790.89	333.01	50.3062	62.9174	869.755	181.884	588.011	244.281
2_21_108	CS099	Castanea seguinii	Ji'an, Jiangxi Province, China	114.099	26.5165	0.977	11.5447	13.3993	7.45292	26.426	748.434	27.02	-1.02973	28.1848	17.593	5.76961	22.2892	4.0548	1762.53	266.817	47.3354	50.3902	748.039	181.204	574.843	222.858
2_21_044	CS095	Castanea seguinii	Zixi, Jiangxi Province, China	117.193	27.8498	0.9766	14.0926	16.6891	8.1495	27.5899	775.497	31.149	1.07241	28.8843	19.6064	8.50139	24.7628	6.19747	1907.98	339.682	49.0632	60.8798	908.843	187.568	631.427	242.198
2_65	CS055	Castanea seguinii	Tianmu Mountains, Zejiang Province, China	119.446	30.3413	0.9758	13.42	12.9764	7.50402	24.7117	837.912	27.8573	-2.509	30.3663	20.8776	4.45742	23.0438	2.39425	1475	232	39	49.0905	582	150	573	168
2_21_024	CS086	Castanea seguinii	Shangrao, Jiangxi Province, China	118.068	28.9534	0.9757	10.8581	14.9411	7.259	24.8179	801.115	29.131	0.176838	29.8355	19.3654	7.14579	25.0573	5.21383	1834.52	319.949	46.4632	56.8157	833.654	182.125	617.314	234.054
2_14	CS011	Castanea seguinii	Yiling, Hubei Province, China	111.101	31.2589	0.9752	11.667	11.467	8.44369	27.9269	798.654	26.0642	-4.17075	30.235	21.1298	1.34421	21.1298	1.34421	1228	206	21	62.3784	537	73	537	73
2_21_026	CS088	Castanea seguinii	Shangrao, Jiangxi Province, China	118.068	28.9534	0.9748	14.7149	14.9411	7.259	24.8179	801.115	29.131	0.176838	29.8355	19.3654	7.14579	25.0573	5.21383	1834.52	319.949	46.4632	56.8157	833.654	182.125	617.314	234.054
2_21_025	CS087	Castanea seguinii	Shangrao, Jiangxi Province, China	118.068	28.9534	0.9745	12.4284	14.9411	7.259	24.8179	801.115	29.131	0.176838	29.8355	19.3654	7.14579	25.0573	5.21383	1834.52	319.949	46.4632	56.8157	833.654	182.125	617.314	234.054
2_16	CS013	Castanea seguinii	Yiling, Hubei Province, China	111.099	31.2596	0.9734	11.9451	11.467	8.44369	27.9269	798.654	26.0642	-4.17075	30.235	21.1298	1.34421	21.1298	1.34421	1228	206	21	62.3784	537	73	537	73
2_59	CS049	Castanea seguinii	Huang Mountains, Anhui Province, China	118.175	30.1411	0.9731	11.5466	13.6986	7.217	24.297	827.837	28.1553	-1.548	29.7033	17.6958	5.17579	23.5834	3.2275	1719	294	42	53.1101	720	162	645	191
2_72	CS062	Castanea seguinii	Qingyang, Anhui Province, China	115.694	31.2195	0.9717	12.3938	14.7484	7.52154	24.7269	851.76	29.6042	-0.81425	30.4185	18.8348	5.89237	24.9638	4.01433	1595	285	36	53.7652	663	151	617	163
2_17	CS014	Castanea seguinii	Yiling, Hubei Province, China	111.089	31.2692	0.9716	13.5099	11.467	8.44369	27.9269	798.654	26.0642	-4.17075	30.235	21.1298	1.34421	21.1298	1.34421	1228	206	21	62.3784	537	73	537	73
2_60	CS050	Castanea seguinii	Huang Mountains, Anhui Province, China	118.174	30.1408	0.9709	12.3682	13.6986	7.217	24.297	827.837	28.1553	-1.548	29.7033	17.6958	5.17579	23.5834	3.2275	1719	294	42	53.1101	720	162	645	191
2_62	CS052	Castanea seguinii	Huang Mountains, Anhui Province, China	118.169	30.1406	0.9703	11.3175	13.6986	7.217	24.297	827.837	28.1553	-1.548	29.7033	17.6958	5.17579	23.5834	3.2275	1719	294	42	53.1101	720	162	645	191
2_9	CS008	Castanea seguinii	Yiling, Hubei Province, China	111.091	31.2714	0.9692	11.5048	11.467	8.44369	27.9269	798.654	26.0642	-4.17075	30.235	21.1298	1.34421	21.1298	1.34421	1228	206	21	62.3784	537	73	537	73
2_35	CS027	Castanea seguinii	Fangxian, Hubei Province, China	110.693	31.8849	0.9677	11.5787	12.1014	9.10946	29.2648	814.212	27.178	-3.94975	31.1278	21.1042	1.78712	21.9777	1.78712	1109	192	16	64.9051	493	57	484	57
2_3	CS003	Castanea seguinii	Yiling, Hubei Province, China	111.139	31.2817	0.9674	57.3426	11.467	8.44369	27.9269	798.654	26.0642	-4.17075	30.235	21.1298	1.34421	21.1298	1.34421	1228	206	21	62.3784	537	73	537	73
2_54	CS044	Castanea seguinii	Huang Mountains, Anhui Province, China	114.493	27.7095	0.9661	11.2301	13.6986	7.217	24.297	827.837	28.1553	-1.548	29.7033	17.6958	5.17579	23.5834	3.2275	1719	294	42	53.1101	720	162	645	191
2_23	CS020	Castanea seguinii	Yiling, Hubei Province, China	111.095	31.262	0.9628	13.4481	11.467	8.44369	27.9269	798.654	26.0642	-4.17075	30.235	21.1298	1.34421	21.1298	1.34421	1228	206	21	62.3784	537	73	537	73
2_57	CS047	Castanea seguinii	Huang Mountains, Anhui Province, China	118.175	30.1409	0.9625	11.2135	13.6986	7.217	24.297	827.837	28.1553	-1.548	29.7033	17.6958	5.17579	23.5834	3.2275	1719	294	42	53.1101	720	162	645	191
2_21_043	CS094	Castanea seguinii	Zixi, Jiangxi Province, China	117.193	27.8498	0.9621	10.3697	16.6891	8.1495	27.5899	775.497	31.149	1.07241	28.8843	19.6064	8.50139	24.7628	6.19747	1907.98	339.682	49.0632	60.8798	908.843	187.568	631.427	242.198
2_61	CS051	Castanea seguinii	Huang Mountains, Anhui Province, China	118.172	30.1418	0.9616	11.1037	13.6986	7.217	24.297	827.837	28.1553	-1.548	29.7033	17.6958	5.17579	23.5834	3.2275	1719	294	42	53.1101	720	162	645	191
2_38	CS030	Castanea seguinii	Fangxian, Hubei Province, China	110.694	31.8846	0.9613	13.75	12.1014	9.10946	29.2648	814.212	27.178	-3.94975	31.1278	21.1042	1.78712	21.9777	1.78712	1109	192	16	64.9051	493	57	484	57
2_42	CS034	Castanea seguinii	Yizhang, Hunan Province, China	112.956	24.9689	0.9607	12.8682	15.2297	7.55685	29.0037	678.317	27.4063	1.3515	26.0548	18.9618	8.19333	22.9956	6.43113	1661	282	43	61.1896	775	133	593	189
2_83	CS072	Castanea seguinii	Yiling, Hubei Province, China	111.117	31.2748	0.9603	10.8166	11.467	8.44369	27.9269	798.654	26.0642	-4.17075	30.235	21.1298	1.34421	21.1298	1.34421	1228	206	21	62.3784	537	73	537	73
2_15	CS012	Castanea seguinii	Yiling, Hubei Province, China	111.099	31.2595	0.9595	11.5888	11.467	8.44369	27.9269	798.654	26.0642	-4.17075	30.235	21.1298	1.34421	21.1298	1.34421	1228	206	21	62.3784	537	73	537	73
2_21_106	CS097	Castanea seguinii	Ji'an, Jiangxi Province, China	114.099	26.5165	0.9571	11.1759	13.3993	7.45292	26.426	748.434	27.02	-1.02973	28.1848	17.593	5.76961	22.2892	4.0548	1762.53	266.817	47.3354	50.3902	748.039	181.204	574.843	222.858
2_2	CS002	Castanea seguinii	Xingyi, Guizhou Province, China	106.917	26.3968	0.9561	30.6579	13.8872	7.65688	29.4291	681.414	26.3195	0.3015	26.018	20.4649	4.99008	21.8075	4.99008	1159	214	19	69.4142	564	65	529	65
2_32	CS024	Castanea seguinii	Luotian, Hubei Province, China	115.755	31.0783	0.9505	12.2787	13.4571	8.27708	26.4915	859.136	28.4845	-2.75975	31.2443	23.7669	2.57596	23.7669	2.57596	1476	243	30	58.0716	654	128	654	128
2_21_035	CS091	Castanea seguinii	Yingtan, Jiangxi Province, China	117.015	28.1499	0.9481	10.1479	18.2429	8.5685	27.4543	820.768	33.615	2.39219	31.0584	22.1225	14.0685	27.8029	7.76747	1790.89	333.01	50.3062	62.9174	869.755	181.884	588.011	244.281
2_6	CS005	Castanea seguinii	Yiling, Hubei Province, China	111.139	31.2817	0.9473	12.7242	11.467	8.44369	27.9269	798.654	26.0642	-4.17075	30.235	21.1298	1.34421	21.1298	1.34421	1228	206	21	62.3784	537	73	537	73
2_11	CS009	Castanea seguinii	Yiling, Hubei Province, China	111.091	31.2714	0.943	13.0919	11.467	8.44369	27.9269	798.654	26.0642	-4.17075	30.235	21.1298	1.34421	21.1298	1.34421	1228	206	21	62.3784	537	73	537	73
2_66	CS056	Castanea seguinii	Tianmu Mountains, Zejiang Province, China	119.446	30.3409	0.9423	11.4937	12.9764	7.50402	24.7117	837.912	27.8573	-2.509	30.3663	20.8776	4.45742	23.0438	2.39425	1475	232	39	49.0905	582	150	573	168
2_78	CS068	Castanea seguinii	Xing Shan, Hubei Province, China	111.017	31.5083	0.9396	11.7486	12.6131	9.28413	29.536	819.464	27.7472	-3.686	31.4333	22.5239	2.21954	22.5239	2.21954	1139	199	17	64.243	501	62	501	62
2_5	CS004	Castanea seguinii	Yiling, Hubei Province, China	111.139	31.2817	0.9351	34.7664	11.467	8.44369	27.9269	798.654	26.0642	-4.17075	30.235	21.1298	1.34421	21.1298	1.34421	1228	206	21	62.3784	537	73	537	73
2_74	CS064	Castanea seguinii	Qingyang, Anhui Province, China	117.808	30.4817	0.935	11.5009	14.7484	7.52154	24.7269	851.76	29.6042	-0.81425	30.4185	18.8348	5.89237	24.9638	4.01433	1595	285	36	53.7652	663	151	617	163
2_36	CS028	Castanea seguinii	Fangxian, Hubei Province, China	110.693	31.8852	0.9349	12.2093	12.1014	9.10946	29.2648	814.212	27.178	-3.94975	31.1278	21.1042	1.78712	21.9777	1.78712	1109	192	16	64.9051	493	57	484	57
2_34	CS026	Castanea seguinii	Fangxian, Hubei Province, China	110.694	31.884	0.9307	11.3171	12.1014	9.10946	29.2648	814.212	27.178	-3.94975	31.1278	21.1042	1.78712	21.9777	1.78712	1109	192	16	64.9051	493	57	484	57
2_39	CS031	Castanea seguinii	Yizhang, Hunan Province, China	112.956	24.9689	0.8541	29.7	15.2297	7.55685	29.0037	678.317	27.4063	1.3515	26.0548	18.9618	8.19333	22.9956	6.43113	1661	282	43	61.1896	775	133	593	189
2_41	CS033	Castanea seguinii	Yizhang, Hunan Province, China	112.956	24.9689	0.8255	36.6	15.2297	7.55685	29.0037	678.317	27.4063	1.3515	26.0548	18.9618	8.19333	22.9956	6.43113	1661	282	43	61.1896	775	133	593	189
Supplementary Table 1_All sample information and 19 environmental factor data						0.972869

## Sheet: Sheet6
4_8）	CC008	Castanea crenata	Gifu-ken, Japan	136.917	35.0167	0.993	12.1819	15.6363	8.76152	27.9893	829.271	31.6729	0.369806	31.303	25.3892	5.5121	25.8235	5.5121	1934	273	53	48.6452	735	192	714	192
4_17	CC017	Castanea crenata	Kuandian, Liaoning Province,China	124.784	40.7313	0.9908	12.2734	6.57446	11.5647	25.6248	1219.77	26.3237	-18.8072	45.131	20.8164	-9.48404	20.8164	-9.48404	979	265	9	103.442	618	36	618	36
4_16	CC016	Castanea crenata	Kuandian, Liaoning Province,China	124.784	40.7313	0.9906	13.6342	6.57446	11.5647	25.6248	1219.77	26.3237	-18.8072	45.131	20.8164	-9.48404	20.8164	-9.48404	979	265	9	103.442	618	36	618	36
4_14	CC014	Castanea crenata	South Korea	127.889	37.8231	0.9905	11.4633	9.81597	8.89097	22.7112	1113.79	27.5583	-11.5896	39.1479	22.7076	-4.6691	22.7076	-4.6691	835	224	11	100.723	513	37	513	37
4_15	CC015	Castanea crenata	Donggang, Liaoning Province,China	123.529	39.7203	0.9905	12.035	9.81597	8.89097	22.7112	1113.79	27.5583	-11.5896	39.1479	22.7076	-4.6691	22.7076	-4.6691	835	224	11	100.723	513	37	513	37
4_18	CC018	Castanea crenata	Fengcheng, Liaoning Province,China	124.066	40.4528	0.9904	11.4849	8.33964	10.3827	24.576	1173.46	27.389	-14.8585	42.2475	21.9795	-7.02908	21.9795	-7.02908	933	258	9	104.836	590	34	590	34
4_12	CC012	Castanea crenata	South Korea	127.889	37.8231	0.9902	11.9905	9.81597	8.89097	22.7112	1113.79	27.5583	-11.5896	39.1479	22.7076	-4.6691	22.7076	-4.6691	835	224	11	100.723	513	37	513	37
4_19	CC019	Castanea crenata	Kuandian, Liaoning Province,China	124.784	40.7313	0.9901	13.48	6.57446	11.5647	25.6248	1219.77	26.3237	-18.8072	45.131	20.8164	-9.48404	20.8164	-9.48404	979	265	9	103.442	618	36	618	36
4_13	CC013	Castanea crenata	South Korea	127.889	37.8231	0.9899	12.3428	9.81597	8.89097	22.7112	1113.79	27.5583	-11.5896	39.1479	22.7076	-4.6691	22.7076	-4.6691	835	224	11	100.723	513	37	513	37
4_9	CC009	Castanea crenata	Goseong, North Korea	127.889	37.8231	0.9898	13.0781	11.9857	8.89097	22.7112	1113.79	27.5583	-11.5896	39.1479	22.7076	-4.6691	22.7076	-4.6691	835	224	11	100.723	513	37	513	37
4_7	CC007	Castanea crenata	Japan	135.5	34.41	0.9897	11.4835	14.2601	8.42429	27.7293	814.191	29.9065	-0.474	30.3805	20.9965	4.43804	24.318	4.43804	1581	246	41	49.6792	598	152	546	152
4_10	CC010	Castanea crenata	Tutsan, North Korea	127.889	37.8231	0.9897	12.6476	9.81597	8.89097	22.7112	1113.79	27.5583	-11.5896	39.1479	22.7076	-4.6691	22.7076	-4.6691	835	224	11	100.723	513	37	513	37
4_11	CC011	Castanea crenata	Kimyeong, North Korea	127.889	37.8231	0.9897	11.5287	9.81597	8.89097	22.7112	1113.79	27.5583	-11.5896	39.1479	22.7076	-4.6691	22.7076	-4.6691	835	224	11	100.723	513	37	513	37
4_20	CC020	Castanea crenata	Dalian, Liaoning Province,China	121.525	38.9522	0.9897	12.57	11.2572	7.33723	20.9878	1039.71	27.6127	-7.34682	34.9595	23.2341	-2.13138	23.2341	-2.13138	633	167	8	98.4054	384	31	384	31
4_6	CC006	Castanea crenata	Japan	135.5	34.41	0.9895	12.3277	14.2601	8.42429	27.7293	814.191	29.9065	-0.474	30.3805	20.9965	4.43804	24.318	4.43804	1581	246	41	49.6792	598	152	546	152
4_5	CC005	Castanea crenata	Gifu-ken, Japan	136.917	35.0167	0.9763	27.7966	15.6363	8.76152	27.9893	829.271	31.6729	0.369806	31.303	25.3892	5.5121	25.8235	5.5121	1934	273	53	48.6452	735	192	714	192
4_3	CC003	Castanea crenata	Ōsaka, Japan	135.563	34.6413	0.9636	30.422	16.1081	9.35512	29.6163	826.516	32.552	0.96425	31.5877	22.9677	6.15471	26.3299	6.15471	1406	223	37	49.7117	536	139	471	139
4_1	CC001	Castanea crenata	Kanagawa, Japan	139.3	35.2	0.9623	28.5798	15.522	8.26407	28.9297	727.492	29.8266	1.26055	28.5661	22.2463	6.79235	24.5765	6.79235	1683	221	56	40.8697	584	189	571	189
4_4	CC004	Castanea crenata	Kanagawa, Japan	139.3	35.2	0.9623	29.8997	15.522	8.26407	28.9297	727.492	29.8266	1.26055	28.5661	22.2463	6.79235	24.5765	6.79235	1683	221	56	40.8697	584	189	571	189
4_2	CC002	Castanea crenata	Nara-ken, Japan	35.5	34.41	0.9491	34.9026	9.81597	8.89097	22.7112	1113.79	27.5583	-11.5896	39.1479	22.7076	-4.6691	22.7076	-4.6691	835	224	11	100.723	513	37	513	37
Supplementary Table 1_All sample information and 19 environmental factor data						0.983385
