# Supplementary material for: New insights into the evolution and local adaptation of the genus Castanea in east Asia
Source: Hortic Res. 2024 May 28;11(7):uhae147. doi: 10.1093/hr/uhae147 (PMC11233864; doi:10.1093/hr/uhae147)
Supplement: Web_Material_uhae147 [file web_material_uhae147.zip › Table_S2.xlsx]

## Sheet: Sheet1
S Table 2 Summary variation information for SNPs
SNPs location	Count	Percent
Downstreamd	1360155	0.13437
Exon	370337	0.03659
Intergenic	5750858	0.56814
Intron	1206689	0.11921
Splice_site_acceptor	873	9e-05
Splice_site_donor	653	6e-05
Splice_site_regin	14425	0.00143
Upstream	1322526	0.13066
UTR_3_prime	63362	0.00626
UTR_5_prime	32363	0.32
Synonymous	161882	0.01596
Non-synonymous	208455	0.0206
non-sy/sy ratio		1.29
