# Supplementary material for: New insights into the evolution and local adaptation of the genus Castanea in east Asia
Source: Hortic Res. 2024 May 28;11(7):uhae147. doi: 10.1093/hr/uhae147 (PMC11233864; doi:10.1093/hr/uhae147)
Supplement: Web_Material_uhae147 [file web_material_uhae147.zip › Table_S3.xlsx]

## Sheet: Sheet1
Supplementary Table 3 Sites associated with 19 environmental factors(p<1.43e-7)
Bio_ev	Chr	SNP position	P_value	Gene ID
Bio1	No significant association sites
Bio2
	Chr1	Chr1__5032653	2.4551e-10	Cm01G00195
	Chr1	Chr1__5032653	2.4551e-10	Cm01G00196
	Chr1	Chr1__5032653	2.4551e-10	Cm01G00197
	Chr1	Chr1__5032653	2.4551e-10	Cm01G00198
	Chr1	Chr1__5032653	2.4551e-10	Cm01G00194
	Chr1	Chr1__6156494	1.47748e-13	Cm01G00243
	Chr1	Chr1__6440060	1.6166e-10	Cm01G00262
	Chr1	Chr1__6440060	1.6166e-10	Cm01G00263
	Chr1	Chr1__6440060	1.6166e-10	Cm01G00264
	Chr1	Chr1__6440060	1.6166e-10	Cm01G00265
	Chr1	Chr1__6440060	1.6166e-10	Cm01G00267
	Chr1	Chr1__6440060	1.6166e-10	Cm01G00266
	Chr1	Chr1__6440060	1.6166e-10	Cm01G00268
	Chr1	Chr1__20136891	9.75672e-10	Cm01G01004
	Chr1	Chr1__20136891	9.75672e-10	Cm01G01006
	Chr1	Chr1__20136891	9.75672e-10	Cm01G01007
	Chr1	Chr1__20136891	9.75672e-10	Cm01G01005
	Chr1	Chr1__20136891	9.75672e-10	Cm01G01002
	Chr1	Chr1__20136891	9.75672e-10	Cm01G01003
	Chr1	Chr1__20136895	9.75672e-10	Cm01G01004
	Chr1	Chr1__20136895	9.75672e-10	Cm01G01006
	Chr1	Chr1__20136895	9.75672e-10	Cm01G01007
	Chr1	Chr1__20136895	9.75672e-10	Cm01G01005
	Chr1	Chr1__20136895	9.75672e-10	Cm01G01002
	Chr1	Chr1__20136895	9.75672e-10	Cm01G01003
	Chr1	Chr1__28566355	7.88601e-11	Cm01G01473
	Chr1	Chr1__28566355	7.88601e-11	Cm01G01474
	Chr1	Chr1__28566355	7.88601e-11	Cm01G01472
	Chr1	Chr1__28566355	7.88601e-11	Cm01G01475
	Chr1	Chr1__28566355	7.88601e-11	Cm01G01478
	Chr1	Chr1__28566355	7.88601e-11	Cm01G01477
	Chr1	Chr1__28566355	7.88601e-11	Cm01G01479
	Chr1	Chr1__28566355	7.88601e-11	Cm01G01480
	Chr1	Chr1__28566355	7.88601e-11	Cm01G01476
	Chr1	Chr1__29169475	2.07323e-10	Cm01G01511
	Chr1	Chr1__42662633	9.49978e-08	Cm01G02210
	Chr1	Chr1__42662633	9.49978e-08	Cm01G02214
	Chr1	Chr1__42662633	9.49978e-08	Cm01G02211
	Chr1	Chr1__42662633	9.49978e-08	Cm01G02213
	Chr1	Chr1__42662633	9.49978e-08	Cm01G02212
	Chr1	Chr1__66318735	4.97424e-10	Cm01G03041
	Chr1	Chr1__66318735	4.97424e-10	Cm01G03040
	Chr1	Chr1__66318735	4.97424e-10	Cm01G03042
	Chr1	Chr1__66318735	4.97424e-10	Cm01G03043
	Chr1	Chr1__89549737	2.60514e-10	Cm01G04285
	Chr1	Chr1__89549737	2.60514e-10	Cm01G04286
	Chr1	Chr1__89549737	2.60514e-10	Cm01G04287
	Chr1	Chr1__89549737	2.60514e-10	Cm01G04288
	Chr1	Chr1__89549737	2.60514e-10	Cm01G04289
	Chr1	Chr1__89947494	1.77085e-08	Cm01G04306
	Chr1	Chr1__89947494	1.77085e-08	Cm01G04307
	Chr1	Chr1__89947494	1.77085e-08	Cm01G04308
	Chr1	Chr1__89947494	1.77085e-08	Cm01G04309
	Chr1	Chr1__89947494	1.77085e-08	Cm01G04310
	Chr2	Chr2__66857605	2.64498e-08	Cm02G02596
	Chr2	Chr2__66857605	2.64498e-08	Cm02G02595
	Chr2	Chr2__66857605	2.64498e-08	Cm02G02597
	Chr2	Chr2__66857605	2.64498e-08	Cm02G02598
	Chr2	Chr2__66857605	2.64498e-08	Cm02G02599
	Chr3	Chr3__4305211	8.23458e-09	Cm03G00150
	Chr3	Chr3__4305211	8.23458e-09	Cm03G00151
	Chr3	Chr3__4305211	8.23458e-09	Cm03G00153
	Chr3	Chr3__4305211	8.23458e-09	Cm03G00152
	Chr3	Chr3__4465492	3.76221e-08	Cm03G00155
	Chr3	Chr3__4465492	3.76221e-08	Cm03G00156
	Chr3	Chr3__4465492	3.76221e-08	Cm03G00157
	Chr3	Chr3__4465492	3.76221e-08	Cm03G00158
	Chr3	Chr3__32531991	4.16381e-08	Cm03G00978
	Chr3	Chr3__32532009	5.94474e-09	Cm03G00978
	Chr3	Chr3__53393122	3.11403e-09	Cm03G01723
	Chr3	Chr3__53393122	3.11403e-09	Cm03G01722
	Chr3	Chr3__54365375	6.68134e-08	Cm03G01762
	Chr3	Chr3__54365375	6.68134e-08	Cm03G01763
	Chr3	Chr3__54365375	6.68134e-08	Cm03G01764
	Chr3	Chr3__54365375	6.68134e-08	Cm03G01761
	Chr3	Chr3__69464675	1.14557e-07	Cm03G02370
	Chr3	Chr3__69464675	1.14557e-07	Cm03G02371
	Chr3	Chr3__69464675	1.14557e-07	Cm03G02372
	Chr3	Chr3__76775735	1.26978e-07	Cm03G02672
	Chr3	Chr3__76775735	1.26978e-07	Cm03G02673
	Chr4	Chr4__22454392	3.91588e-09	Cm04G01040
	Chr4	Chr4__22454392	3.91588e-09	Cm04G01041
	Chr4	Chr4__22454392	3.91588e-09	Cm04G01039
	Chr4	Chr4__22454392	3.91588e-09	Cm04G01038
	Chr4	Chr4__39322310	2.69678e-11	Cm04G01575
	Chr4	Chr4__39322310	2.69678e-11	Cm04G01578
	Chr4	Chr4__39322310	2.69678e-11	Cm04G01573
	Chr4	Chr4__39322310	2.69678e-11	Cm04G01574
	Chr4	Chr4__39322310	2.69678e-11	Cm04G01579
	Chr4	Chr4__39322310	2.69678e-11	Cm04G01577
	Chr4	Chr4__39322310	2.69678e-11	Cm04G01576
	Chr4	Chr4__53979129	1.60087e-09	Cm04G02150
	Chr4	Chr4__53979129	1.60087e-09	Cm04G02152
	Chr4	Chr4__53979129	1.60087e-09	Cm04G02154
	Chr4	Chr4__53979129	1.60087e-09	Cm04G02153
	Chr4	Chr4__53979129	1.60087e-09	Cm04G02156
	Chr4	Chr4__53979129	1.60087e-09	Cm04G02157
	Chr4	Chr4__53979129	1.60087e-09	Cm04G02155
	Chr4	Chr4__53979129	1.60087e-09	Cm04G02151
	Chr6	Chr6__4765115	1.90827e-13	Cm06G00246
	Chr6	Chr6__4765115	1.90827e-13	Cm06G00248
	Chr6	Chr6__4765115	1.90827e-13	Cm06G00249
	Chr6	Chr6__4765115	1.90827e-13	Cm06G00245
	Chr6	Chr6__4765115	1.90827e-13	Cm06G00247
	Chr6	Chr6__4765115	1.90827e-13	Cm06G00244
	Chr6	Chr6__5315607	6.10626e-08	Cm06G00275
	Chr6	Chr6__5315607	6.10626e-08	Cm06G00274
	Chr6	Chr6__5315607	6.10626e-08	Cm06G00277
	Chr6	Chr6__5315607	6.10626e-08	Cm06G00276
	Chr6	Chr6__5315607	6.10626e-08	Cm06G00278
	Chr6	Chr6__5315607	6.10626e-08	Cm06G00281
	Chr6	Chr6__5315607	6.10626e-08	Cm06G00279
	Chr6	Chr6__5315607	6.10626e-08	Cm06G00280
	Chr6	Chr6__5648186	1.74637e-14	Cm06G00297
	Chr6	Chr6__5684104	6.65485e-08	Cm06G00298
	Chr6	Chr6__7647388	2.55372e-10	Cm06G00418
	Chr6	Chr6__7647388	2.55372e-10	Cm06G00416
	Chr6	Chr6__7647388	2.55372e-10	Cm06G00419
	Chr6	Chr6__7647388	2.55372e-10	Cm06G00417
	Chr6	Chr6__7959802	3.77045e-09	Cm06G00434
	Chr6	Chr6__7959802	3.77045e-09	Cm06G00436
	Chr6	Chr6__7959802	3.77045e-09	Cm06G00435
	Chr6	Chr6__7959802	3.77045e-09	Cm06G00437
	Chr6	Chr6__7959802	3.77045e-09	Cm06G00439
	Chr6	Chr6__7959802	3.77045e-09	Cm06G00438
	Chr6	Chr6__7959802	3.77045e-09	Cm06G00440
	Chr6	Chr6__7959802	3.77045e-09	Cm06G00441
	Chr6	Chr6__7959802	3.77045e-09	Cm06G00442
	Chr6	Chr6__7959811	1.09893e-08	Cm06G00434
	Chr6	Chr6__7959811	1.09893e-08	Cm06G00436
	Chr6	Chr6__7959811	1.09893e-08	Cm06G00435
	Chr6	Chr6__7959811	1.09893e-08	Cm06G00437
	Chr6	Chr6__7959811	1.09893e-08	Cm06G00439
	Chr6	Chr6__7959811	1.09893e-08	Cm06G00438
	Chr6	Chr6__7959811	1.09893e-08	Cm06G00440
	Chr6	Chr6__7959811	1.09893e-08	Cm06G00441
	Chr6	Chr6__7959811	1.09893e-08	Cm06G00442
	Chr6	Chr6__17133446	1.89286e-08	Cm06G00929
	Chr6	Chr6__17133446	1.89286e-08	Cm06G00930
	Chr6	Chr6__17133446	1.89286e-08	Cm06G00932
	Chr6	Chr6__17133446	1.89286e-08	Cm06G00934
	Chr6	Chr6__17133446	1.89286e-08	Cm06G00933
	Chr6	Chr6__17133446	1.89286e-08	Cm06G00935
	Chr6	Chr6__17133446	1.89286e-08	Cm06G00931
	Chr6	Chr6__54426866	3.87456e-11	Cm06G02311
	Chr6	Chr6__54426866	3.87456e-11	Cm06G02313
	Chr6	Chr6__54426866	3.87456e-11	Cm06G02312
	Chr6	Chr6__54426881	1.21877e-15	Cm06G02311
	Chr6	Chr6__54426881	1.21877e-15	Cm06G02313
	Chr6	Chr6__54426881	1.21877e-15	Cm06G02312
	Chr7	Chr7__15675241	6.87153e-12	Cm07G00879
	Chr7	Chr7__15675241	6.87153e-12	Cm07G00880
	Chr7	Chr7__15675241	6.87153e-12	Cm07G00883
	Chr7	Chr7__15675241	6.87153e-12	Cm07G00882
	Chr7	Chr7__15675241	6.87153e-12	Cm07G00881
	Chr7	Chr7__15675241	6.87153e-12	Cm07G00878
	Chr7	Chr7__15903406	7.82292e-10	Cm07G00891
	Chr7	Chr7__15903406	7.82292e-10	Cm07G00893
	Chr7	Chr7__15903406	7.82292e-10	Cm07G00894
	Chr7	Chr7__15903406	7.82292e-10	Cm07G00895
	Chr7	Chr7__15903406	7.82292e-10	Cm07G00896
	Chr7	Chr7__15903406	7.82292e-10	Cm07G00897
	Chr7	Chr7__15903406	7.82292e-10	Cm07G00892
	Chr7	Chr7__15903406	7.82292e-10	Cm07G00890
	Chr7	Chr7__19281024	3.88964e-08	Cm07G01069
	Chr7	Chr7__19281024	3.88964e-08	Cm07G01070
	Chr7	Chr7__19281024	3.88964e-08	Cm07G01071
	Chr7	Chr7__19281024	3.88964e-08	Cm07G01068
	Chr7	Chr7__19281024	3.88964e-08	Cm07G01072
	Chr7	Chr7__22545697	8.88349e-08	Cm07G01216
	Chr7	Chr7__22545697	8.88349e-08	Cm07G01217
	Chr7	Chr7__22545697	8.88349e-08	Cm07G01220
	Chr7	Chr7__22545697	8.88349e-08	Cm07G01219
	Chr7	Chr7__22545697	8.88349e-08	Cm07G01218
	Chr8	Chr8__1499591	9.56802e-12	Cm08G00107
	Chr8	Chr8__1499591	9.56802e-12	Cm08G00108
	Chr8	Chr8__1499591	9.56802e-12	Cm08G00109
	Chr8	Chr8__1499591	9.56802e-12	Cm08G00110
	Chr8	Chr8__1499591	9.56802e-12	Cm08G00113
	Chr8	Chr8__1499591	9.56802e-12	Cm08G00114
	Chr8	Chr8__1499591	9.56802e-12	Cm08G00112
	Chr8	Chr8__1499591	9.56802e-12	Cm08G00116
	Chr8	Chr8__1499591	9.56802e-12	Cm08G00115
	Chr8	Chr8__1499591	9.56802e-12	Cm08G00111
	Chr8	Chr8__11277335	9.9668e-09	Cm08G00634
	Chr8	Chr8__11277335	9.9668e-09	Cm08G00635
	Chr8	Chr8__11277335	9.9668e-09	Cm08G00636
	Chr8	Chr8__11277335	9.9668e-09	Cm08G00637
	Chr8	Chr8__11277335	9.9668e-09	Cm08G00638
	Chr8	Chr8__11277335	9.9668e-09	Cm08G00640
	Chr8	Chr8__11277335	9.9668e-09	Cm08G00639
	Chr8	Chr8__17981883	8.81438e-10	Cm08G00977
	Chr8	Chr8__17981883	8.81438e-10	Cm08G00979
	Chr8	Chr8__17981883	8.81438e-10	Cm08G00980
	Chr8	Chr8__17981883	8.81438e-10	Cm08G00981
	Chr8	Chr8__17981883	8.81438e-10	Cm08G00982
	Chr8	Chr8__17981883	8.81438e-10	Cm08G00978
	Chr8	Chr8__27165337	1.21649e-08	Cm08G01325
	Chr8	Chr8__27165337	1.21649e-08	Cm08G01324
	Chr8	Chr8__27165428	8.35037e-12	Cm08G01325
	Chr8	Chr8__27165428	8.35037e-12	Cm08G01324
	Chr8	Chr8__29724813	1.23241e-07	Cm08G01389
	Chr8	Chr8__29724813	1.23241e-07	Cm08G01390
	Chr8	Chr8__29724813	1.23241e-07	Cm08G01391
	Chr8	Chr8__32650285	1.29179e-09	Cm08G01513
	Chr8	Chr8__32650285	1.29179e-09	Cm08G01514
	Chr8	Chr8__32650285	1.29179e-09	Cm08G01515
	Chr8	Chr8__32650285	1.29179e-09	Cm08G01512
	Chr8	Chr8__51473917	1.25951e-07	Cm08G02451
	Chr8	Chr8__51473917	1.25951e-07	Cm08G02450
	Chr8	Chr8__51473917	1.25951e-07	Cm08G02452
	Chr8	Chr8__51486600	1.12532e-09	Cm08G02453
	Chr8	Chr8__51486600	1.12532e-09	Cm08G02450
	Chr8	Chr8__51486600	1.12532e-09	Cm08G02452
	Chr9	Chr9__1145469	9.70551e-08	Cm09G00058
	Chr9	Chr9__1145469	9.70551e-08	Cm09G00059
	Chr9	Chr9__1145469	9.70551e-08	Cm09G00060
	Chr9	Chr9__1145469	9.70551e-08	Cm09G00061
	Chr9	Chr9__7964929	5.0177e-10	Cm09G00333
	Chr9	Chr9__7964929	5.0177e-10	Cm09G00334
	Chr9	Chr9__7964929	5.0177e-10	Cm09G00337
	Chr9	Chr9__7964929	5.0177e-10	Cm09G00335
	Chr9	Chr9__7964929	5.0177e-10	Cm09G00336
	Chr9	Chr9__7964929	5.0177e-10	Cm09G00338
	Chr9	Chr9__13522921	4.39723e-08	Cm09G00592
	Chr9	Chr9__13522921	4.39723e-08	Cm09G00594
	Chr9	Chr9__13522921	4.39723e-08	Cm09G00595
	Chr9	Chr9__13522921	4.39723e-08	Cm09G00593
	Chr9	Chr9__44221738	1.83616e-08	Cm09G01957
	Chr9	Chr9__44221738	1.83616e-08	Cm09G01958
	Chr9	Chr9__44221738	1.83616e-08	Cm09G01961
	Chr9	Chr9__44221738	1.83616e-08	Cm09G01959
	Chr9	Chr9__44221738	1.83616e-08	Cm09G01960
	Chr9	Chr9__44221738	1.83616e-08	Cm09G01956
	Chr10	Chr10__1055144	2.24359e-08	Cm10G00050
	Chr10	Chr10__1055144	2.24359e-08	Cm10G00051
	Chr10	Chr10__1055144	2.24359e-08	Cm10G00052
	Chr10	Chr10__1055144	2.24359e-08	Cm10G00049
	Chr10	Chr10__5010153	9.85154e-08	Cm10G00216
	Chr10	Chr10__5010153	9.85154e-08	Cm10G00217
	Chr10	Chr10__5010153	9.85154e-08	Cm10G00219
	Chr10	Chr10__5010153	9.85154e-08	Cm10G00220
	Chr10	Chr10__5010153	9.85154e-08	Cm10G00222
	Chr10	Chr10__5010153	9.85154e-08	Cm10G00221
	Chr10	Chr10__5010153	9.85154e-08	Cm10G00223
	Chr10	Chr10__5010153	9.85154e-08	Cm10G00218
	Chr10	Chr10__9752126	1.97346e-08	Cm10G00406
	Chr10	Chr10__9752126	1.97346e-08	Cm10G00407
	Chr10	Chr10__9752126	1.97346e-08	Cm10G00408
	Chr10	Chr10__9752126	1.97346e-08	Cm10G00409
	Chr10	Chr10__9752126	1.97346e-08	Cm10G00410
	Chr10	Chr10__9752126	1.97346e-08	Cm10G00411
	Chr10	Chr10__27702929	9.90775e-09	Cm10G01169
	Chr10	Chr10__46656114	2.2771e-08	Cm10G02057
	Chr10	Chr10__46656114	2.2771e-08	Cm10G02059
	Chr10	Chr10__46656114	2.2771e-08	Cm10G02058
	Chr10	Chr10__46656114	2.2771e-08	Cm10G02060
	Chr10	Chr10__47746066	4.69871e-09	Cm10G02111
	Chr10	Chr10__47746066	4.69871e-09	Cm10G02112
	Chr10	Chr10__47746066	4.69871e-09	Cm10G02113
	Chr10	Chr10__47746066	4.69871e-09	Cm10G02115
	Chr10	Chr10__47746066	4.69871e-09	Cm10G02116
	Chr10	Chr10__47746066	4.69871e-09	Cm10G02114
	Chr10	Chr10__47923942	7.03278e-08	Cm10G02123
	Chr10	Chr10__47923942	7.03278e-08	Cm10G02124
	Chr10	Chr10__47923942	7.03278e-08	Cm10G02125
	Chr11	Chr11__1080615	2.27454e-08	Cm11G00055
	Chr11	Chr11__1080615	2.27454e-08	Cm11G00056
	Chr11	Chr11__1080615	2.27454e-08	Cm11G00057
	Chr11	Chr11__1080615	2.27454e-08	Cm11G00058
	Chr11	Chr11__1080615	2.27454e-08	Cm11G00054
	Chr11	Chr11__9191096	4.77913e-10	Cm11G00375
	Chr11	Chr11__9191096	4.77913e-10	Cm11G00376
	Chr11	Chr11__9191096	4.77913e-10	Cm11G00377
	Chr11	Chr11__9191096	4.77913e-10	Cm11G00378
	Chr11	Chr11__9191096	4.77913e-10	Cm11G00374
	Chr11	Chr11__10177384	5.91214e-10	Cm11G00419
	Chr12	Chr12__2476105	1.84593e-09	Cm12G00142
	Chr12	Chr12__2476105	1.84593e-09	Cm12G00143
	Chr12	Chr12__2476105	1.84593e-09	Cm12G00140
	Chr12	Chr12__2476105	1.84593e-09	Cm12G00141
	Chr12	Chr12__2476105	1.84593e-09	Cm12G00144
	Chr12	Chr12__2476105	1.84593e-09	Cm12G00145
	Chr12	Chr12__2552408	3.36419e-08	Cm12G00143
	Chr12	Chr12__2552408	3.36419e-08	Cm12G00146
	Chr12	Chr12__2552408	3.36419e-08	Cm12G00147
	Chr12	Chr12__2552408	3.36419e-08	Cm12G00148
	Chr12	Chr12__2552408	3.36419e-08	Cm12G00144
	Chr12	Chr12__2552408	3.36419e-08	Cm12G00145
	Chr12	Chr12__2559679	6.46143e-12	Cm12G00146
	Chr12	Chr12__2559679	6.46143e-12	Cm12G00147
	Chr12	Chr12__2559679	6.46143e-12	Cm12G00148
	Chr12	Chr12__2559679	6.46143e-12	Cm12G00144
	Chr12	Chr12__2559679	6.46143e-12	Cm12G00145
	Chr12	Chr12__2578432	8.84734e-08	Cm12G00146
	Chr12	Chr12__2578432	8.84734e-08	Cm12G00147
	Chr12	Chr12__2578432	8.84734e-08	Cm12G00148
	Chr12	Chr12__2578432	8.84734e-08	Cm12G00149
	Chr12	Chr12__2578432	8.84734e-08	Cm12G00145
	Chr12	Chr12__33081120	6.04447e-08	Cm12G01735
	Chr12	Chr12__33081120	6.04447e-08	Cm12G01737
	Chr12	Chr12__33081120	6.04447e-08	Cm12G01738
	Chr12	Chr12__33081120	6.04447e-08	Cm12G01736
	Chr12	Chr12__33081120	6.04447e-08	Cm12G01734
	Chr12	Chr12__33081313	8.66076e-08	Cm12G01735
	Chr12	Chr12__33081313	8.66076e-08	Cm12G01737
	Chr12	Chr12__33081313	8.66076e-08	Cm12G01738
	Chr12	Chr12__33081313	8.66076e-08	Cm12G01736
	Chr12	Chr12__33081313	8.66076e-08	Cm12G01734
Bio3
	Chr1	Chr1__5597166	2.87078e-09	Cm01G00217
	Chr1	Chr1__5597192	1.8778e-09	Cm01G00217
	Chr1	Chr1__20098946	4.57403e-08	Cm01G01004
	Chr1	Chr1__20098946	4.57403e-08	Cm01G01006
	Chr1	Chr1__20098946	4.57403e-08	Cm01G01005
	Chr1	Chr1__20098946	4.57403e-08	Cm01G01002
	Chr1	Chr1__20098946	4.57403e-08	Cm01G01003
	Chr1	Chr1__20099353	2.60412e-08	Cm01G01004
	Chr1	Chr1__20099353	2.60412e-08	Cm01G01006
	Chr1	Chr1__20099353	2.60412e-08	Cm01G01005
	Chr1	Chr1__20099353	2.60412e-08	Cm01G01002
	Chr1	Chr1__20099353	2.60412e-08	Cm01G01003
	Chr1	Chr1__52843133	1.73465e-08	Cm01G02442
	Chr1	Chr1__52843133	1.73465e-08	Cm01G02445
	Chr1	Chr1__52843133	1.73465e-08	Cm01G02444
	Chr1	Chr1__52843133	1.73465e-08	Cm01G02443
	Chr2	Chr2__25815259	4.4417e-09	Cm02G01146
	Chr2	Chr2__25815259	4.4417e-09	Cm02G01144
	Chr2	Chr2__25815259	4.4417e-09	Cm02G01147
	Chr2	Chr2__25815259	4.4417e-09	Cm02G01148
	Chr2	Chr2__25815259	4.4417e-09	Cm02G01145
	Chr2	Chr2__25815259	4.4417e-09	Cm02G01143
	Chr2	Chr2__44624284	1.60622e-08	Cm02G01886
	Chr2	Chr2__44624284	1.60622e-08	Cm02G01887
	Chr2	Chr2__44624284	1.60622e-08	Cm02G01891
	Chr2	Chr2__44624284	1.60622e-08	Cm02G01890
	Chr2	Chr2__44624284	1.60622e-08	Cm02G01889
	Chr2	Chr2__44624284	1.60622e-08	Cm02G01893
	Chr2	Chr2__44624284	1.60622e-08	Cm02G01892
	Chr2	Chr2__44624284	1.60622e-08	Cm02G01888
	Chr2	Chr2__44624284	1.60622e-08	Cm02G01894
	Chr2	Chr2__44624284	1.60622e-08	Cm02G01885
	Chr3	Chr3__39599657	7.37908e-08	Cm03G01232
	Chr3	Chr3__39599657	7.37908e-08	Cm03G01234
	Chr3	Chr3__39599657	7.37908e-08	Cm03G01231
	Chr3	Chr3__39599657	7.37908e-08	Cm03G01235
	Chr3	Chr3__39599657	7.37908e-08	Cm03G01233
	Chr3	Chr3__48719740	1.87479e-08	Cm03G01562
	Chr3	Chr3__48719740	1.87479e-08	Cm03G01563
	Chr3	Chr3__48719740	1.87479e-08	Cm03G01564
	Chr3	Chr3__48719740	1.87479e-08	Cm03G01565
	Chr3	Chr3__48719740	1.87479e-08	Cm03G01566
	Chr3	Chr3__48719740	1.87479e-08	Cm03G01567
	Chr3	Chr3__50403894	1.06819e-09	Cm03G01613
	Chr3	Chr3__50403894	1.06819e-09	Cm03G01614
	Chr3	Chr3__50403894	1.06819e-09	Cm03G01615
	Chr3	Chr3__57932460	9.58881e-08	Cm03G01906
	Chr3	Chr3__57932704	6.40372e-08	Cm03G01906
	Chr3	Chr3__57933433	1.11919e-07	Cm03G01906
	Chr3	Chr3__57947345	9.41294e-10	Cm03G01907
	Chr3	Chr3__57947930	6.03959e-08	Cm03G01907
	Chr4	Chr4__11666527	1.02498e-09	Cm04G00534
	Chr4	Chr4__11666527	1.02498e-09	Cm04G00535
	Chr4	Chr4__11666527	1.02498e-09	Cm04G00536
	Chr4	Chr4__43958430	2.86563e-11	Cm04G01740
	Chr4	Chr4__43958430	2.86563e-11	Cm04G01741
	Chr4	Chr4__43958430	2.86563e-11	Cm04G01742
	Chr4	Chr4__43958430	2.86563e-11	Cm04G01744
	Chr4	Chr4__43958430	2.86563e-11	Cm04G01743
	Chr4	Chr4__43958445	8.24102e-08	Cm04G01740
	Chr4	Chr4__43958445	8.24102e-08	Cm04G01741
	Chr4	Chr4__43958445	8.24102e-08	Cm04G01742
	Chr4	Chr4__43958445	8.24102e-08	Cm04G01744
	Chr4	Chr4__43958445	8.24102e-08	Cm04G01743
	Chr4	Chr4__43958641	3.82778e-11	Cm04G01740
	Chr4	Chr4__43958641	3.82778e-11	Cm04G01741
	Chr4	Chr4__43958641	3.82778e-11	Cm04G01742
	Chr4	Chr4__43958641	3.82778e-11	Cm04G01744
	Chr4	Chr4__43958641	3.82778e-11	Cm04G01743
	Chr4	Chr4__43958795	9.44326e-11	Cm04G01740
	Chr4	Chr4__43958795	9.44326e-11	Cm04G01741
	Chr4	Chr4__43958795	9.44326e-11	Cm04G01742
	Chr4	Chr4__43958795	9.44326e-11	Cm04G01744
	Chr4	Chr4__43958795	9.44326e-11	Cm04G01743
	Chr4	Chr4__43958813	3.05822e-08	Cm04G01740
	Chr4	Chr4__43958813	3.05822e-08	Cm04G01741
	Chr4	Chr4__43958813	3.05822e-08	Cm04G01742
	Chr4	Chr4__43958813	3.05822e-08	Cm04G01744
	Chr4	Chr4__43958813	3.05822e-08	Cm04G01743
	Chr4	Chr4__43958837	7.11221e-10	Cm04G01740
	Chr4	Chr4__43958837	7.11221e-10	Cm04G01741
	Chr4	Chr4__43958837	7.11221e-10	Cm04G01742
	Chr4	Chr4__43958837	7.11221e-10	Cm04G01744
	Chr4	Chr4__43958837	7.11221e-10	Cm04G01743
	Chr4	Chr4__51080405	6.61649e-11	Cm04G02005
	Chr4	Chr4__51080405	6.61649e-11	Cm04G02006
	Chr4	Chr4__51080405	6.61649e-11	Cm04G02008
	Chr4	Chr4__51080405	6.61649e-11	Cm04G02009
	Chr4	Chr4__51080405	6.61649e-11	Cm04G02004
	Chr4	Chr4__51080405	6.61649e-11	Cm04G02003
	Chr4	Chr4__51080405	6.61649e-11	Cm04G02007
	Chr4	Chr4__62641114	2.30854e-08	Cm04G02590
	Chr4	Chr4__62641114	2.30854e-08	Cm04G02593
	Chr4	Chr4__62641114	2.30854e-08	Cm04G02589
	Chr4	Chr4__62641114	2.30854e-08	Cm04G02592
	Chr4	Chr4__62641114	2.30854e-08	Cm04G02591
	Chr4	Chr4__63077420	9.6107e-08	Cm04G02600
	Chr4	Chr4__63077420	9.6107e-08	Cm04G02601
	Chr5	Chr5__47634278	4.6842e-12	Cm05G02298
	Chr5	Chr5__47634278	4.6842e-12	Cm05G02299
	Chr5	Chr5__47634278	4.6842e-12	Cm05G02300
	Chr5	Chr5__47634278	4.6842e-12	Cm05G02301
	Chr5	Chr5__47634294	2.85244e-13	Cm05G02298
	Chr5	Chr5__47634294	2.85244e-13	Cm05G02299
	Chr5	Chr5__47634294	2.85244e-13	Cm05G02300
	Chr5	Chr5__47634294	2.85244e-13	Cm05G02301
	Chr6	Chr6__30238729	1.16633e-07	Cm06G01448
	Chr7	Chr7__19829000	1.25205e-07	Cm07G01084
	Chr7	Chr7__36803971	5.22751e-08	Cm07G01844
	Chr7	Chr7__36803971	5.22751e-08	Cm07G01845
	Chr7	Chr7__36803971	5.22751e-08	Cm07G01846
	Chr8	Chr8__52520707	9.51779e-08	Cm08G02517
	Chr8	Chr8__52520707	9.51779e-08	Cm08G02518
	Chr8	Chr8__52520707	9.51779e-08	Cm08G02519
	Chr8	Chr8__52520707	9.51779e-08	Cm08G02521
	Chr8	Chr8__52520707	9.51779e-08	Cm08G02522
	Chr8	Chr8__52520707	9.51779e-08	Cm08G02520
	Chr9	Chr9__15105711	4.36052e-08	Cm09G00675
	Chr9	Chr9__15105711	4.36052e-08	Cm09G00678
	Chr9	Chr9__15105711	4.36052e-08	Cm09G00677
	Chr9	Chr9__15105711	4.36052e-08	Cm09G00676
	Chr9	Chr9__27925015	7.78508e-08	Cm09G01156
	Chr9	Chr9__27925015	7.78508e-08	Cm09G01157
	Chr9	Chr9__27925015	7.78508e-08	Cm09G01158
	Chr9	Chr9__27925015	7.78508e-08	Cm09G01159
	Chr9	Chr9__27925015	7.78508e-08	Cm09G01155
	Chr9	Chr9__27927746	9.87921e-08	Cm09G01156
	Chr9	Chr9__27927746	9.87921e-08	Cm09G01157
	Chr9	Chr9__27927746	9.87921e-08	Cm09G01158
	Chr9	Chr9__27927746	9.87921e-08	Cm09G01159
	Chr9	Chr9__27927746	9.87921e-08	Cm09G01160
	Chr9	Chr9__27927746	9.87921e-08	Cm09G01155
	Chr9	Chr9__31353475	4.93615e-10	Cm09G01298
	Chr9	Chr9__31353475	4.93615e-10	Cm09G01299
	Chr9	Chr9__46913760	3.61566e-08	Cm09G02111
	Chr9	Chr9__46913760	3.61566e-08	Cm09G02112
	Chr9	Chr9__46913760	3.61566e-08	Cm09G02113
	Chr9	Chr9__46913760	3.61566e-08	Cm09G02114
	Chr9	Chr9__46913760	3.61566e-08	Cm09G02116
	Chr9	Chr9__46913760	3.61566e-08	Cm09G02115
	Chr10	Chr10__6510235	1.13223e-09	Cm10G00277
	Chr10	Chr10__6510235	1.13223e-09	Cm10G00278
	Chr10	Chr10__6510235	1.13223e-09	Cm10G00276
	Chr10	Chr10__11511621	1.96957e-10	Cm10G00497
	Chr10	Chr10__11511621	1.96957e-10	Cm10G00496
	Chr10	Chr10__11511621	1.96957e-10	Cm10G00499
	Chr10	Chr10__11511621	1.96957e-10	Cm10G00498
	Chr10	Chr10__16445119	1.3855e-08	Cm10G00686
	Chr10	Chr10__16445119	1.3855e-08	Cm10G00689
	Chr10	Chr10__16445119	1.3855e-08	Cm10G00687
	Chr10	Chr10__16445119	1.3855e-08	Cm10G00690
	Chr10	Chr10__16445119	1.3855e-08	Cm10G00688
	Chr10	Chr10__29977016	5.09601e-08	Cm10G01226
	Chr10	Chr10__29977016	5.09601e-08	Cm10G01225
	Chr10	Chr10__29977016	5.09601e-08	Cm10G01228
	Chr10	Chr10__29977016	5.09601e-08	Cm10G01227
	Chr10	Chr10__29977016	5.09601e-08	Cm10G01229
	Chr10	Chr10__29977016	5.09601e-08	Cm10G01230
	Chr10	Chr10__31581667	4.24716e-08	Cm10G01286
	Chr10	Chr10__31581667	4.24716e-08	Cm10G01287
	Chr10	Chr10__31581667	4.24716e-08	Cm10G01288
	Chr10	Chr10__31581667	4.24716e-08	Cm10G01289
	Chr10	Chr10__31581667	4.24716e-08	Cm10G01292
	Chr10	Chr10__31581667	4.24716e-08	Cm10G01293
	Chr10	Chr10__31581667	4.24716e-08	Cm10G01291
	Chr10	Chr10__31581667	4.24716e-08	Cm10G01294
	Chr10	Chr10__31581667	4.24716e-08	Cm10G01290
	Chr10	Chr10__31581667	4.24716e-08	Cm10G01295
	Chr11	Chr11__37062367	1.90253e-08	Cm11G01634
	Chr11	Chr11__37062367	1.90253e-08	Cm11G01633
	Chr11	Chr11__37062367	1.90253e-08	Cm11G01635
	Chr11	Chr11__37062367	1.90253e-08	Cm11G01637
	Chr11	Chr11__37062367	1.90253e-08	Cm11G01636
	Chr11	Chr11__37062367	1.90253e-08	Cm11G01638
	Chr11	Chr11__37062367	1.90253e-08	Cm11G01639
	Chr11	Chr11__37062376	7.2598e-08	Cm11G01634
	Chr11	Chr11__37062376	7.2598e-08	Cm11G01633
	Chr11	Chr11__37062376	7.2598e-08	Cm11G01635
	Chr11	Chr11__37062376	7.2598e-08	Cm11G01637
	Chr11	Chr11__37062376	7.2598e-08	Cm11G01636
	Chr11	Chr11__37062376	7.2598e-08	Cm11G01638
	Chr11	Chr11__37062376	7.2598e-08	Cm11G01639
	Chr11	Chr11__49028051	3.89191e-10	Cm11G02308
	Chr11	Chr11__49028051	3.89191e-10	Cm11G02307
	Chr11	Chr11__49028051	3.89191e-10	Cm11G02309
	Chr11	Chr11__49028051	3.89191e-10	Cm11G02310
	Chr11	Chr11__49028051	3.89191e-10	Cm11G02311
	Chr11	Chr11__49028051	3.89191e-10	Cm11G02312
	Chr11	Chr11__49028051	3.89191e-10	Cm11G02314
	Chr11	Chr11__49028051	3.89191e-10	Cm11G02313
	Chr12	Chr12__16861367	1.07785e-08	Cm12G00833
	Chr12	Chr12__16861367	1.07785e-08	Cm12G00832
	Chr12	Chr12__16861367	1.07785e-08	Cm12G00834
	Chr12	Chr12__30935388	2.27659e-08	Cm12G01610
	Chr12	Chr12__30935388	2.27659e-08	Cm12G01611
	Chr12	Chr12__30935388	2.27659e-08	Cm12G01612
	Chr12	Chr12__30935388	2.27659e-08	Cm12G01614
	Chr12	Chr12__30935388	2.27659e-08	Cm12G01615
	Chr12	Chr12__30935388	2.27659e-08	Cm12G01613
	Chr12	Chr12__31528407	8.28983e-12	Cm12G01650
	Chr12	Chr12__31528407	8.28983e-12	Cm12G01651
	Chr12	Chr12__31528407	8.28983e-12	Cm12G01655
	Chr12	Chr12__31528407	8.28983e-12	Cm12G01653
	Chr12	Chr12__31528407	8.28983e-12	Cm12G01652
	Chr12	Chr12__31528407	8.28983e-12	Cm12G01654
	Chr12	Chr12__31528407	8.28983e-12	Cm12G01657
	Chr12	Chr12__31528407	8.28983e-12	Cm12G01659
	Chr12	Chr12__31528407	8.28983e-12	Cm12G01656
	Chr12	Chr12__31528407	8.28983e-12	Cm12G01658
	Chr12	Chr12__31528407	8.28983e-12	Cm12G01649
Bio4
	Chr1	Chr1__360955	8.75989e-08	Cm01G00013
	Chr1	Chr1__360955	8.75989e-08	Cm01G00012
	Chr1	Chr1__360955	8.75989e-08	Cm01G00014
	Chr1	Chr1__360955	8.75989e-08	Cm01G00015
	Chr1	Chr1__360955	8.75989e-08	Cm01G00011
	Chr1	Chr1__360955	8.75989e-08	Cm01G00016
	Chr1	Chr1__5032653	1.81798e-10	Cm01G00195
	Chr1	Chr1__5032653	1.81798e-10	Cm01G00196
	Chr1	Chr1__5032653	1.81798e-10	Cm01G00197
	Chr1	Chr1__5032653	1.81798e-10	Cm01G00198
	Chr1	Chr1__5032653	1.81798e-10	Cm01G00194
	Chr1	Chr1__5597166	8.34909e-12	Cm01G00217
	Chr1	Chr1__5597192	9.20942e-12	Cm01G00217
	Chr1	Chr1__5597613	3.75362e-08	Cm01G00217
	Chr1	Chr1__6156494	6.69991e-11	Cm01G00243
	Chr1	Chr1__6679657	9.95297e-08	Cm01G00272
	Chr1	Chr1__6679657	9.95297e-08	Cm01G00271
	Chr1	Chr1__20098946	4.25109e-08	Cm01G01004
	Chr1	Chr1__20098946	4.25109e-08	Cm01G01006
	Chr1	Chr1__20098946	4.25109e-08	Cm01G01005
	Chr1	Chr1__20098946	4.25109e-08	Cm01G01002
	Chr1	Chr1__20098946	4.25109e-08	Cm01G01003
	Chr1	Chr1__20099353	7.1918e-08	Cm01G01004
	Chr1	Chr1__20099353	7.1918e-08	Cm01G01006
	Chr1	Chr1__20099353	7.1918e-08	Cm01G01005
	Chr1	Chr1__20099353	7.1918e-08	Cm01G01002
	Chr1	Chr1__20099353	7.1918e-08	Cm01G01003
	Chr1	Chr1__25274579	1.13786e-07	Cm01G01289
	Chr1	Chr1__25274579	1.13786e-07	Cm01G01290
	Chr1	Chr1__25274579	1.13786e-07	Cm01G01291
	Chr1	Chr1__25274579	1.13786e-07	Cm01G01293
	Chr1	Chr1__25274579	1.13786e-07	Cm01G01292
	Chr1	Chr1__40249045	1.31884e-07	Cm01G02092
	Chr1	Chr1__40249045	1.31884e-07	Cm01G02093
	Chr1	Chr1__40249045	1.31884e-07	Cm01G02095
	Chr1	Chr1__40249045	1.31884e-07	Cm01G02096
	Chr1	Chr1__40249045	1.31884e-07	Cm01G02094
	Chr1	Chr1__41078731	3.20481e-11	Cm01G02134
	Chr1	Chr1__41078731	3.20481e-11	Cm01G02133
	Chr1	Chr1__41078731	3.20481e-11	Cm01G02135
	Chr1	Chr1__41078731	3.20481e-11	Cm01G02132
	Chr1	Chr1__45427246	7.33358e-08	Cm01G02296
	Chr1	Chr1__45427246	7.33358e-08	Cm01G02295
	Chr1	Chr1__52843133	7.64581e-11	Cm01G02442
	Chr1	Chr1__52843133	7.64581e-11	Cm01G02445
	Chr1	Chr1__52843133	7.64581e-11	Cm01G02444
	Chr1	Chr1__52843133	7.64581e-11	Cm01G02443
	Chr1	Chr1__58006790	1.16457e-07	Cm01G02651
	Chr1	Chr1__58006790	1.16457e-07	Cm01G02649
	Chr1	Chr1__58006790	1.16457e-07	Cm01G02650
	Chr1	Chr1__66318735	6.98649e-08	Cm01G03041
	Chr1	Chr1__66318735	6.98649e-08	Cm01G03040
	Chr1	Chr1__66318735	6.98649e-08	Cm01G03042
	Chr1	Chr1__66318735	6.98649e-08	Cm01G03043
	Chr1	Chr1__66444122	9.45167e-09	Cm01G03044
	Chr1	Chr1__66444122	9.45167e-09	Cm01G03045
	Chr1	Chr1__66444122	9.45167e-09	Cm01G03046
	Chr1	Chr1__66444123	1.22813e-08	Cm01G03044
	Chr1	Chr1__66444123	1.22813e-08	Cm01G03045
	Chr1	Chr1__66444123	1.22813e-08	Cm01G03046
	Chr1	Chr1__75138564	5.60724e-09	Cm01G03464
	Chr1	Chr1__75138564	5.60724e-09	Cm01G03466
	Chr1	Chr1__75138564	5.60724e-09	Cm01G03467
	Chr1	Chr1__75138564	5.60724e-09	Cm01G03468
	Chr1	Chr1__75138564	5.60724e-09	Cm01G03465
	Chr1	Chr1__85757892	4.80762e-09	Cm01G04090
	Chr1	Chr1__85757892	4.80762e-09	Cm01G04089
	Chr1	Chr1__85757892	4.80762e-09	Cm01G04091
	Chr1	Chr1__85757892	4.80762e-09	Cm01G04094
	Chr1	Chr1__85757892	4.80762e-09	Cm01G04095
	Chr1	Chr1__85757892	4.80762e-09	Cm01G04088
	Chr1	Chr1__85757892	4.80762e-09	Cm01G04093
	Chr1	Chr1__85757892	4.80762e-09	Cm01G04092
	Chr1	Chr1__85757892	4.80762e-09	Cm01G04087
	Chr1	Chr1__85757896	5.67637e-09	Cm01G04090
	Chr1	Chr1__85757896	5.67637e-09	Cm01G04089
	Chr1	Chr1__85757896	5.67637e-09	Cm01G04091
	Chr1	Chr1__85757896	5.67637e-09	Cm01G04094
	Chr1	Chr1__85757896	5.67637e-09	Cm01G04095
	Chr1	Chr1__85757896	5.67637e-09	Cm01G04088
	Chr1	Chr1__85757896	5.67637e-09	Cm01G04093
	Chr1	Chr1__85757896	5.67637e-09	Cm01G04092
	Chr1	Chr1__85757896	5.67637e-09	Cm01G04087
	Chr1	Chr1__86409905	3.65184e-08	Cm01G04116
	Chr1	Chr1__86409905	3.65184e-08	Cm01G04117
	Chr1	Chr1__86420387	1.38968e-08	Cm01G04117
	Chr1	Chr1__86495170	3.93133e-08	Cm01G04118
	Chr1	Chr1__86495170	3.93133e-08	Cm01G04119
	Chr1	Chr1__86495170	3.93133e-08	Cm01G04117
	Chr1	Chr1__89549737	4.37177e-08	Cm01G04285
	Chr1	Chr1__89549737	4.37177e-08	Cm01G04286
	Chr1	Chr1__89549737	4.37177e-08	Cm01G04287
	Chr1	Chr1__89549737	4.37177e-08	Cm01G04288
	Chr1	Chr1__89549737	4.37177e-08	Cm01G04289
	Chr1	Chr1__91177147	2.62678e-08	Cm01G04355
	Chr1	Chr1__91177147	2.62678e-08	Cm01G04353
	Chr1	Chr1__91177147	2.62678e-08	Cm01G04352
	Chr1	Chr1__91177147	2.62678e-08	Cm01G04356
	Chr1	Chr1__91177147	2.62678e-08	Cm01G04354
	Chr1	Chr1__91177147	2.62678e-08	Cm01G04360
	Chr1	Chr1__91177147	2.62678e-08	Cm01G04359
	Chr1	Chr1__91177147	2.62678e-08	Cm01G04361
	Chr1	Chr1__91177147	2.62678e-08	Cm01G04363
	Chr1	Chr1__91177147	2.62678e-08	Cm01G04362
	Chr1	Chr1__91177147	2.62678e-08	Cm01G04357
	Chr1	Chr1__91177147	2.62678e-08	Cm01G04358
	Chr1	Chr1__91177147	2.62678e-08	Cm01G04351
	Chr1	Chr1__92224283	7.96753e-08	Cm01G04412
	Chr1	Chr1__92224283	7.96753e-08	Cm01G04413
	Chr1	Chr1__92224283	7.96753e-08	Cm01G04416
	Chr1	Chr1__92224283	7.96753e-08	Cm01G04417
	Chr1	Chr1__92224283	7.96753e-08	Cm01G04419
	Chr1	Chr1__92224283	7.96753e-08	Cm01G04414
	Chr1	Chr1__92224283	7.96753e-08	Cm01G04418
	Chr1	Chr1__92224283	7.96753e-08	Cm01G04415
	Chr2	Chr2__25815259	2.49515e-10	Cm02G01146
	Chr2	Chr2__25815259	2.49515e-10	Cm02G01144
	Chr2	Chr2__25815259	2.49515e-10	Cm02G01147
	Chr2	Chr2__25815259	2.49515e-10	Cm02G01148
	Chr2	Chr2__25815259	2.49515e-10	Cm02G01145
	Chr2	Chr2__25815259	2.49515e-10	Cm02G01143
	Chr2	Chr2__36884932	9.33743e-08	Cm02G01603
	Chr2	Chr2__36884932	9.33743e-08	Cm02G01605
	Chr2	Chr2__36884932	9.33743e-08	Cm02G01606
	Chr2	Chr2__36884932	9.33743e-08	Cm02G01607
	Chr2	Chr2__36884932	9.33743e-08	Cm02G01608
	Chr2	Chr2__36884932	9.33743e-08	Cm02G01604
	Chr2	Chr2__36884932	9.33743e-08	Cm02G01602
	Chr2	Chr2__44624284	2.13491e-10	Cm02G01886
	Chr2	Chr2__44624284	2.13491e-10	Cm02G01887
	Chr2	Chr2__44624284	2.13491e-10	Cm02G01891
	Chr2	Chr2__44624284	2.13491e-10	Cm02G01890
	Chr2	Chr2__44624284	2.13491e-10	Cm02G01889
	Chr2	Chr2__44624284	2.13491e-10	Cm02G01893
	Chr2	Chr2__44624284	2.13491e-10	Cm02G01892
	Chr2	Chr2__44624284	2.13491e-10	Cm02G01888
	Chr2	Chr2__44624284	2.13491e-10	Cm02G01894
	Chr2	Chr2__44624284	2.13491e-10	Cm02G01885
	Chr2	Chr2__70661853	8.00803e-09	Cm02G02768
	Chr2	Chr2__70661853	8.00803e-09	Cm02G02769
	Chr2	Chr2__70661853	8.00803e-09	Cm02G02770
	Chr2	Chr2__70661853	8.00803e-09	Cm02G02767
	Chr2	Chr2__76697714	1.32684e-07	Cm02G02984
	Chr2	Chr2__76697714	1.32684e-07	Cm02G02985
	Chr2	Chr2__76697714	1.32684e-07	Cm02G02986
	Chr2	Chr2__76697714	1.32684e-07	Cm02G02983
	Chr2	Chr2__79762388	1.08672e-09	Cm02G03086
	Chr3	Chr3__3858540	3.7115e-08	Cm03G00136
	Chr3	Chr3__3858540	3.7115e-08	Cm03G00138
	Chr3	Chr3__3858540	3.7115e-08	Cm03G00140
	Chr3	Chr3__3858540	3.7115e-08	Cm03G00142
	Chr3	Chr3__3858540	3.7115e-08	Cm03G00141
	Chr3	Chr3__3858540	3.7115e-08	Cm03G00137
	Chr3	Chr3__3858540	3.7115e-08	Cm03G00139
	Chr3	Chr3__3858540	3.7115e-08	Cm03G00143
	Chr3	Chr3__3901125	9.36406e-08	Cm03G00140
	Chr3	Chr3__3901125	9.36406e-08	Cm03G00142
	Chr3	Chr3__3901125	9.36406e-08	Cm03G00141
	Chr3	Chr3__3901125	9.36406e-08	Cm03G00143
	Chr3	Chr3__4465492	1.52249e-09	Cm03G00155
	Chr3	Chr3__4465492	1.52249e-09	Cm03G00156
	Chr3	Chr3__4465492	1.52249e-09	Cm03G00157
	Chr3	Chr3__4465492	1.52249e-09	Cm03G00158
	Chr3	Chr3__5781158	9.88569e-08	Cm03G00202
	Chr3	Chr3__5781158	9.88569e-08	Cm03G00203
	Chr3	Chr3__7847512	3.53785e-10	Cm03G00263
	Chr3	Chr3__13034114	7.00533e-09	Cm03G00412
	Chr3	Chr3__42607469	3.90158e-08	Cm03G01343
	Chr3	Chr3__42607469	3.90158e-08	Cm03G01344
	Chr3	Chr3__46690103	4.84853e-08	Cm03G01496
	Chr3	Chr3__46690103	4.84853e-08	Cm03G01497
	Chr3	Chr3__46690103	4.84853e-08	Cm03G01498
	Chr3	Chr3__46690103	4.84853e-08	Cm03G01499
	Chr3	Chr3__48719740	1.27053e-09	Cm03G01562
	Chr3	Chr3__48719740	1.27053e-09	Cm03G01563
	Chr3	Chr3__48719740	1.27053e-09	Cm03G01564
	Chr3	Chr3__48719740	1.27053e-09	Cm03G01565
	Chr3	Chr3__48719740	1.27053e-09	Cm03G01566
	Chr3	Chr3__48719740	1.27053e-09	Cm03G01567
	Chr3	Chr3__49264476	1.16177e-07	Cm03G01585
	Chr3	Chr3__49264476	1.16177e-07	Cm03G01586
	Chr3	Chr3__50403894	2.44437e-10	Cm03G01613
	Chr3	Chr3__50403894	2.44437e-10	Cm03G01614
	Chr3	Chr3__50403894	2.44437e-10	Cm03G01615
	Chr3	Chr3__51750032	4.03131e-08	Cm03G01663
	Chr3	Chr3__51750032	4.03131e-08	Cm03G01664
	Chr3	Chr3__51750032	4.03131e-08	Cm03G01665
	Chr3	Chr3__51750032	4.03131e-08	Cm03G01666
	Chr3	Chr3__51750032	4.03131e-08	Cm03G01667
	Chr3	Chr3__54527127	1.01451e-08	Cm03G01766
	Chr3	Chr3__54527127	1.01451e-08	Cm03G01768
	Chr3	Chr3__54527127	1.01451e-08	Cm03G01767
	Chr3	Chr3__54527127	1.01451e-08	Cm03G01769
	Chr3	Chr3__57916927	3.0628e-08	Cm03G01906
	Chr3	Chr3__57933433	3.94497e-09	Cm03G01906
	Chr3	Chr3__57947345	2.64884e-10	Cm03G01907
	Chr3	Chr3__58017681	3.75476e-09	Cm03G01907
	Chr3	Chr3__58017681	3.75476e-09	Cm03G01908
	Chr3	Chr3__58017681	3.75476e-09	Cm03G01909
	Chr3	Chr3__58017681	3.75476e-09	Cm03G01910
	Chr3	Chr3__74776501	5.32324e-08	Cm03G02606
	Chr3	Chr3__74776501	5.32324e-08	Cm03G02607
	Chr3	Chr3__74776501	5.32324e-08	Cm03G02608
	Chr3	Chr3__74776501	5.32324e-08	Cm03G02609
	Chr3	Chr3__74784135	1.00812e-08	Cm03G02606
	Chr3	Chr3__74784135	1.00812e-08	Cm03G02607
	Chr3	Chr3__74784135	1.00812e-08	Cm03G02608
	Chr3	Chr3__74784135	1.00812e-08	Cm03G02609
	Chr3	Chr3__74785176	7.28862e-08	Cm03G02606
	Chr3	Chr3__74785176	7.28862e-08	Cm03G02607
	Chr3	Chr3__74785176	7.28862e-08	Cm03G02608
	Chr3	Chr3__74785176	7.28862e-08	Cm03G02609
	Chr3	Chr3__74787177	3.10117e-10	Cm03G02606
	Chr3	Chr3__74787177	3.10117e-10	Cm03G02607
	Chr3	Chr3__74787177	3.10117e-10	Cm03G02608
	Chr3	Chr3__74787177	3.10117e-10	Cm03G02609
	Chr3	Chr3__74795269	3.33582e-08	Cm03G02607
	Chr3	Chr3__74795269	3.33582e-08	Cm03G02608
	Chr3	Chr3__74795269	3.33582e-08	Cm03G02609
	Chr3	Chr3__74798292	1.04089e-10	Cm03G02607
	Chr3	Chr3__74798292	1.04089e-10	Cm03G02608
	Chr3	Chr3__74798292	1.04089e-10	Cm03G02609
	Chr3	Chr3__74799474	2.27624e-08	Cm03G02607
	Chr3	Chr3__74799474	2.27624e-08	Cm03G02608
	Chr3	Chr3__74799474	2.27624e-08	Cm03G02609
	Chr3	Chr3__74804065	3.25533e-08	Cm03G02607
	Chr3	Chr3__74804065	3.25533e-08	Cm03G02608
	Chr3	Chr3__74804065	3.25533e-08	Cm03G02609
	Chr3	Chr3__77024284	6.77295e-08	Cm03G02683
	Chr3	Chr3__77024284	6.77295e-08	Cm03G02682
	Chr3	Chr3__77024284	6.77295e-08	Cm03G02684
	Chr3	Chr3__77024284	6.77295e-08	Cm03G02685
	Chr4	Chr4__6887795	7.72658e-08	Cm04G00298
	Chr4	Chr4__6887795	7.72658e-08	Cm04G00302
	Chr4	Chr4__6887795	7.72658e-08	Cm04G00301
	Chr4	Chr4__6887795	7.72658e-08	Cm04G00299
	Chr4	Chr4__6887795	7.72658e-08	Cm04G00300
	Chr4	Chr4__8109245	1.15344e-07	Cm04G00365
	Chr4	Chr4__11666527	2.03555e-09	Cm04G00534
	Chr4	Chr4__11666527	2.03555e-09	Cm04G00535
	Chr4	Chr4__11666527	2.03555e-09	Cm04G00536
	Chr4	Chr4__11941326	7.72743e-08	Cm04G00549
	Chr4	Chr4__11941326	7.72743e-08	Cm04G00547
	Chr4	Chr4__11941326	7.72743e-08	Cm04G00548
	Chr4	Chr4__17664007	5.14341e-08	Cm04G00826
	Chr4	Chr4__17664007	5.14341e-08	Cm04G00825
	Chr4	Chr4__17664007	5.14341e-08	Cm04G00827
	Chr4	Chr4__17664007	5.14341e-08	Cm04G00832
	Chr4	Chr4__17664007	5.14341e-08	Cm04G00829
	Chr4	Chr4__17664007	5.14341e-08	Cm04G00830
	Chr4	Chr4__17664007	5.14341e-08	Cm04G00831
	Chr4	Chr4__17664007	5.14341e-08	Cm04G00833
	Chr4	Chr4__17664007	5.14341e-08	Cm04G00828
	Chr4	Chr4__22454392	1.30926e-07	Cm04G01040
	Chr4	Chr4__22454392	1.30926e-07	Cm04G01041
	Chr4	Chr4__22454392	1.30926e-07	Cm04G01039
	Chr4	Chr4__22454392	1.30926e-07	Cm04G01038
	Chr4	Chr4__26745611	1.07881e-12	Cm04G01193
	Chr4	Chr4__26745611	1.07881e-12	Cm04G01196
	Chr4	Chr4__26745611	1.07881e-12	Cm04G01197
	Chr4	Chr4__26745611	1.07881e-12	Cm04G01194
	Chr4	Chr4__26745611	1.07881e-12	Cm04G01195
	Chr4	Chr4__27181421	3.8078e-08	Cm04G01212
	Chr4	Chr4__27181421	3.8078e-08	Cm04G01213
	Chr4	Chr4__32303205	8.58244e-09	Cm04G01325
	Chr4	Chr4__43443337	2.62397e-09	Cm04G01720
	Chr4	Chr4__43443337	2.62397e-09	Cm04G01721
	Chr4	Chr4__43443337	2.62397e-09	Cm04G01722
	Chr4	Chr4__43443337	2.62397e-09	Cm04G01723
	Chr4	Chr4__43958430	1.41969e-11	Cm04G01740
	Chr4	Chr4__43958430	1.41969e-11	Cm04G01741
	Chr4	Chr4__43958430	1.41969e-11	Cm04G01742
	Chr4	Chr4__43958430	1.41969e-11	Cm04G01744
	Chr4	Chr4__43958430	1.41969e-11	Cm04G01743
	Chr4	Chr4__43958641	1.62188e-11	Cm04G01740
	Chr4	Chr4__43958641	1.62188e-11	Cm04G01741
	Chr4	Chr4__43958641	1.62188e-11	Cm04G01742
	Chr4	Chr4__43958641	1.62188e-11	Cm04G01744
	Chr4	Chr4__43958641	1.62188e-11	Cm04G01743
	Chr4	Chr4__43958795	5.00109e-13	Cm04G01740
	Chr4	Chr4__43958795	5.00109e-13	Cm04G01741
	Chr4	Chr4__43958795	5.00109e-13	Cm04G01742
	Chr4	Chr4__43958795	5.00109e-13	Cm04G01744
	Chr4	Chr4__43958795	5.00109e-13	Cm04G01743
	Chr4	Chr4__43958813	1.22187e-08	Cm04G01740
	Chr4	Chr4__43958813	1.22187e-08	Cm04G01741
	Chr4	Chr4__43958813	1.22187e-08	Cm04G01742
	Chr4	Chr4__43958813	1.22187e-08	Cm04G01744
	Chr4	Chr4__43958813	1.22187e-08	Cm04G01743
	Chr4	Chr4__43958837	1.0429e-10	Cm04G01740
	Chr4	Chr4__43958837	1.0429e-10	Cm04G01741
	Chr4	Chr4__43958837	1.0429e-10	Cm04G01742
	Chr4	Chr4__43958837	1.0429e-10	Cm04G01744
	Chr4	Chr4__43958837	1.0429e-10	Cm04G01743
	Chr4	Chr4__43959129	1.14997e-07	Cm04G01740
	Chr4	Chr4__43959129	1.14997e-07	Cm04G01741
	Chr4	Chr4__43959129	1.14997e-07	Cm04G01742
	Chr4	Chr4__43959129	1.14997e-07	Cm04G01744
	Chr4	Chr4__43959129	1.14997e-07	Cm04G01743
	Chr4	Chr4__51080405	6.50083e-12	Cm04G02005
	Chr4	Chr4__51080405	6.50083e-12	Cm04G02006
	Chr4	Chr4__51080405	6.50083e-12	Cm04G02008
	Chr4	Chr4__51080405	6.50083e-12	Cm04G02009
	Chr4	Chr4__51080405	6.50083e-12	Cm04G02004
	Chr4	Chr4__51080405	6.50083e-12	Cm04G02003
	Chr4	Chr4__51080405	6.50083e-12	Cm04G02007
	Chr4	Chr4__58188224	1.29454e-07	Cm04G02387
	Chr4	Chr4__58188224	1.29454e-07	Cm04G02385
	Chr4	Chr4__58188224	1.29454e-07	Cm04G02386
	Chr4	Chr4__61078437	7.78326e-08	Cm04G02516
	Chr4	Chr4__61078437	7.78326e-08	Cm04G02517
	Chr4	Chr4__62641114	8.33046e-11	Cm04G02590
	Chr4	Chr4__62641114	8.33046e-11	Cm04G02593
	Chr4	Chr4__62641114	8.33046e-11	Cm04G02589
	Chr4	Chr4__62641114	8.33046e-11	Cm04G02592
	Chr4	Chr4__62641114	8.33046e-11	Cm04G02591
	Chr4	Chr4__64904452	8.52353e-08	Cm04G02676
	Chr4	Chr4__64904452	8.52353e-08	Cm04G02678
	Chr4	Chr4__64904452	8.52353e-08	Cm04G02677
	Chr4	Chr4__64904452	8.52353e-08	Cm04G02679
	Chr4	Chr4__64904452	8.52353e-08	Cm04G02680
	Chr4	Chr4__64904452	8.52353e-08	Cm04G02682
	Chr4	Chr4__64904452	8.52353e-08	Cm04G02683
	Chr4	Chr4__64904452	8.52353e-08	Cm04G02684
	Chr4	Chr4__64904452	8.52353e-08	Cm04G02681
	Chr5	Chr5__22773926	1.39276e-08	Cm05G01283
	Chr5	Chr5__22773926	1.39276e-08	Cm05G01285
	Chr5	Chr5__22773926	1.39276e-08	Cm05G01286
	Chr5	Chr5__22773926	1.39276e-08	Cm05G01288
	Chr5	Chr5__22773926	1.39276e-08	Cm05G01290
	Chr5	Chr5__22773926	1.39276e-08	Cm05G01284
	Chr5	Chr5__22773926	1.39276e-08	Cm05G01289
	Chr5	Chr5__22773926	1.39276e-08	Cm05G01287
	Chr5	Chr5__29344352	7.96932e-09	Cm05G01617
	Chr5	Chr5__29344352	7.96932e-09	Cm05G01618
	Chr5	Chr5__29344352	7.96932e-09	Cm05G01621
	Chr5	Chr5__29344352	7.96932e-09	Cm05G01622
	Chr5	Chr5__29344352	7.96932e-09	Cm05G01619
	Chr5	Chr5__29344352	7.96932e-09	Cm05G01616
	Chr5	Chr5__29344352	7.96932e-09	Cm05G01620
	Chr5	Chr5__33129499	3.85298e-10	Cm05G01769
	Chr5	Chr5__33129499	3.85298e-10	Cm05G01772
	Chr5	Chr5__33129499	3.85298e-10	Cm05G01771
	Chr5	Chr5__33129499	3.85298e-10	Cm05G01770
	Chr5	Chr5__47634198	9.3434e-09	Cm05G02298
	Chr5	Chr5__47634198	9.3434e-09	Cm05G02299
	Chr5	Chr5__47634198	9.3434e-09	Cm05G02300
	Chr5	Chr5__47634198	9.3434e-09	Cm05G02301
	Chr5	Chr5__47634278	1.45013e-09	Cm05G02298
	Chr5	Chr5__47634278	1.45013e-09	Cm05G02299
	Chr5	Chr5__47634278	1.45013e-09	Cm05G02300
	Chr5	Chr5__47634278	1.45013e-09	Cm05G02301
	Chr5	Chr5__47634294	2.92898e-12	Cm05G02298
	Chr5	Chr5__47634294	2.92898e-12	Cm05G02299
	Chr5	Chr5__47634294	2.92898e-12	Cm05G02300
	Chr5	Chr5__47634294	2.92898e-12	Cm05G02301
	Chr5	Chr5__47634439	2.25938e-08	Cm05G02298
	Chr5	Chr5__47634439	2.25938e-08	Cm05G02299
	Chr5	Chr5__47634439	2.25938e-08	Cm05G02300
	Chr5	Chr5__47634439	2.25938e-08	Cm05G02301
	Chr5	Chr5__64438088	2.95096e-08	Cm05G03039
	Chr5	Chr5__64438088	2.95096e-08	Cm05G03038
	Chr5	Chr5__64438088	2.95096e-08	Cm05G03041
	Chr5	Chr5__64438088	2.95096e-08	Cm05G03042
	Chr5	Chr5__64438088	2.95096e-08	Cm05G03040
	Chr6	Chr6__4765115	9.52228e-11	Cm06G00246
	Chr6	Chr6__4765115	9.52228e-11	Cm06G00248
	Chr6	Chr6__4765115	9.52228e-11	Cm06G00249
	Chr6	Chr6__4765115	9.52228e-11	Cm06G00245
	Chr6	Chr6__4765115	9.52228e-11	Cm06G00247
	Chr6	Chr6__4765115	9.52228e-11	Cm06G00244
	Chr6	Chr6__5648186	2.78786e-13	Cm06G00297
	Chr6	Chr6__7647388	1.85813e-08	Cm06G00418
	Chr6	Chr6__7647388	1.85813e-08	Cm06G00416
	Chr6	Chr6__7647388	1.85813e-08	Cm06G00419
	Chr6	Chr6__7647388	1.85813e-08	Cm06G00417
	Chr6	Chr6__7959802	2.62855e-09	Cm06G00434
	Chr6	Chr6__7959802	2.62855e-09	Cm06G00436
	Chr6	Chr6__7959802	2.62855e-09	Cm06G00435
	Chr6	Chr6__7959802	2.62855e-09	Cm06G00437
	Chr6	Chr6__7959802	2.62855e-09	Cm06G00439
	Chr6	Chr6__7959802	2.62855e-09	Cm06G00438
	Chr6	Chr6__7959802	2.62855e-09	Cm06G00440
	Chr6	Chr6__7959802	2.62855e-09	Cm06G00441
	Chr6	Chr6__7959802	2.62855e-09	Cm06G00442
	Chr6	Chr6__7959811	4.29549e-09	Cm06G00434
	Chr6	Chr6__7959811	4.29549e-09	Cm06G00436
	Chr6	Chr6__7959811	4.29549e-09	Cm06G00435
	Chr6	Chr6__7959811	4.29549e-09	Cm06G00437
	Chr6	Chr6__7959811	4.29549e-09	Cm06G00439
	Chr6	Chr6__7959811	4.29549e-09	Cm06G00438
	Chr6	Chr6__7959811	4.29549e-09	Cm06G00440
	Chr6	Chr6__7959811	4.29549e-09	Cm06G00441
	Chr6	Chr6__7959811	4.29549e-09	Cm06G00442
	Chr6	Chr6__30238729	1.30976e-07	Cm06G01448
	Chr6	Chr6__33914704	1.49491e-08	Cm06G01546
	Chr6	Chr6__33914704	1.49491e-08	Cm06G01545
	Chr6	Chr6__33914704	1.49491e-08	Cm06G01547
	Chr6	Chr6__54426866	8.19752e-10	Cm06G02311
	Chr6	Chr6__54426866	8.19752e-10	Cm06G02313
	Chr6	Chr6__54426866	8.19752e-10	Cm06G02312
	Chr6	Chr6__54426881	3.03498e-15	Cm06G02311
	Chr6	Chr6__54426881	3.03498e-15	Cm06G02313
	Chr6	Chr6__54426881	3.03498e-15	Cm06G02312
	Chr6	Chr6__54427502	6.31585e-11	Cm06G02311
	Chr6	Chr6__54427502	6.31585e-11	Cm06G02313
	Chr6	Chr6__54427502	6.31585e-11	Cm06G02312
	Chr6	Chr6__56689985	3.07465e-08	Cm06G02398
	Chr6	Chr6__56689985	3.07465e-08	Cm06G02399
	Chr6	Chr6__56689985	3.07465e-08	Cm06G02400
	Chr6	Chr6__56689985	3.07465e-08	Cm06G02402
	Chr6	Chr6__56689985	3.07465e-08	Cm06G02401
	Chr6	Chr6__56689985	3.07465e-08	Cm06G02404
	Chr6	Chr6__56689985	3.07465e-08	Cm06G02406
	Chr6	Chr6__56689985	3.07465e-08	Cm06G02403
	Chr6	Chr6__56689985	3.07465e-08	Cm06G02405
	Chr7	Chr7__2479782	4.10779e-08	Cm07G00166
	Chr7	Chr7__2479782	4.10779e-08	Cm07G00168
	Chr7	Chr7__2479782	4.10779e-08	Cm07G00170
	Chr7	Chr7__2479782	4.10779e-08	Cm07G00169
	Chr7	Chr7__2479782	4.10779e-08	Cm07G00167
	Chr7	Chr7__2479782	4.10779e-08	Cm07G00171
	Chr7	Chr7__2516600	7.45226e-08	Cm07G00170
	Chr7	Chr7__2516600	7.45226e-08	Cm07G00172
	Chr7	Chr7__2516600	7.45226e-08	Cm07G00173
	Chr7	Chr7__2516600	7.45226e-08	Cm07G00171
	Chr7	Chr7__15675241	2.95676e-09	Cm07G00879
	Chr7	Chr7__15675241	2.95676e-09	Cm07G00880
	Chr7	Chr7__15675241	2.95676e-09	Cm07G00883
	Chr7	Chr7__15675241	2.95676e-09	Cm07G00882
	Chr7	Chr7__15675241	2.95676e-09	Cm07G00881
	Chr7	Chr7__15675241	2.95676e-09	Cm07G00878
	Chr7	Chr7__15903406	2.40227e-09	Cm07G00891
	Chr7	Chr7__15903406	2.40227e-09	Cm07G00893
	Chr7	Chr7__15903406	2.40227e-09	Cm07G00894
	Chr7	Chr7__15903406	2.40227e-09	Cm07G00895
	Chr7	Chr7__15903406	2.40227e-09	Cm07G00896
	Chr7	Chr7__15903406	2.40227e-09	Cm07G00897
	Chr7	Chr7__15903406	2.40227e-09	Cm07G00892
	Chr7	Chr7__15903406	2.40227e-09	Cm07G00890
	Chr7	Chr7__18014162	2.71177e-10	Cm07G01006
	Chr7	Chr7__18014162	2.71177e-10	Cm07G01007
	Chr7	Chr7__18014162	2.71177e-10	Cm07G01009
	Chr7	Chr7__18014162	2.71177e-10	Cm07G01010
	Chr7	Chr7__18014162	2.71177e-10	Cm07G01005
	Chr7	Chr7__18014162	2.71177e-10	Cm07G01008
	Chr7	Chr7__19645718	7.42596e-08	Cm07G01081
	Chr7	Chr7__19645718	7.42596e-08	Cm07G01082
	Chr7	Chr7__19645718	7.42596e-08	Cm07G01083
	Chr7	Chr7__27891822	3.20275e-08	Cm07G01455
	Chr7	Chr7__27891822	3.20275e-08	Cm07G01456
	Chr7	Chr7__27891822	3.20275e-08	Cm07G01457
	Chr7	Chr7__27891822	3.20275e-08	Cm07G01458
	Chr7	Chr7__27891822	3.20275e-08	Cm07G01459
	Chr7	Chr7__36220652	2.42351e-08	Cm07G01818
	Chr7	Chr7__36220652	2.42351e-08	Cm07G01817
	Chr7	Chr7__36220652	2.42351e-08	Cm07G01816
	Chr7	Chr7__36220652	2.42351e-08	Cm07G01819
	Chr7	Chr7__36220652	2.42351e-08	Cm07G01820
	Chr7	Chr7__36220652	2.42351e-08	Cm07G01821
	Chr7	Chr7__36803971	6.58301e-10	Cm07G01844
	Chr7	Chr7__36803971	6.58301e-10	Cm07G01845
	Chr7	Chr7__36803971	6.58301e-10	Cm07G01846
	Chr7	Chr7__38601520	6.52636e-08	Cm07G01916
	Chr7	Chr7__38601621	4.33707e-12	Cm07G01916
	Chr7	Chr7__47572761	1.17946e-07	Cm07G02052
	Chr7	Chr7__52054294	1.04102e-07	Cm07G02114
	Chr7	Chr7__52054294	1.04102e-07	Cm07G02113
	Chr8	Chr8__1499591	3.07603e-10	Cm08G00107
	Chr8	Chr8__1499591	3.07603e-10	Cm08G00108
	Chr8	Chr8__1499591	3.07603e-10	Cm08G00109
	Chr8	Chr8__1499591	3.07603e-10	Cm08G00110
	Chr8	Chr8__1499591	3.07603e-10	Cm08G00113
	Chr8	Chr8__1499591	3.07603e-10	Cm08G00114
	Chr8	Chr8__1499591	3.07603e-10	Cm08G00112
	Chr8	Chr8__1499591	3.07603e-10	Cm08G00116
	Chr8	Chr8__1499591	3.07603e-10	Cm08G00115
	Chr8	Chr8__1499591	3.07603e-10	Cm08G00111
	Chr8	Chr8__14702862	1.2603e-08	Cm08G00829
	Chr8	Chr8__14702862	1.2603e-08	Cm08G00830
	Chr8	Chr8__14702862	1.2603e-08	Cm08G00832
	Chr8	Chr8__14702862	1.2603e-08	Cm08G00831
	Chr8	Chr8__22379403	9.13204e-08	Cm08G01174
	Chr8	Chr8__22379403	9.13204e-08	Cm08G01175
	Chr8	Chr8__22379403	9.13204e-08	Cm08G01178
	Chr8	Chr8__22379403	9.13204e-08	Cm08G01177
	Chr8	Chr8__22379403	9.13204e-08	Cm08G01179
	Chr8	Chr8__22379403	9.13204e-08	Cm08G01180
	Chr8	Chr8__22379403	9.13204e-08	Cm08G01181
	Chr8	Chr8__22379403	9.13204e-08	Cm08G01182
	Chr8	Chr8__22379403	9.13204e-08	Cm08G01183
	Chr8	Chr8__22379403	9.13204e-08	Cm08G01176
	Chr8	Chr8__22379425	7.28576e-08	Cm08G01174
	Chr8	Chr8__22379425	7.28576e-08	Cm08G01175
	Chr8	Chr8__22379425	7.28576e-08	Cm08G01178
	Chr8	Chr8__22379425	7.28576e-08	Cm08G01177
	Chr8	Chr8__22379425	7.28576e-08	Cm08G01179
	Chr8	Chr8__22379425	7.28576e-08	Cm08G01180
	Chr8	Chr8__22379425	7.28576e-08	Cm08G01181
	Chr8	Chr8__22379425	7.28576e-08	Cm08G01182
	Chr8	Chr8__22379425	7.28576e-08	Cm08G01183
	Chr8	Chr8__22379425	7.28576e-08	Cm08G01176
	Chr8	Chr8__27165365	4.82861e-08	Cm08G01325
	Chr8	Chr8__27165365	4.82861e-08	Cm08G01324
	Chr8	Chr8__27165428	1.00807e-09	Cm08G01325
	Chr8	Chr8__27165428	1.00807e-09	Cm08G01324
	Chr8	Chr8__27165442	2.38424e-09	Cm08G01325
	Chr8	Chr8__27165442	2.38424e-09	Cm08G01324
	Chr8	Chr8__27165444	8.70686e-10	Cm08G01325
	Chr8	Chr8__27165444	8.70686e-10	Cm08G01324
	Chr8	Chr8__38416547	2.0235e-09	Cm08G01762
	Chr8	Chr8__38416547	2.0235e-09	Cm08G01764
	Chr8	Chr8__38416547	2.0235e-09	Cm08G01765
	Chr8	Chr8__38416547	2.0235e-09	Cm08G01766
	Chr8	Chr8__38416547	2.0235e-09	Cm08G01767
	Chr8	Chr8__38416547	2.0235e-09	Cm08G01768
	Chr8	Chr8__38416547	2.0235e-09	Cm08G01763
	Chr8	Chr8__40376512	9.4616e-08	Cm08G01865
	Chr8	Chr8__40376512	9.4616e-08	Cm08G01866
	Chr8	Chr8__40376512	9.4616e-08	Cm08G01864
	Chr8	Chr8__40376512	9.4616e-08	Cm08G01867
	Chr8	Chr8__40376512	9.4616e-08	Cm08G01869
	Chr8	Chr8__40376512	9.4616e-08	Cm08G01870
	Chr8	Chr8__40376512	9.4616e-08	Cm08G01872
	Chr8	Chr8__40376512	9.4616e-08	Cm08G01873
	Chr8	Chr8__40376512	9.4616e-08	Cm08G01868
	Chr8	Chr8__40376512	9.4616e-08	Cm08G01874
	Chr8	Chr8__40376512	9.4616e-08	Cm08G01871
	Chr8	Chr8__43147431	2.54071e-08	Cm08G02022
	Chr8	Chr8__43147431	2.54071e-08	Cm08G02021
	Chr8	Chr8__43147431	2.54071e-08	Cm08G02023
	Chr8	Chr8__43147431	2.54071e-08	Cm08G02024
	Chr8	Chr8__43147431	2.54071e-08	Cm08G02026
	Chr8	Chr8__43147431	2.54071e-08	Cm08G02025
	Chr8	Chr8__52520438	3.81249e-10	Cm08G02517
	Chr8	Chr8__52520438	3.81249e-10	Cm08G02518
	Chr8	Chr8__52520438	3.81249e-10	Cm08G02519
	Chr8	Chr8__52520438	3.81249e-10	Cm08G02521
	Chr8	Chr8__52520438	3.81249e-10	Cm08G02522
	Chr8	Chr8__52520438	3.81249e-10	Cm08G02520
	Chr8	Chr8__52520707	1.99233e-10	Cm08G02517
	Chr8	Chr8__52520707	1.99233e-10	Cm08G02518
	Chr8	Chr8__52520707	1.99233e-10	Cm08G02519
	Chr8	Chr8__52520707	1.99233e-10	Cm08G02521
	Chr8	Chr8__52520707	1.99233e-10	Cm08G02522
	Chr8	Chr8__52520707	1.99233e-10	Cm08G02520
	Chr9	Chr9__15105711	5.11978e-09	Cm09G00675
	Chr9	Chr9__15105711	5.11978e-09	Cm09G00678
	Chr9	Chr9__15105711	5.11978e-09	Cm09G00677
	Chr9	Chr9__15105711	5.11978e-09	Cm09G00676
	Chr9	Chr9__18357191	6.38717e-10	Cm09G00786
	Chr9	Chr9__18357191	6.38717e-10	Cm09G00787
	Chr9	Chr9__22654378	4.90082e-08	Cm09G00927
	Chr9	Chr9__22654378	4.90082e-08	Cm09G00928
	Chr9	Chr9__22654378	4.90082e-08	Cm09G00929
	Chr9	Chr9__22654378	4.90082e-08	Cm09G00925
	Chr9	Chr9__22654378	4.90082e-08	Cm09G00926
	Chr9	Chr9__22716768	5.96905e-08	Cm09G00927
	Chr9	Chr9__22716768	5.96905e-08	Cm09G00928
	Chr9	Chr9__22716768	5.96905e-08	Cm09G00929
	Chr9	Chr9__22716768	5.96905e-08	Cm09G00930
	Chr9	Chr9__22716768	5.96905e-08	Cm09G00931
	Chr9	Chr9__27927746	6.38893e-08	Cm09G01156
	Chr9	Chr9__27927746	6.38893e-08	Cm09G01157
	Chr9	Chr9__27927746	6.38893e-08	Cm09G01158
	Chr9	Chr9__27927746	6.38893e-08	Cm09G01159
	Chr9	Chr9__27927746	6.38893e-08	Cm09G01160
	Chr9	Chr9__27927746	6.38893e-08	Cm09G01155
	Chr9	Chr9__30790207	1.25726e-07	Cm09G01286
	Chr9	Chr9__30790207	1.25726e-07	Cm09G01287
	Chr9	Chr9__30790207	1.25726e-07	Cm09G01285
	Chr9	Chr9__31353475	1.96998e-11	Cm09G01298
	Chr9	Chr9__31353475	1.96998e-11	Cm09G01299
	Chr9	Chr9__39997854	1.47695e-08	Cm09G01769
	Chr9	Chr9__39997854	1.47695e-08	Cm09G01772
	Chr9	Chr9__39997854	1.47695e-08	Cm09G01771
	Chr9	Chr9__39997854	1.47695e-08	Cm09G01770
	Chr9	Chr9__44221738	1.15721e-08	Cm09G01957
	Chr9	Chr9__44221738	1.15721e-08	Cm09G01958
	Chr9	Chr9__44221738	1.15721e-08	Cm09G01961
	Chr9	Chr9__44221738	1.15721e-08	Cm09G01959
	Chr9	Chr9__44221738	1.15721e-08	Cm09G01960
	Chr9	Chr9__44221738	1.15721e-08	Cm09G01956
	Chr10	Chr10__1055144	8.10194e-08	Cm10G00050
	Chr10	Chr10__1055144	8.10194e-08	Cm10G00051
	Chr10	Chr10__1055144	8.10194e-08	Cm10G00052
	Chr10	Chr10__1055144	8.10194e-08	Cm10G00049
	Chr10	Chr10__6510235	3.43154e-10	Cm10G00277
	Chr10	Chr10__6510235	3.43154e-10	Cm10G00278
	Chr10	Chr10__6510235	3.43154e-10	Cm10G00276
	Chr10	Chr10__9752126	8.73829e-08	Cm10G00406
	Chr10	Chr10__9752126	8.73829e-08	Cm10G00407
	Chr10	Chr10__9752126	8.73829e-08	Cm10G00408
	Chr10	Chr10__9752126	8.73829e-08	Cm10G00409
	Chr10	Chr10__9752126	8.73829e-08	Cm10G00410
	Chr10	Chr10__9752126	8.73829e-08	Cm10G00411
	Chr10	Chr10__11511621	3.33133e-13	Cm10G00497
	Chr10	Chr10__11511621	3.33133e-13	Cm10G00496
	Chr10	Chr10__11511621	3.33133e-13	Cm10G00499
	Chr10	Chr10__11511621	3.33133e-13	Cm10G00498
	Chr10	Chr10__16445119	5.69376e-10	Cm10G00686
	Chr10	Chr10__16445119	5.69376e-10	Cm10G00689
	Chr10	Chr10__16445119	5.69376e-10	Cm10G00687
	Chr10	Chr10__16445119	5.69376e-10	Cm10G00690
	Chr10	Chr10__16445119	5.69376e-10	Cm10G00688
	Chr10	Chr10__17148761	3.99282e-09	Cm10G00729
	Chr10	Chr10__17148761	3.99282e-09	Cm10G00730
	Chr10	Chr10__17148761	3.99282e-09	Cm10G00731
	Chr10	Chr10__17148761	3.99282e-09	Cm10G00732
	Chr10	Chr10__22421060	6.71302e-08	Cm10G00958
	Chr10	Chr10__23805103	9.34349e-10	Cm10G01014
	Chr10	Chr10__23805103	9.34349e-10	Cm10G01016
	Chr10	Chr10__23805103	9.34349e-10	Cm10G01017
	Chr10	Chr10__23805103	9.34349e-10	Cm10G01015
	Chr10	Chr10__24627268	2.57079e-08	Cm10G01040
	Chr10	Chr10__24627268	2.57079e-08	Cm10G01039
	Chr10	Chr10__24627268	2.57079e-08	Cm10G01041
	Chr10	Chr10__24628317	5.21034e-08	Cm10G01040
	Chr10	Chr10__24628317	5.21034e-08	Cm10G01039
	Chr10	Chr10__24628317	5.21034e-08	Cm10G01041
	Chr10	Chr10__29977016	1.26054e-09	Cm10G01226
	Chr10	Chr10__29977016	1.26054e-09	Cm10G01225
	Chr10	Chr10__29977016	1.26054e-09	Cm10G01228
	Chr10	Chr10__29977016	1.26054e-09	Cm10G01227
	Chr10	Chr10__29977016	1.26054e-09	Cm10G01229
	Chr10	Chr10__29977016	1.26054e-09	Cm10G01230
	Chr11	Chr11__1080615	7.02959e-10	Cm11G00055
	Chr11	Chr11__1080615	7.02959e-10	Cm11G00056
	Chr11	Chr11__1080615	7.02959e-10	Cm11G00057
	Chr11	Chr11__1080615	7.02959e-10	Cm11G00058
	Chr11	Chr11__1080615	7.02959e-10	Cm11G00054
	Chr11	Chr11__9191096	3.36723e-11	Cm11G00375
	Chr11	Chr11__9191096	3.36723e-11	Cm11G00376
	Chr11	Chr11__9191096	3.36723e-11	Cm11G00377
	Chr11	Chr11__9191096	3.36723e-11	Cm11G00378
	Chr11	Chr11__9191096	3.36723e-11	Cm11G00374
	Chr11	Chr11__10177384	1.94811e-10	Cm11G00419
	Chr11	Chr11__14631686	3.94651e-08	Cm11G00615
	Chr11	Chr11__14631686	3.94651e-08	Cm11G00616
	Chr11	Chr11__14631686	3.94651e-08	Cm11G00617
	Chr11	Chr11__14631686	3.94651e-08	Cm11G00619
	Chr11	Chr11__14631686	3.94651e-08	Cm11G00620
	Chr11	Chr11__14631686	3.94651e-08	Cm11G00618
	Chr11	Chr11__14633059	2.94515e-08	Cm11G00615
	Chr11	Chr11__14633059	2.94515e-08	Cm11G00616
	Chr11	Chr11__14633059	2.94515e-08	Cm11G00617
	Chr11	Chr11__14633059	2.94515e-08	Cm11G00619
	Chr11	Chr11__14633059	2.94515e-08	Cm11G00620
	Chr11	Chr11__14633059	2.94515e-08	Cm11G00618
	Chr11	Chr11__19882534	3.88996e-08	Cm11G00821
	Chr11	Chr11__19882534	3.88996e-08	Cm11G00824
	Chr11	Chr11__19882534	3.88996e-08	Cm11G00825
	Chr11	Chr11__19882534	3.88996e-08	Cm11G00823
	Chr11	Chr11__19882534	3.88996e-08	Cm11G00822
	Chr11	Chr11__37062367	1.9559e-08	Cm11G01634
	Chr11	Chr11__37062367	1.9559e-08	Cm11G01633
	Chr11	Chr11__37062367	1.9559e-08	Cm11G01635
	Chr11	Chr11__37062367	1.9559e-08	Cm11G01637
	Chr11	Chr11__37062367	1.9559e-08	Cm11G01636
	Chr11	Chr11__37062367	1.9559e-08	Cm11G01638
	Chr11	Chr11__37062367	1.9559e-08	Cm11G01639
	Chr11	Chr11__37062376	6.56266e-09	Cm11G01634
	Chr11	Chr11__37062376	6.56266e-09	Cm11G01633
	Chr11	Chr11__37062376	6.56266e-09	Cm11G01635
	Chr11	Chr11__37062376	6.56266e-09	Cm11G01637
	Chr11	Chr11__37062376	6.56266e-09	Cm11G01636
	Chr11	Chr11__37062376	6.56266e-09	Cm11G01638
	Chr11	Chr11__37062376	6.56266e-09	Cm11G01639
	Chr11	Chr11__49028051	1.54521e-10	Cm11G02308
	Chr11	Chr11__49028051	1.54521e-10	Cm11G02307
	Chr11	Chr11__49028051	1.54521e-10	Cm11G02309
	Chr11	Chr11__49028051	1.54521e-10	Cm11G02310
	Chr11	Chr11__49028051	1.54521e-10	Cm11G02311
	Chr11	Chr11__49028051	1.54521e-10	Cm11G02312
	Chr11	Chr11__49028051	1.54521e-10	Cm11G02314
	Chr11	Chr11__49028051	1.54521e-10	Cm11G02313
	Chr12	Chr12__576440	1.22874e-07	Cm12G00033
	Chr12	Chr12__576440	1.22874e-07	Cm12G00034
	Chr12	Chr12__576440	1.22874e-07	Cm12G00035
	Chr12	Chr12__576440	1.22874e-07	Cm12G00036
	Chr12	Chr12__1023936	4.00336e-08	Cm12G00048
	Chr12	Chr12__1023936	4.00336e-08	Cm12G00049
	Chr12	Chr12__1023936	4.00336e-08	Cm12G00051
	Chr12	Chr12__1023936	4.00336e-08	Cm12G00050
	Chr12	Chr12__1023936	4.00336e-08	Cm12G00047
	Chr12	Chr12__2476105	9.1366e-10	Cm12G00142
	Chr12	Chr12__2476105	9.1366e-10	Cm12G00143
	Chr12	Chr12__2476105	9.1366e-10	Cm12G00140
	Chr12	Chr12__2476105	9.1366e-10	Cm12G00141
	Chr12	Chr12__2476105	9.1366e-10	Cm12G00144
	Chr12	Chr12__2476105	9.1366e-10	Cm12G00145
	Chr12	Chr12__2559679	7.82123e-10	Cm12G00146
	Chr12	Chr12__2559679	7.82123e-10	Cm12G00147
	Chr12	Chr12__2559679	7.82123e-10	Cm12G00148
	Chr12	Chr12__2559679	7.82123e-10	Cm12G00144
	Chr12	Chr12__2559679	7.82123e-10	Cm12G00145
	Chr12	Chr12__3156133	6.67846e-10	Cm12G00179
	Chr12	Chr12__3156133	6.67846e-10	Cm12G00180
	Chr12	Chr12__15269534	1.56248e-08	Cm12G00767
	Chr12	Chr12__15269534	1.56248e-08	Cm12G00769
	Chr12	Chr12__15269534	1.56248e-08	Cm12G00770
	Chr12	Chr12__15269534	1.56248e-08	Cm12G00768
	Chr12	Chr12__16861333	9.65146e-08	Cm12G00833
	Chr12	Chr12__16861333	9.65146e-08	Cm12G00832
	Chr12	Chr12__16861333	9.65146e-08	Cm12G00834
	Chr12	Chr12__16861367	1.4775e-10	Cm12G00833
	Chr12	Chr12__16861367	1.4775e-10	Cm12G00832
	Chr12	Chr12__16861367	1.4775e-10	Cm12G00834
	Chr12	Chr12__20266839	1.5183e-09	Cm12G00996
	Chr12	Chr12__20266839	1.5183e-09	Cm12G00998
	Chr12	Chr12__20266839	1.5183e-09	Cm12G00999
	Chr12	Chr12__20266839	1.5183e-09	Cm12G01000
	Chr12	Chr12__20266839	1.5183e-09	Cm12G00997
	Chr12	Chr12__20266839	1.5183e-09	Cm12G00995
	Chr12	Chr12__20266839	1.5183e-09	Cm12G00994
	Chr12	Chr12__31528407	3.41295e-12	Cm12G01650
	Chr12	Chr12__31528407	3.41295e-12	Cm12G01651
	Chr12	Chr12__31528407	3.41295e-12	Cm12G01655
	Chr12	Chr12__31528407	3.41295e-12	Cm12G01653
	Chr12	Chr12__31528407	3.41295e-12	Cm12G01652
	Chr12	Chr12__31528407	3.41295e-12	Cm12G01654
	Chr12	Chr12__31528407	3.41295e-12	Cm12G01657
	Chr12	Chr12__31528407	3.41295e-12	Cm12G01659
	Chr12	Chr12__31528407	3.41295e-12	Cm12G01656
	Chr12	Chr12__31528407	3.41295e-12	Cm12G01658
	Chr12	Chr12__31528407	3.41295e-12	Cm12G01649
	Chr12	Chr12__33081120	6.61896e-09	Cm12G01735
	Chr12	Chr12__33081120	6.61896e-09	Cm12G01737
	Chr12	Chr12__33081120	6.61896e-09	Cm12G01738
	Chr12	Chr12__33081120	6.61896e-09	Cm12G01736
	Chr12	Chr12__33081120	6.61896e-09	Cm12G01734
	Chr12	Chr12__36805151	2.10362e-09	Cm12G01950
	Chr12	Chr12__36805151	2.10362e-09	Cm12G01951
	Chr12	Chr12__36805151	2.10362e-09	Cm12G01952
	Chr12	Chr12__36805151	2.10362e-09	Cm12G01953
	Chr12	Chr12__36805151	2.10362e-09	Cm12G01949
Bio5	No significant association sites
Bio6
	Chr1	Chr1__5032653	1.02582e-09	Cm01G00195
	Chr1	Chr1__5032653	1.02582e-09	Cm01G00196
	Chr1	Chr1__5032653	1.02582e-09	Cm01G00197
	Chr1	Chr1__5032653	1.02582e-09	Cm01G00198
	Chr1	Chr1__5032653	1.02582e-09	Cm01G00194
	Chr1	Chr1__5597166	1.1241e-08	Cm01G00217
	Chr1	Chr1__5597192	1.60641e-08	Cm01G00217
	Chr1	Chr1__6156494	5.95192e-12	Cm01G00243
	Chr1	Chr1__7666851	1.2194e-07	Cm01G00329
	Chr1	Chr1__7666851	1.2194e-07	Cm01G00330
	Chr1	Chr1__7666851	1.2194e-07	Cm01G00326
	Chr1	Chr1__7666851	1.2194e-07	Cm01G00328
	Chr1	Chr1__7666851	1.2194e-07	Cm01G00327
	Chr1	Chr1__29169475	5.47316e-08	Cm01G01511
	Chr1	Chr1__45427246	6.9369e-08	Cm01G02296
	Chr1	Chr1__45427246	6.9369e-08	Cm01G02295
	Chr1	Chr1__52843133	1.59142e-09	Cm01G02442
	Chr1	Chr1__52843133	1.59142e-09	Cm01G02445
	Chr1	Chr1__52843133	1.59142e-09	Cm01G02444
	Chr1	Chr1__52843133	1.59142e-09	Cm01G02443
	Chr1	Chr1__66318656	1.24319e-07	Cm01G03041
	Chr1	Chr1__66318656	1.24319e-07	Cm01G03040
	Chr1	Chr1__66318656	1.24319e-07	Cm01G03042
	Chr1	Chr1__66318656	1.24319e-07	Cm01G03043
	Chr1	Chr1__85757892	4.0519e-08	Cm01G04090
	Chr1	Chr1__85757892	4.0519e-08	Cm01G04089
	Chr1	Chr1__85757892	4.0519e-08	Cm01G04091
	Chr1	Chr1__85757892	4.0519e-08	Cm01G04094
	Chr1	Chr1__85757892	4.0519e-08	Cm01G04095
	Chr1	Chr1__85757892	4.0519e-08	Cm01G04088
	Chr1	Chr1__85757892	4.0519e-08	Cm01G04093
	Chr1	Chr1__85757892	4.0519e-08	Cm01G04092
	Chr1	Chr1__85757892	4.0519e-08	Cm01G04087
	Chr1	Chr1__85757896	4.10956e-08	Cm01G04090
	Chr1	Chr1__85757896	4.10956e-08	Cm01G04089
	Chr1	Chr1__85757896	4.10956e-08	Cm01G04091
	Chr1	Chr1__85757896	4.10956e-08	Cm01G04094
	Chr1	Chr1__85757896	4.10956e-08	Cm01G04095
	Chr1	Chr1__85757896	4.10956e-08	Cm01G04088
	Chr1	Chr1__85757896	4.10956e-08	Cm01G04093
	Chr1	Chr1__85757896	4.10956e-08	Cm01G04092
	Chr1	Chr1__85757896	4.10956e-08	Cm01G04087
	Chr1	Chr1__86420387	2.76461e-08	Cm01G04117
	Chr1	Chr1__88785764	4.06099e-08	Cm01G04233
	Chr1	Chr1__88785764	4.06099e-08	Cm01G04234
	Chr1	Chr1__88785764	4.06099e-08	Cm01G04235
	Chr1	Chr1__88785764	4.06099e-08	Cm01G04236
	Chr1	Chr1__88785764	4.06099e-08	Cm01G04231
	Chr1	Chr1__88785764	4.06099e-08	Cm01G04232
	Chr3	Chr3__6765997	9.27298e-08	Cm03G00229
	Chr3	Chr3__6765997	9.27298e-08	Cm03G00230
	Chr3	Chr3__6765997	9.27298e-08	Cm03G00231
	Chr3	Chr3__7847512	3.12583e-09	Cm03G00263
	Chr3	Chr3__13034114	8.01824e-08	Cm03G00412
	Chr3	Chr3__32531991	2.78464e-08	Cm03G00978
	Chr3	Chr3__32532009	7.90657e-09	Cm03G00978
	Chr3	Chr3__48719740	5.1808e-08	Cm03G01562
	Chr3	Chr3__48719740	5.1808e-08	Cm03G01563
	Chr3	Chr3__48719740	5.1808e-08	Cm03G01564
	Chr3	Chr3__48719740	5.1808e-08	Cm03G01565
	Chr3	Chr3__48719740	5.1808e-08	Cm03G01566
	Chr3	Chr3__48719740	5.1808e-08	Cm03G01567
	Chr3	Chr3__50403894	1.33668e-07	Cm03G01613
	Chr3	Chr3__50403894	1.33668e-07	Cm03G01614
	Chr3	Chr3__50403894	1.33668e-07	Cm03G01615
	Chr3	Chr3__54517622	4.67217e-08	Cm03G01766
	Chr3	Chr3__54517622	4.67217e-08	Cm03G01768
	Chr3	Chr3__54517622	4.67217e-08	Cm03G01767
	Chr3	Chr3__54517622	4.67217e-08	Cm03G01769
	Chr3	Chr3__54527127	1.80029e-08	Cm03G01766
	Chr3	Chr3__54527127	1.80029e-08	Cm03G01768
	Chr3	Chr3__54527127	1.80029e-08	Cm03G01767
	Chr3	Chr3__54527127	1.80029e-08	Cm03G01769
	Chr3	Chr3__57933433	1.09389e-07	Cm03G01906
	Chr3	Chr3__57947345	3.46369e-08	Cm03G01907
	Chr3	Chr3__58017681	1.13694e-08	Cm03G01907
	Chr3	Chr3__58017681	1.13694e-08	Cm03G01908
	Chr3	Chr3__58017681	1.13694e-08	Cm03G01909
	Chr3	Chr3__58017681	1.13694e-08	Cm03G01910
	Chr3	Chr3__69442177	8.78553e-08	Cm03G02366
	Chr3	Chr3__69442177	8.78553e-08	Cm03G02364
	Chr3	Chr3__69442177	8.78553e-08	Cm03G02365
	Chr3	Chr3__69442177	8.78553e-08	Cm03G02367
	Chr3	Chr3__69442177	8.78553e-08	Cm03G02369
	Chr3	Chr3__69442177	8.78553e-08	Cm03G02368
	Chr3	Chr3__69442177	8.78553e-08	Cm03G02370
	Chr3	Chr3__69442177	8.78553e-08	Cm03G02371
	Chr3	Chr3__69442177	8.78553e-08	Cm03G02372
	Chr3	Chr3__74787177	7.09777e-09	Cm03G02606
	Chr3	Chr3__74787177	7.09777e-09	Cm03G02607
	Chr3	Chr3__74787177	7.09777e-09	Cm03G02608
	Chr3	Chr3__74787177	7.09777e-09	Cm03G02609
	Chr3	Chr3__74798292	8.31591e-09	Cm03G02607
	Chr3	Chr3__74798292	8.31591e-09	Cm03G02608
	Chr3	Chr3__74798292	8.31591e-09	Cm03G02609
	Chr4	Chr4__26745611	2.58643e-11	Cm04G01193
	Chr4	Chr4__26745611	2.58643e-11	Cm04G01196
	Chr4	Chr4__26745611	2.58643e-11	Cm04G01197
	Chr4	Chr4__26745611	2.58643e-11	Cm04G01194
	Chr4	Chr4__26745611	2.58643e-11	Cm04G01195
	Chr4	Chr4__43443337	5.09179e-08	Cm04G01720
	Chr4	Chr4__43443337	5.09179e-08	Cm04G01721
	Chr4	Chr4__43443337	5.09179e-08	Cm04G01722
	Chr4	Chr4__43443337	5.09179e-08	Cm04G01723
	Chr4	Chr4__43958430	1.15872e-08	Cm04G01740
	Chr4	Chr4__43958430	1.15872e-08	Cm04G01741
	Chr4	Chr4__43958430	1.15872e-08	Cm04G01742
	Chr4	Chr4__43958430	1.15872e-08	Cm04G01744
	Chr4	Chr4__43958430	1.15872e-08	Cm04G01743
	Chr4	Chr4__43958641	1.25342e-08	Cm04G01740
	Chr4	Chr4__43958641	1.25342e-08	Cm04G01741
	Chr4	Chr4__43958641	1.25342e-08	Cm04G01742
	Chr4	Chr4__43958641	1.25342e-08	Cm04G01744
	Chr4	Chr4__43958641	1.25342e-08	Cm04G01743
	Chr4	Chr4__43958795	3.45753e-09	Cm04G01740
	Chr4	Chr4__43958795	3.45753e-09	Cm04G01741
	Chr4	Chr4__43958795	3.45753e-09	Cm04G01742
	Chr4	Chr4__43958795	3.45753e-09	Cm04G01744
	Chr4	Chr4__43958795	3.45753e-09	Cm04G01743
	Chr4	Chr4__43958813	1.33509e-07	Cm04G01740
	Chr4	Chr4__43958813	1.33509e-07	Cm04G01741
	Chr4	Chr4__43958813	1.33509e-07	Cm04G01742
	Chr4	Chr4__43958813	1.33509e-07	Cm04G01744
	Chr4	Chr4__43958813	1.33509e-07	Cm04G01743
	Chr4	Chr4__43958837	2.77271e-10	Cm04G01740
	Chr4	Chr4__43958837	2.77271e-10	Cm04G01741
	Chr4	Chr4__43958837	2.77271e-10	Cm04G01742
	Chr4	Chr4__43958837	2.77271e-10	Cm04G01744
	Chr4	Chr4__43958837	2.77271e-10	Cm04G01743
	Chr4	Chr4__43958870	7.23595e-09	Cm04G01740
	Chr4	Chr4__43958870	7.23595e-09	Cm04G01741
	Chr4	Chr4__43958870	7.23595e-09	Cm04G01742
	Chr4	Chr4__43958870	7.23595e-09	Cm04G01744
	Chr4	Chr4__43958870	7.23595e-09	Cm04G01743
	Chr4	Chr4__51080405	1.83243e-09	Cm04G02005
	Chr4	Chr4__51080405	1.83243e-09	Cm04G02006
	Chr4	Chr4__51080405	1.83243e-09	Cm04G02008
	Chr4	Chr4__51080405	1.83243e-09	Cm04G02009
	Chr4	Chr4__51080405	1.83243e-09	Cm04G02004
	Chr4	Chr4__51080405	1.83243e-09	Cm04G02003
	Chr4	Chr4__51080405	1.83243e-09	Cm04G02007
	Chr4	Chr4__62641114	2.4607e-08	Cm04G02590
	Chr4	Chr4__62641114	2.4607e-08	Cm04G02593
	Chr4	Chr4__62641114	2.4607e-08	Cm04G02589
	Chr4	Chr4__62641114	2.4607e-08	Cm04G02592
	Chr4	Chr4__62641114	2.4607e-08	Cm04G02591
	Chr5	Chr5__22773926	1.01002e-07	Cm05G01283
	Chr5	Chr5__22773926	1.01002e-07	Cm05G01285
	Chr5	Chr5__22773926	1.01002e-07	Cm05G01286
	Chr5	Chr5__22773926	1.01002e-07	Cm05G01288
	Chr5	Chr5__22773926	1.01002e-07	Cm05G01290
	Chr5	Chr5__22773926	1.01002e-07	Cm05G01284
	Chr5	Chr5__22773926	1.01002e-07	Cm05G01289
	Chr5	Chr5__22773926	1.01002e-07	Cm05G01287
	Chr5	Chr5__24558121	9.19693e-08	Cm05G01379
	Chr5	Chr5__24558121	9.19693e-08	Cm05G01380
	Chr5	Chr5__24558121	9.19693e-08	Cm05G01378
	Chr5	Chr5__24558122	7.37665e-08	Cm05G01379
	Chr5	Chr5__24558122	7.37665e-08	Cm05G01380
	Chr5	Chr5__24558122	7.37665e-08	Cm05G01378
	Chr5	Chr5__33129499	9.55745e-10	Cm05G01769
	Chr5	Chr5__33129499	9.55745e-10	Cm05G01772
	Chr5	Chr5__33129499	9.55745e-10	Cm05G01771
	Chr5	Chr5__33129499	9.55745e-10	Cm05G01770
	Chr5	Chr5__47634198	1.21147e-07	Cm05G02298
	Chr5	Chr5__47634198	1.21147e-07	Cm05G02299
	Chr5	Chr5__47634198	1.21147e-07	Cm05G02300
	Chr5	Chr5__47634198	1.21147e-07	Cm05G02301
	Chr5	Chr5__47634294	1.06715e-09	Cm05G02298
	Chr5	Chr5__47634294	1.06715e-09	Cm05G02299
	Chr5	Chr5__47634294	1.06715e-09	Cm05G02300
	Chr5	Chr5__47634294	1.06715e-09	Cm05G02301
	Chr5	Chr5__47634439	2.91613e-08	Cm05G02298
	Chr5	Chr5__47634439	2.91613e-08	Cm05G02299
	Chr5	Chr5__47634439	2.91613e-08	Cm05G02300
	Chr5	Chr5__47634439	2.91613e-08	Cm05G02301
	Chr6	Chr6__4765115	1.98396e-11	Cm06G00246
	Chr6	Chr6__4765115	1.98396e-11	Cm06G00248
	Chr6	Chr6__4765115	1.98396e-11	Cm06G00249
	Chr6	Chr6__4765115	1.98396e-11	Cm06G00245
	Chr6	Chr6__4765115	1.98396e-11	Cm06G00247
	Chr6	Chr6__4765115	1.98396e-11	Cm06G00244
	Chr6	Chr6__5315607	6.48625e-08	Cm06G00275
	Chr6	Chr6__5315607	6.48625e-08	Cm06G00274
	Chr6	Chr6__5315607	6.48625e-08	Cm06G00277
	Chr6	Chr6__5315607	6.48625e-08	Cm06G00276
	Chr6	Chr6__5315607	6.48625e-08	Cm06G00278
	Chr6	Chr6__5315607	6.48625e-08	Cm06G00281
	Chr6	Chr6__5315607	6.48625e-08	Cm06G00279
	Chr6	Chr6__5315607	6.48625e-08	Cm06G00280
	Chr6	Chr6__5648186	6.1221e-12	Cm06G00297
	Chr6	Chr6__7959811	2.58554e-08	Cm06G00434
	Chr6	Chr6__7959811	2.58554e-08	Cm06G00436
	Chr6	Chr6__7959811	2.58554e-08	Cm06G00435
	Chr6	Chr6__7959811	2.58554e-08	Cm06G00437
	Chr6	Chr6__7959811	2.58554e-08	Cm06G00439
	Chr6	Chr6__7959811	2.58554e-08	Cm06G00438
	Chr6	Chr6__7959811	2.58554e-08	Cm06G00440
	Chr6	Chr6__7959811	2.58554e-08	Cm06G00441
	Chr6	Chr6__7959811	2.58554e-08	Cm06G00442
	Chr6	Chr6__54426866	4.5054e-09	Cm06G02311
	Chr6	Chr6__54426866	4.5054e-09	Cm06G02313
	Chr6	Chr6__54426866	4.5054e-09	Cm06G02312
	Chr6	Chr6__54426881	1.81918e-11	Cm06G02311
	Chr6	Chr6__54426881	1.81918e-11	Cm06G02313
	Chr6	Chr6__54426881	1.81918e-11	Cm06G02312
	Chr7	Chr7__1968353	8.59427e-08	Cm07G00128
	Chr7	Chr7__1968353	8.59427e-08	Cm07G00129
	Chr7	Chr7__1968353	8.59427e-08	Cm07G00130
	Chr7	Chr7__1968353	8.59427e-08	Cm07G00134
	Chr7	Chr7__1968353	8.59427e-08	Cm07G00132
	Chr7	Chr7__1968353	8.59427e-08	Cm07G00133
	Chr7	Chr7__1968353	8.59427e-08	Cm07G00131
	Chr7	Chr7__36803971	1.11501e-07	Cm07G01844
	Chr7	Chr7__36803971	1.11501e-07	Cm07G01845
	Chr7	Chr7__36803971	1.11501e-07	Cm07G01846
	Chr7	Chr7__38601621	5.74395e-11	Cm07G01916
	Chr7	Chr7__50738554	9.92383e-08	Cm07G02094
	Chr7	Chr7__50738554	9.92383e-08	Cm07G02093
	Chr7	Chr7__52054294	8.11518e-08	Cm07G02114
	Chr7	Chr7__52054294	8.11518e-08	Cm07G02113
	Chr8	Chr8__11277335	1.75122e-08	Cm08G00634
	Chr8	Chr8__11277335	1.75122e-08	Cm08G00635
	Chr8	Chr8__11277335	1.75122e-08	Cm08G00636
	Chr8	Chr8__11277335	1.75122e-08	Cm08G00637
	Chr8	Chr8__11277335	1.75122e-08	Cm08G00638
	Chr8	Chr8__11277335	1.75122e-08	Cm08G00640
	Chr8	Chr8__11277335	1.75122e-08	Cm08G00639
	Chr8	Chr8__22379425	3.21686e-08	Cm08G01174
	Chr8	Chr8__22379425	3.21686e-08	Cm08G01175
	Chr8	Chr8__22379425	3.21686e-08	Cm08G01178
	Chr8	Chr8__22379425	3.21686e-08	Cm08G01177
	Chr8	Chr8__22379425	3.21686e-08	Cm08G01179
	Chr8	Chr8__22379425	3.21686e-08	Cm08G01180
	Chr8	Chr8__22379425	3.21686e-08	Cm08G01181
	Chr8	Chr8__22379425	3.21686e-08	Cm08G01182
	Chr8	Chr8__22379425	3.21686e-08	Cm08G01183
	Chr8	Chr8__22379425	3.21686e-08	Cm08G01176
	Chr8	Chr8__32650285	1.67888e-08	Cm08G01513
	Chr8	Chr8__32650285	1.67888e-08	Cm08G01514
	Chr8	Chr8__32650285	1.67888e-08	Cm08G01515
	Chr8	Chr8__32650285	1.67888e-08	Cm08G01512
	Chr8	Chr8__40376512	7.24651e-08	Cm08G01865
	Chr8	Chr8__40376512	7.24651e-08	Cm08G01866
	Chr8	Chr8__40376512	7.24651e-08	Cm08G01864
	Chr8	Chr8__40376512	7.24651e-08	Cm08G01867
	Chr8	Chr8__40376512	7.24651e-08	Cm08G01869
	Chr8	Chr8__40376512	7.24651e-08	Cm08G01870
	Chr8	Chr8__40376512	7.24651e-08	Cm08G01872
	Chr8	Chr8__40376512	7.24651e-08	Cm08G01873
	Chr8	Chr8__40376512	7.24651e-08	Cm08G01868
	Chr8	Chr8__40376512	7.24651e-08	Cm08G01874
	Chr8	Chr8__40376512	7.24651e-08	Cm08G01871
	Chr8	Chr8__43147431	4.21478e-08	Cm08G02022
	Chr8	Chr8__43147431	4.21478e-08	Cm08G02021
	Chr8	Chr8__43147431	4.21478e-08	Cm08G02023
	Chr8	Chr8__43147431	4.21478e-08	Cm08G02024
	Chr8	Chr8__43147431	4.21478e-08	Cm08G02026
	Chr8	Chr8__43147431	4.21478e-08	Cm08G02025
	Chr8	Chr8__52520438	1.06238e-08	Cm08G02517
	Chr8	Chr8__52520438	1.06238e-08	Cm08G02518
	Chr8	Chr8__52520438	1.06238e-08	Cm08G02519
	Chr8	Chr8__52520438	1.06238e-08	Cm08G02521
	Chr8	Chr8__52520438	1.06238e-08	Cm08G02522
	Chr8	Chr8__52520438	1.06238e-08	Cm08G02520
	Chr8	Chr8__52520707	3.61955e-08	Cm08G02517
	Chr8	Chr8__52520707	3.61955e-08	Cm08G02518
	Chr8	Chr8__52520707	3.61955e-08	Cm08G02519
	Chr8	Chr8__52520707	3.61955e-08	Cm08G02521
	Chr8	Chr8__52520707	3.61955e-08	Cm08G02522
	Chr8	Chr8__52520707	3.61955e-08	Cm08G02520
	Chr9	Chr9__7964929	2.35227e-08	Cm09G00333
	Chr9	Chr9__7964929	2.35227e-08	Cm09G00334
	Chr9	Chr9__7964929	2.35227e-08	Cm09G00337
	Chr9	Chr9__7964929	2.35227e-08	Cm09G00335
	Chr9	Chr9__7964929	2.35227e-08	Cm09G00336
	Chr9	Chr9__7964929	2.35227e-08	Cm09G00338
	Chr9	Chr9__22654378	8.93845e-08	Cm09G00927
	Chr9	Chr9__22654378	8.93845e-08	Cm09G00928
	Chr9	Chr9__22654378	8.93845e-08	Cm09G00929
	Chr9	Chr9__22654378	8.93845e-08	Cm09G00925
	Chr9	Chr9__22654378	8.93845e-08	Cm09G00926
	Chr10	Chr10__1055144	2.01591e-10	Cm10G00050
	Chr10	Chr10__1055144	2.01591e-10	Cm10G00051
	Chr10	Chr10__1055144	2.01591e-10	Cm10G00052
	Chr10	Chr10__1055144	2.01591e-10	Cm10G00049
	Chr10	Chr10__11511621	2.53523e-10	Cm10G00497
	Chr10	Chr10__11511621	2.53523e-10	Cm10G00496
	Chr10	Chr10__11511621	2.53523e-10	Cm10G00499
	Chr10	Chr10__11511621	2.53523e-10	Cm10G00498
	Chr10	Chr10__23805103	2.6512e-09	Cm10G01014
	Chr10	Chr10__23805103	2.6512e-09	Cm10G01016
	Chr10	Chr10__23805103	2.6512e-09	Cm10G01017
	Chr10	Chr10__23805103	2.6512e-09	Cm10G01015
	Chr11	Chr11__9191096	7.87755e-08	Cm11G00375
	Chr11	Chr11__9191096	7.87755e-08	Cm11G00376
	Chr11	Chr11__9191096	7.87755e-08	Cm11G00377
	Chr11	Chr11__9191096	7.87755e-08	Cm11G00378
	Chr11	Chr11__9191096	7.87755e-08	Cm11G00374
	Chr11	Chr11__10177384	2.91604e-09	Cm11G00419
	Chr11	Chr11__21017617	2.03958e-08	Cm11G00850
	Chr11	Chr11__21017617	2.03958e-08	Cm11G00852
	Chr11	Chr11__21017617	2.03958e-08	Cm11G00853
	Chr11	Chr11__21017617	2.03958e-08	Cm11G00851
	Chr11	Chr11__21017617	2.03958e-08	Cm11G00854
	Chr11	Chr11__21017617	2.03958e-08	Cm11G00856
	Chr11	Chr11__21017617	2.03958e-08	Cm11G00855
	Chr11	Chr11__21017617	2.03958e-08	Cm11G00849
	Chr12	Chr12__1023936	2.84112e-08	Cm12G00048
	Chr12	Chr12__1023936	2.84112e-08	Cm12G00049
	Chr12	Chr12__1023936	2.84112e-08	Cm12G00051
	Chr12	Chr12__1023936	2.84112e-08	Cm12G00050
	Chr12	Chr12__1023936	2.84112e-08	Cm12G00047
	Chr12	Chr12__3156133	7.12365e-09	Cm12G00179
	Chr12	Chr12__3156133	7.12365e-09	Cm12G00180
	Chr12	Chr12__16861367	3.30147e-08	Cm12G00833
	Chr12	Chr12__16861367	3.30147e-08	Cm12G00832
	Chr12	Chr12__16861367	3.30147e-08	Cm12G00834
	Chr12	Chr12__20266839	6.35884e-09	Cm12G00996
	Chr12	Chr12__20266839	6.35884e-09	Cm12G00998
	Chr12	Chr12__20266839	6.35884e-09	Cm12G00999
	Chr12	Chr12__20266839	6.35884e-09	Cm12G01000
	Chr12	Chr12__20266839	6.35884e-09	Cm12G00997
	Chr12	Chr12__20266839	6.35884e-09	Cm12G00995
	Chr12	Chr12__20266839	6.35884e-09	Cm12G00994
	Chr12	Chr12__30721806	3.78574e-08	Cm12G01602
	Chr12	Chr12__30721806	3.78574e-08	Cm12G01603
	Chr12	Chr12__30721806	3.78574e-08	Cm12G01604
	Chr12	Chr12__30721806	3.78574e-08	Cm12G01601
	Chr12	Chr12__30721806	3.78574e-08	Cm12G01605
	Chr12	Chr12__30721806	3.78574e-08	Cm12G01600
	Chr12	Chr12__31528407	1.24106e-08	Cm12G01650
	Chr12	Chr12__31528407	1.24106e-08	Cm12G01651
	Chr12	Chr12__31528407	1.24106e-08	Cm12G01655
	Chr12	Chr12__31528407	1.24106e-08	Cm12G01653
	Chr12	Chr12__31528407	1.24106e-08	Cm12G01652
	Chr12	Chr12__31528407	1.24106e-08	Cm12G01654
	Chr12	Chr12__31528407	1.24106e-08	Cm12G01657
	Chr12	Chr12__31528407	1.24106e-08	Cm12G01659
	Chr12	Chr12__31528407	1.24106e-08	Cm12G01656
	Chr12	Chr12__31528407	1.24106e-08	Cm12G01658
	Chr12	Chr12__31528407	1.24106e-08	Cm12G01649
	Chr12	Chr12__36805151	6.61649e-10	Cm12G01950
	Chr12	Chr12__36805151	6.61649e-10	Cm12G01951
	Chr12	Chr12__36805151	6.61649e-10	Cm12G01952
	Chr12	Chr12__36805151	6.61649e-10	Cm12G01953
	Chr12	Chr12__36805151	6.61649e-10	Cm12G01949
Bio7
	Chr1	Chr1__5032653	1.40504e-12	Cm01G00195
	Chr1	Chr1__5032653	1.40504e-12	Cm01G00196
	Chr1	Chr1__5032653	1.40504e-12	Cm01G00197
	Chr1	Chr1__5032653	1.40504e-12	Cm01G00198
	Chr1	Chr1__5032653	1.40504e-12	Cm01G00194
	Chr1	Chr1__5597166	9.862e-08	Cm01G00217
	Chr1	Chr1__5597192	1.12268e-07	Cm01G00217
	Chr1	Chr1__6156494	5.68423e-12	Cm01G00243
	Chr1	Chr1__6440060	6.38973e-08	Cm01G00262
	Chr1	Chr1__6440060	6.38973e-08	Cm01G00263
	Chr1	Chr1__6440060	6.38973e-08	Cm01G00264
	Chr1	Chr1__6440060	6.38973e-08	Cm01G00265
	Chr1	Chr1__6440060	6.38973e-08	Cm01G00267
	Chr1	Chr1__6440060	6.38973e-08	Cm01G00266
	Chr1	Chr1__6440060	6.38973e-08	Cm01G00268
	Chr1	Chr1__28566355	5.01192e-09	Cm01G01473
	Chr1	Chr1__28566355	5.01192e-09	Cm01G01474
	Chr1	Chr1__28566355	5.01192e-09	Cm01G01472
	Chr1	Chr1__28566355	5.01192e-09	Cm01G01475
	Chr1	Chr1__28566355	5.01192e-09	Cm01G01478
	Chr1	Chr1__28566355	5.01192e-09	Cm01G01477
	Chr1	Chr1__28566355	5.01192e-09	Cm01G01479
	Chr1	Chr1__28566355	5.01192e-09	Cm01G01480
	Chr1	Chr1__28566355	5.01192e-09	Cm01G01476
	Chr1	Chr1__29169475	5.14172e-09	Cm01G01511
	Chr1	Chr1__41078731	8.6086e-11	Cm01G02134
	Chr1	Chr1__41078731	8.6086e-11	Cm01G02133
	Chr1	Chr1__41078731	8.6086e-11	Cm01G02135
	Chr1	Chr1__41078731	8.6086e-11	Cm01G02132
	Chr1	Chr1__66318735	4.58432e-10	Cm01G03041
	Chr1	Chr1__66318735	4.58432e-10	Cm01G03040
	Chr1	Chr1__66318735	4.58432e-10	Cm01G03042
	Chr1	Chr1__66318735	4.58432e-10	Cm01G03043
	Chr1	Chr1__89549737	3.06027e-10	Cm01G04285
	Chr1	Chr1__89549737	3.06027e-10	Cm01G04286
	Chr1	Chr1__89549737	3.06027e-10	Cm01G04287
	Chr1	Chr1__89549737	3.06027e-10	Cm01G04288
	Chr1	Chr1__89549737	3.06027e-10	Cm01G04289
	Chr1	Chr1__92243525	1.32109e-08	Cm01G04413
	Chr1	Chr1__92243525	1.32109e-08	Cm01G04416
	Chr1	Chr1__92243525	1.32109e-08	Cm01G04417
	Chr1	Chr1__92243525	1.32109e-08	Cm01G04419
	Chr1	Chr1__92243525	1.32109e-08	Cm01G04414
	Chr1	Chr1__92243525	1.32109e-08	Cm01G04418
	Chr1	Chr1__92243525	1.32109e-08	Cm01G04415
	Chr2	Chr2__66857605	2.30046e-08	Cm02G02596
	Chr2	Chr2__66857605	2.30046e-08	Cm02G02595
	Chr2	Chr2__66857605	2.30046e-08	Cm02G02597
	Chr2	Chr2__66857605	2.30046e-08	Cm02G02598
	Chr2	Chr2__66857605	2.30046e-08	Cm02G02599
	Chr2	Chr2__76697714	4.01964e-08	Cm02G02984
	Chr2	Chr2__76697714	4.01964e-08	Cm02G02985
	Chr2	Chr2__76697714	4.01964e-08	Cm02G02986
	Chr2	Chr2__76697714	4.01964e-08	Cm02G02983
	Chr3	Chr3__3901125	8.55716e-08	Cm03G00140
	Chr3	Chr3__3901125	8.55716e-08	Cm03G00142
	Chr3	Chr3__3901125	8.55716e-08	Cm03G00141
	Chr3	Chr3__3901125	8.55716e-08	Cm03G00143
	Chr3	Chr3__3952290	6.19503e-09	Cm03G00143
	Chr3	Chr3__4299749	2.16136e-08	Cm03G00150
	Chr3	Chr3__4299749	2.16136e-08	Cm03G00151
	Chr3	Chr3__4299749	2.16136e-08	Cm03G00153
	Chr3	Chr3__4299749	2.16136e-08	Cm03G00152
	Chr3	Chr3__4305211	4.42618e-08	Cm03G00150
	Chr3	Chr3__4305211	4.42618e-08	Cm03G00151
	Chr3	Chr3__4305211	4.42618e-08	Cm03G00153
	Chr3	Chr3__4305211	4.42618e-08	Cm03G00152
	Chr3	Chr3__4457434	7.9312e-08	Cm03G00155
	Chr3	Chr3__4457434	7.9312e-08	Cm03G00156
	Chr3	Chr3__4457434	7.9312e-08	Cm03G00157
	Chr3	Chr3__4457434	7.9312e-08	Cm03G00158
	Chr3	Chr3__4465492	2.86664e-10	Cm03G00155
	Chr3	Chr3__4465492	2.86664e-10	Cm03G00156
	Chr3	Chr3__4465492	2.86664e-10	Cm03G00157
	Chr3	Chr3__4465492	2.86664e-10	Cm03G00158
	Chr3	Chr3__7847512	1.01271e-07	Cm03G00263
	Chr3	Chr3__42607469	2.89193e-09	Cm03G01343
	Chr3	Chr3__42607469	2.89193e-09	Cm03G01344
	Chr3	Chr3__53393122	1.58154e-08	Cm03G01723
	Chr3	Chr3__53393122	1.58154e-08	Cm03G01722
	Chr3	Chr3__54329853	6.25834e-08	Cm03G01758
	Chr3	Chr3__54329853	6.25834e-08	Cm03G01760
	Chr3	Chr3__54329853	6.25834e-08	Cm03G01759
	Chr3	Chr3__54329853	6.25834e-08	Cm03G01762
	Chr3	Chr3__54329853	6.25834e-08	Cm03G01761
	Chr3	Chr3__54365375	1.64516e-08	Cm03G01762
	Chr3	Chr3__54365375	1.64516e-08	Cm03G01763
	Chr3	Chr3__54365375	1.64516e-08	Cm03G01764
	Chr3	Chr3__54365375	1.64516e-08	Cm03G01761
	Chr3	Chr3__54371388	1.26952e-07	Cm03G01762
	Chr3	Chr3__54371388	1.26952e-07	Cm03G01763
	Chr3	Chr3__54371388	1.26952e-07	Cm03G01764
	Chr3	Chr3__54371388	1.26952e-07	Cm03G01761
	Chr3	Chr3__54517622	1.11867e-07	Cm03G01766
	Chr3	Chr3__54517622	1.11867e-07	Cm03G01768
	Chr3	Chr3__54517622	1.11867e-07	Cm03G01767
	Chr3	Chr3__54517622	1.11867e-07	Cm03G01769
	Chr3	Chr3__57916927	2.7767e-09	Cm03G01906
	Chr3	Chr3__61750309	1.18902e-07	Cm03G02051
	Chr3	Chr3__61750309	1.18902e-07	Cm03G02052
	Chr3	Chr3__61750309	1.18902e-07	Cm03G02054
	Chr3	Chr3__61750309	1.18902e-07	Cm03G02053
	Chr3	Chr3__61750309	1.18902e-07	Cm03G02055
	Chr3	Chr3__66985767	3.46541e-08	Cm03G02245
	Chr3	Chr3__66985767	3.46541e-08	Cm03G02246
	Chr3	Chr3__66985767	3.46541e-08	Cm03G02248
	Chr3	Chr3__66985767	3.46541e-08	Cm03G02247
	Chr3	Chr3__66985767	3.46541e-08	Cm03G02249
	Chr3	Chr3__66985767	3.46541e-08	Cm03G02250
	Chr3	Chr3__74787177	1.22818e-07	Cm03G02606
	Chr3	Chr3__74787177	1.22818e-07	Cm03G02607
	Chr3	Chr3__74787177	1.22818e-07	Cm03G02608
	Chr3	Chr3__74787177	1.22818e-07	Cm03G02609
	Chr3	Chr3__74798292	8.76748e-08	Cm03G02607
	Chr3	Chr3__74798292	8.76748e-08	Cm03G02608
	Chr3	Chr3__74798292	8.76748e-08	Cm03G02609
	Chr3	Chr3__77024284	1.0634e-07	Cm03G02683
	Chr3	Chr3__77024284	1.0634e-07	Cm03G02682
	Chr3	Chr3__77024284	1.0634e-07	Cm03G02684
	Chr3	Chr3__77024284	1.0634e-07	Cm03G02685
	Chr4	Chr4__6887795	2.05849e-09	Cm04G00298
	Chr4	Chr4__6887795	2.05849e-09	Cm04G00302
	Chr4	Chr4__6887795	2.05849e-09	Cm04G00301
	Chr4	Chr4__6887795	2.05849e-09	Cm04G00299
	Chr4	Chr4__6887795	2.05849e-09	Cm04G00300
	Chr4	Chr4__26745611	2.55149e-10	Cm04G01193
	Chr4	Chr4__26745611	2.55149e-10	Cm04G01196
	Chr4	Chr4__26745611	2.55149e-10	Cm04G01197
	Chr4	Chr4__26745611	2.55149e-10	Cm04G01194
	Chr4	Chr4__26745611	2.55149e-10	Cm04G01195
	Chr4	Chr4__29741006	2.4466e-08	Cm04G01276
	Chr4	Chr4__29741006	2.4466e-08	Cm04G01277
	Chr4	Chr4__29741006	2.4466e-08	Cm04G01279
	Chr4	Chr4__29741006	2.4466e-08	Cm04G01278
	Chr4	Chr4__29741006	2.4466e-08	Cm04G01275
	Chr4	Chr4__29741006	2.4466e-08	Cm04G01280
	Chr4	Chr4__32303205	6.63874e-10	Cm04G01325
	Chr4	Chr4__39322310	9.05962e-10	Cm04G01575
	Chr4	Chr4__39322310	9.05962e-10	Cm04G01578
	Chr4	Chr4__39322310	9.05962e-10	Cm04G01573
	Chr4	Chr4__39322310	9.05962e-10	Cm04G01574
	Chr4	Chr4__39322310	9.05962e-10	Cm04G01579
	Chr4	Chr4__39322310	9.05962e-10	Cm04G01577
	Chr4	Chr4__39322310	9.05962e-10	Cm04G01576
	Chr4	Chr4__43958795	3.72308e-08	Cm04G01740
	Chr4	Chr4__43958795	3.72308e-08	Cm04G01741
	Chr4	Chr4__43958795	3.72308e-08	Cm04G01742
	Chr4	Chr4__43958795	3.72308e-08	Cm04G01744
	Chr4	Chr4__43958795	3.72308e-08	Cm04G01743
	Chr4	Chr4__53979129	5.6707e-09	Cm04G02150
	Chr4	Chr4__53979129	5.6707e-09	Cm04G02152
	Chr4	Chr4__53979129	5.6707e-09	Cm04G02154
	Chr4	Chr4__53979129	5.6707e-09	Cm04G02153
	Chr4	Chr4__53979129	5.6707e-09	Cm04G02156
	Chr4	Chr4__53979129	5.6707e-09	Cm04G02157
	Chr4	Chr4__53979129	5.6707e-09	Cm04G02155
	Chr4	Chr4__53979129	5.6707e-09	Cm04G02151
	Chr4	Chr4__58188224	7.24565e-08	Cm04G02387
	Chr4	Chr4__58188224	7.24565e-08	Cm04G02385
	Chr4	Chr4__58188224	7.24565e-08	Cm04G02386
	Chr5	Chr5__33129499	6.53149e-09	Cm05G01769
	Chr5	Chr5__33129499	6.53149e-09	Cm05G01772
	Chr5	Chr5__33129499	6.53149e-09	Cm05G01771
	Chr5	Chr5__33129499	6.53149e-09	Cm05G01770
	Chr6	Chr6__4765115	4.27772e-14	Cm06G00246
	Chr6	Chr6__4765115	4.27772e-14	Cm06G00248
	Chr6	Chr6__4765115	4.27772e-14	Cm06G00249
	Chr6	Chr6__4765115	4.27772e-14	Cm06G00245
	Chr6	Chr6__4765115	4.27772e-14	Cm06G00247
	Chr6	Chr6__4765115	4.27772e-14	Cm06G00244
	Chr6	Chr6__5315607	6.49816e-08	Cm06G00275
	Chr6	Chr6__5315607	6.49816e-08	Cm06G00274
	Chr6	Chr6__5315607	6.49816e-08	Cm06G00277
	Chr6	Chr6__5315607	6.49816e-08	Cm06G00276
	Chr6	Chr6__5315607	6.49816e-08	Cm06G00278
	Chr6	Chr6__5315607	6.49816e-08	Cm06G00281
	Chr6	Chr6__5315607	6.49816e-08	Cm06G00279
	Chr6	Chr6__5315607	6.49816e-08	Cm06G00280
	Chr6	Chr6__5648186	1.50471e-16	Cm06G00297
	Chr6	Chr6__5684104	9.14617e-08	Cm06G00298
	Chr6	Chr6__7647388	2.86005e-11	Cm06G00418
	Chr6	Chr6__7647388	2.86005e-11	Cm06G00416
	Chr6	Chr6__7647388	2.86005e-11	Cm06G00419
	Chr6	Chr6__7647388	2.86005e-11	Cm06G00417
	Chr6	Chr6__7959802	8.41846e-12	Cm06G00434
	Chr6	Chr6__7959802	8.41846e-12	Cm06G00436
	Chr6	Chr6__7959802	8.41846e-12	Cm06G00435
	Chr6	Chr6__7959802	8.41846e-12	Cm06G00437
	Chr6	Chr6__7959802	8.41846e-12	Cm06G00439
	Chr6	Chr6__7959802	8.41846e-12	Cm06G00438
	Chr6	Chr6__7959802	8.41846e-12	Cm06G00440
	Chr6	Chr6__7959802	8.41846e-12	Cm06G00441
	Chr6	Chr6__7959802	8.41846e-12	Cm06G00442
	Chr6	Chr6__7959811	1.07784e-10	Cm06G00434
	Chr6	Chr6__7959811	1.07784e-10	Cm06G00436
	Chr6	Chr6__7959811	1.07784e-10	Cm06G00435
	Chr6	Chr6__7959811	1.07784e-10	Cm06G00437
	Chr6	Chr6__7959811	1.07784e-10	Cm06G00439
	Chr6	Chr6__7959811	1.07784e-10	Cm06G00438
	Chr6	Chr6__7959811	1.07784e-10	Cm06G00440
	Chr6	Chr6__7959811	1.07784e-10	Cm06G00441
	Chr6	Chr6__7959811	1.07784e-10	Cm06G00442
	Chr6	Chr6__7959849	9.81584e-09	Cm06G00434
	Chr6	Chr6__7959849	9.81584e-09	Cm06G00436
	Chr6	Chr6__7959849	9.81584e-09	Cm06G00435
	Chr6	Chr6__7959849	9.81584e-09	Cm06G00437
	Chr6	Chr6__7959849	9.81584e-09	Cm06G00439
	Chr6	Chr6__7959849	9.81584e-09	Cm06G00438
	Chr6	Chr6__7959849	9.81584e-09	Cm06G00440
	Chr6	Chr6__7959849	9.81584e-09	Cm06G00441
	Chr6	Chr6__7959849	9.81584e-09	Cm06G00442
	Chr6	Chr6__54426866	1.66284e-11	Cm06G02311
	Chr6	Chr6__54426866	1.66284e-11	Cm06G02313
	Chr6	Chr6__54426866	1.66284e-11	Cm06G02312
	Chr6	Chr6__54426881	1.38481e-17	Cm06G02311
	Chr6	Chr6__54426881	1.38481e-17	Cm06G02313
	Chr6	Chr6__54426881	1.38481e-17	Cm06G02312
	Chr6	Chr6__54427502	5.03444e-10	Cm06G02311
	Chr6	Chr6__54427502	5.03444e-10	Cm06G02313
	Chr6	Chr6__54427502	5.03444e-10	Cm06G02312
	Chr6	Chr6__56689985	9.04385e-09	Cm06G02398
	Chr6	Chr6__56689985	9.04385e-09	Cm06G02399
	Chr6	Chr6__56689985	9.04385e-09	Cm06G02400
	Chr6	Chr6__56689985	9.04385e-09	Cm06G02402
	Chr6	Chr6__56689985	9.04385e-09	Cm06G02401
	Chr6	Chr6__56689985	9.04385e-09	Cm06G02404
	Chr6	Chr6__56689985	9.04385e-09	Cm06G02406
	Chr6	Chr6__56689985	9.04385e-09	Cm06G02403
	Chr6	Chr6__56689985	9.04385e-09	Cm06G02405
	Chr6	Chr6__56768250	9.77369e-08	Cm06G02409
	Chr6	Chr6__56768250	9.77369e-08	Cm06G02407
	Chr6	Chr6__56768250	9.77369e-08	Cm06G02408
	Chr6	Chr6__56768250	9.77369e-08	Cm06G02412
	Chr6	Chr6__56768250	9.77369e-08	Cm06G02411
	Chr6	Chr6__56768250	9.77369e-08	Cm06G02413
	Chr6	Chr6__56768250	9.77369e-08	Cm06G02406
	Chr6	Chr6__56768250	9.77369e-08	Cm06G02405
	Chr6	Chr6__56768250	9.77369e-08	Cm06G02410
	Chr7	Chr7__3630682	2.88598e-08	Cm07G00234
	Chr7	Chr7__3630682	2.88598e-08	Cm07G00232
	Chr7	Chr7__3630682	2.88598e-08	Cm07G00231
	Chr7	Chr7__3630682	2.88598e-08	Cm07G00233
	Chr7	Chr7__5117704	5.56398e-08	Cm07G00302
	Chr7	Chr7__5117704	5.56398e-08	Cm07G00305
	Chr7	Chr7__5117704	5.56398e-08	Cm07G00304
	Chr7	Chr7__5117704	5.56398e-08	Cm07G00307
	Chr7	Chr7__5117704	5.56398e-08	Cm07G00306
	Chr7	Chr7__5117704	5.56398e-08	Cm07G00303
	Chr7	Chr7__15675241	8.06211e-12	Cm07G00879
	Chr7	Chr7__15675241	8.06211e-12	Cm07G00880
	Chr7	Chr7__15675241	8.06211e-12	Cm07G00883
	Chr7	Chr7__15675241	8.06211e-12	Cm07G00882
	Chr7	Chr7__15675241	8.06211e-12	Cm07G00881
	Chr7	Chr7__15675241	8.06211e-12	Cm07G00878
	Chr7	Chr7__15903406	9.74286e-11	Cm07G00891
	Chr7	Chr7__15903406	9.74286e-11	Cm07G00893
	Chr7	Chr7__15903406	9.74286e-11	Cm07G00894
	Chr7	Chr7__15903406	9.74286e-11	Cm07G00895
	Chr7	Chr7__15903406	9.74286e-11	Cm07G00896
	Chr7	Chr7__15903406	9.74286e-11	Cm07G00897
	Chr7	Chr7__15903406	9.74286e-11	Cm07G00892
	Chr7	Chr7__15903406	9.74286e-11	Cm07G00890
	Chr7	Chr7__18014162	2.68322e-10	Cm07G01006
	Chr7	Chr7__18014162	2.68322e-10	Cm07G01007
	Chr7	Chr7__18014162	2.68322e-10	Cm07G01009
	Chr7	Chr7__18014162	2.68322e-10	Cm07G01010
	Chr7	Chr7__18014162	2.68322e-10	Cm07G01005
	Chr7	Chr7__18014162	2.68322e-10	Cm07G01008
	Chr7	Chr7__27891822	2.85158e-09	Cm07G01455
	Chr7	Chr7__27891822	2.85158e-09	Cm07G01456
	Chr7	Chr7__27891822	2.85158e-09	Cm07G01457
	Chr7	Chr7__27891822	2.85158e-09	Cm07G01458
	Chr7	Chr7__27891822	2.85158e-09	Cm07G01459
	Chr7	Chr7__38601621	4.12437e-09	Cm07G01916
	Chr8	Chr8__1499591	8.261e-12	Cm08G00107
	Chr8	Chr8__1499591	8.261e-12	Cm08G00108
	Chr8	Chr8__1499591	8.261e-12	Cm08G00109
	Chr8	Chr8__1499591	8.261e-12	Cm08G00110
	Chr8	Chr8__1499591	8.261e-12	Cm08G00113
	Chr8	Chr8__1499591	8.261e-12	Cm08G00114
	Chr8	Chr8__1499591	8.261e-12	Cm08G00112
	Chr8	Chr8__1499591	8.261e-12	Cm08G00116
	Chr8	Chr8__1499591	8.261e-12	Cm08G00115
	Chr8	Chr8__1499591	8.261e-12	Cm08G00111
	Chr8	Chr8__11277335	4.49047e-08	Cm08G00634
	Chr8	Chr8__11277335	4.49047e-08	Cm08G00635
	Chr8	Chr8__11277335	4.49047e-08	Cm08G00636
	Chr8	Chr8__11277335	4.49047e-08	Cm08G00637
	Chr8	Chr8__11277335	4.49047e-08	Cm08G00638
	Chr8	Chr8__11277335	4.49047e-08	Cm08G00640
	Chr8	Chr8__11277335	4.49047e-08	Cm08G00639
	Chr8	Chr8__17981883	1.04907e-07	Cm08G00977
	Chr8	Chr8__17981883	1.04907e-07	Cm08G00979
	Chr8	Chr8__17981883	1.04907e-07	Cm08G00980
	Chr8	Chr8__17981883	1.04907e-07	Cm08G00981
	Chr8	Chr8__17981883	1.04907e-07	Cm08G00982
	Chr8	Chr8__17981883	1.04907e-07	Cm08G00978
	Chr8	Chr8__22379425	1.85941e-08	Cm08G01174
	Chr8	Chr8__22379425	1.85941e-08	Cm08G01175
	Chr8	Chr8__22379425	1.85941e-08	Cm08G01178
	Chr8	Chr8__22379425	1.85941e-08	Cm08G01177
	Chr8	Chr8__22379425	1.85941e-08	Cm08G01179
	Chr8	Chr8__22379425	1.85941e-08	Cm08G01180
	Chr8	Chr8__22379425	1.85941e-08	Cm08G01181
	Chr8	Chr8__22379425	1.85941e-08	Cm08G01182
	Chr8	Chr8__22379425	1.85941e-08	Cm08G01183
	Chr8	Chr8__22379425	1.85941e-08	Cm08G01176
	Chr8	Chr8__27165337	3.82391e-09	Cm08G01325
	Chr8	Chr8__27165337	3.82391e-09	Cm08G01324
	Chr8	Chr8__27165365	4.31193e-08	Cm08G01325
	Chr8	Chr8__27165365	4.31193e-08	Cm08G01324
	Chr8	Chr8__27165428	4.38679e-12	Cm08G01325
	Chr8	Chr8__27165428	4.38679e-12	Cm08G01324
	Chr8	Chr8__27165442	1.57328e-08	Cm08G01325
	Chr8	Chr8__27165442	1.57328e-08	Cm08G01324
	Chr8	Chr8__27165444	5.0115e-09	Cm08G01325
	Chr8	Chr8__27165444	5.0115e-09	Cm08G01324
	Chr8	Chr8__32650285	3.12667e-08	Cm08G01513
	Chr8	Chr8__32650285	3.12667e-08	Cm08G01514
	Chr8	Chr8__32650285	3.12667e-08	Cm08G01515
	Chr8	Chr8__32650285	3.12667e-08	Cm08G01512
	Chr8	Chr8__51486600	5.41351e-09	Cm08G02453
	Chr8	Chr8__51486600	5.41351e-09	Cm08G02450
	Chr8	Chr8__51486600	5.41351e-09	Cm08G02452
	Chr8	Chr8__52520438	3.21168e-08	Cm08G02517
	Chr8	Chr8__52520438	3.21168e-08	Cm08G02518
	Chr8	Chr8__52520438	3.21168e-08	Cm08G02519
	Chr8	Chr8__52520438	3.21168e-08	Cm08G02521
	Chr8	Chr8__52520438	3.21168e-08	Cm08G02522
	Chr8	Chr8__52520438	3.21168e-08	Cm08G02520
	Chr9	Chr9__1145469	1.32477e-08	Cm09G00058
	Chr9	Chr9__1145469	1.32477e-08	Cm09G00059
	Chr9	Chr9__1145469	1.32477e-08	Cm09G00060
	Chr9	Chr9__1145469	1.32477e-08	Cm09G00061
	Chr9	Chr9__7964929	3.07652e-09	Cm09G00333
	Chr9	Chr9__7964929	3.07652e-09	Cm09G00334
	Chr9	Chr9__7964929	3.07652e-09	Cm09G00337
	Chr9	Chr9__7964929	3.07652e-09	Cm09G00335
	Chr9	Chr9__7964929	3.07652e-09	Cm09G00336
	Chr9	Chr9__7964929	3.07652e-09	Cm09G00338
	Chr9	Chr9__18357191	1.8359e-10	Cm09G00786
	Chr9	Chr9__18357191	1.8359e-10	Cm09G00787
	Chr9	Chr9__44221738	2.84591e-10	Cm09G01957
	Chr9	Chr9__44221738	2.84591e-10	Cm09G01958
	Chr9	Chr9__44221738	2.84591e-10	Cm09G01961
	Chr9	Chr9__44221738	2.84591e-10	Cm09G01959
	Chr9	Chr9__44221738	2.84591e-10	Cm09G01960
	Chr9	Chr9__44221738	2.84591e-10	Cm09G01956
	Chr10	Chr10__1055144	2.07943e-09	Cm10G00050
	Chr10	Chr10__1055144	2.07943e-09	Cm10G00051
	Chr10	Chr10__1055144	2.07943e-09	Cm10G00052
	Chr10	Chr10__1055144	2.07943e-09	Cm10G00049
	Chr10	Chr10__9752126	3.13895e-09	Cm10G00406
	Chr10	Chr10__9752126	3.13895e-09	Cm10G00407
	Chr10	Chr10__9752126	3.13895e-09	Cm10G00408
	Chr10	Chr10__9752126	3.13895e-09	Cm10G00409
	Chr10	Chr10__9752126	3.13895e-09	Cm10G00410
	Chr10	Chr10__9752126	3.13895e-09	Cm10G00411
	Chr10	Chr10__11511621	1.28086e-08	Cm10G00497
	Chr10	Chr10__11511621	1.28086e-08	Cm10G00496
	Chr10	Chr10__11511621	1.28086e-08	Cm10G00499
	Chr10	Chr10__11511621	1.28086e-08	Cm10G00498
	Chr10	Chr10__16071698	2.30869e-08	Cm10G00670
	Chr10	Chr10__16071698	2.30869e-08	Cm10G00671
	Chr10	Chr10__16071698	2.30869e-08	Cm10G00669
	Chr10	Chr10__17148761	5.72827e-10	Cm10G00729
	Chr10	Chr10__17148761	5.72827e-10	Cm10G00730
	Chr10	Chr10__17148761	5.72827e-10	Cm10G00731
	Chr10	Chr10__17148761	5.72827e-10	Cm10G00732
	Chr10	Chr10__17559180	1.14802e-07	Cm10G00751
	Chr10	Chr10__17559180	1.14802e-07	Cm10G00752
	Chr10	Chr10__17559180	1.14802e-07	Cm10G00753
	Chr10	Chr10__17559180	1.14802e-07	Cm10G00754
	Chr10	Chr10__17559180	1.14802e-07	Cm10G00755
	Chr10	Chr10__17559180	1.14802e-07	Cm10G00757
	Chr10	Chr10__17559180	1.14802e-07	Cm10G00756
	Chr10	Chr10__23805103	9.51149e-08	Cm10G01014
	Chr10	Chr10__23805103	9.51149e-08	Cm10G01016
	Chr10	Chr10__23805103	9.51149e-08	Cm10G01017
	Chr10	Chr10__23805103	9.51149e-08	Cm10G01015
	Chr10	Chr10__24069224	1.03889e-07	Cm10G01023
	Chr10	Chr10__27702929	2.32063e-08	Cm10G01169
	Chr10	Chr10__47746066	2.22124e-08	Cm10G02111
	Chr10	Chr10__47746066	2.22124e-08	Cm10G02112
	Chr10	Chr10__47746066	2.22124e-08	Cm10G02113
	Chr10	Chr10__47746066	2.22124e-08	Cm10G02115
	Chr10	Chr10__47746066	2.22124e-08	Cm10G02116
	Chr10	Chr10__47746066	2.22124e-08	Cm10G02114
	Chr11	Chr11__982206	4.86453e-08	Cm11G00053
[truncated: 2,667 more rows]
