# Supplementary material for: New insights into the evolution and local adaptation of the genus Castanea in east Asia
Source: Hortic Res. 2024 May 28;11(7):uhae147. doi: 10.1093/hr/uhae147 (PMC11233864; doi:10.1093/hr/uhae147)
Supplement: Web_Material_uhae147 [file web_material_uhae147.zip › Table_S4.xlsx]

## Sheet: Sheet1
Supplementary Table 4_5 hotspots associated with the environment
Chromosome	Start	End	Gene number
Chr3	57.83	58.01	26
Chr3	69.44	70.11	27
Chr5	62.02	64.44	89
Chr9	41.88	41.95	4
Chr11	21.01	23.96	104
