# Supplementary material for: New insights into the evolution and local adaptation of the genus Castanea in east Asia
Source: Hortic Res. 2024 May 28;11(7):uhae147. doi: 10.1093/hr/uhae147 (PMC11233864; doi:10.1093/hr/uhae147)
Supplement: Web_Material_uhae147 [file web_material_uhae147.zip › table_S5.xlsx]

## Sheet: Sheet1
Supplementary Table 5_205 genes related to environmental adaptation using lfmm association analysis
Cm01G04254	Transcription factor SPATULA [Morus notabilis]	Transcription factor SPATULA OS=Arabidopsis thaliana GN=SPT PE=1 SV=1	hypothetical protein; K12126 phytochrome-interacting factor 3 (A)
Cm01G04255	hypothetical protein CISIN_1g0404351mg, partial [Citrus sinensis]	Pentatricopeptide repeat-containing protein At2g33760 OS=Arabidopsis thaliana GN=PCMP-H6 PE=3 SV=1	pentatricopeptide repeat-containing protein At2g04860; K01176 alpha-amylase [EC:3.2.1.1] (A)
Cm01G04256	hypothetical protein PRUPE_ppa002107mg [Prunus persica]	E3 ubiquitin-protein ligase MBR1 OS=Arabidopsis thaliana GN=MBR1 PE=1 SV=1	hypothetical protein; K10635 E3 ubiquitin-protein ligase Arkadia [EC:2.3.2.27] (A)
Cm01G04257	PREDICTED: NAC transcription factor 29-like [Populus euphratica]	Protein CUP-SHAPED COTYLEDON 3 OS=Arabidopsis thaliana GN=NAC031 PE=1 SV=1	NAC domain-containing protein 66-like; K13126 polyadenylate-binding protein (A)
Cm01G04258	hypothetical protein PRUPE_ppa024441mg [Prunus persica]	Uncharacterized acetyltransferase At3g50280 OS=Arabidopsis thaliana GN=At3g50280 PE=3 SV=1	BAHD acyltransferase DCR; K19747 BAHD acyltransferase [EC:2.3.1.-] (A)
Cm01G04259	hypothetical protein PRUPE_ppa024441mg [Prunus persica]	Uncharacterized acetyltransferase At3g50280 OS=Arabidopsis thaliana GN=At3g50280 PE=3 SV=1	BAHD acyltransferase DCR; K19747 BAHD acyltransferase [EC:2.3.1.-] (A)
Cm01G04260	unknown [Lotus japonicus]	BAHD acyltransferase DCR OS=Arabidopsis thaliana GN=DCR PE=2 SV=1	BAHD acyltransferase DCR-like; K19747 BAHD acyltransferase [EC:2.3.1.-] (A)
Cm01G04261	PREDICTED: uncharacterized acetyltransferase At3g50280-like isoform X1 [Prunus mume]	Uncharacterized acetyltransferase At3g50280 OS=Arabidopsis thaliana GN=At3g50280 PE=3 SV=1	UDP-D-xylose:L-fucose alpha-1,3-D-xylosyltransferase MGP4-like; K11714 rhamnogalacturonan II specific xylosyltransferase [EC:2.4.2.-] (A)
Cm01G04262	PREDICTED: 40S ribosomal protein S2-1-like [Fragaria vesca subsp. vesca]	40S ribosomal protein S2-2 OS=Arabidopsis thaliana GN=RPS2B PE=2 SV=1	40S ribosomal protein S2-1-like; K02981 small subunit ribosomal protein S2e (A)
Cm01G04263	PREDICTED: uncharacterized acetyltransferase At3g50280-like [Vitis vinifera]	Uncharacterized acetyltransferase At3g50280 OS=Arabidopsis thaliana GN=At3g50280 PE=3 SV=1	BAHD acyltransferase DCR-like; K19747 BAHD acyltransferase [EC:2.3.1.-] (A)
Cm01G04264	hypothetical protein POPTR_1203s002001g, partial [Populus trichocarpa]	BAHD acyltransferase DCR OS=Arabidopsis thaliana GN=DCR PE=2 SV=1	BAHD acyltransferase DCR; K19747 BAHD acyltransferase [EC:2.3.1.-] (A)
Cm01G04265	PREDICTED: uncharacterized acetyltransferase At3g50280-like isoform X1 [Prunus mume]	Uncharacterized acetyltransferase At3g50280 OS=Arabidopsis thaliana GN=At3g50280 PE=3 SV=1	solute carrier family 40 member 2-like; K14685 solute carrier family 40 (iron-regulated transporter), member 1 (A)
Cm02G00150	conserved hypothetical protein [Ricinus communis]	NA	NA
Cm02G00151	hypothetical protein PRUPE_ppa006304mg [Prunus persica]	Xylosyltransferase 1 (Fragment) OS=Rattus norvegicus GN=Xylt1 PE=2 SV=1	hypothetical protein; K00771 protein xylosyltransferase [EC:2.4.2.26] (A)
Cm02G00152	hypothetical protein PHAVU_008G254400g [Phaseolus vulgaris]	B-box zinc finger protein 32 OS=Arabidopsis thaliana GN=BBX32 PE=1 SV=1	hypothetical protein; K12135 zinc finger protein CONSTANS (A)
Cm02G00153	hypothetical protein CICLE_v10011710mg [Citrus clementina]	Cell division cycle 20.1, cofactor of APC complex OS=Arabidopsis thaliana GN=CDC20-1 PE=1 SV=1	hypothetical protein; K03363 cell division cycle 20, cofactor of APC complex (A)
Cm02G00154	PREDICTED: KH domain-containing protein At4g18375 isoform X1 [Prunus mume]	KH domain-containing protein At4g18375 OS=Arabidopsis thaliana GN=At4g18375 PE=2 SV=1	KH domain-containing protein At4g18375; K13162 poly(rC)-binding protein 2/3/4 (A)
Cm02G00155	GATA transcription factor 28 [Glycine soja]	GATA transcription factor 28 OS=Arabidopsis thaliana GN=GATA28 PE=2 SV=1	protein FAR1-RELATED SEQUENCE 5-like; K17604 zinc finger SWIM domain-containing protein 3 (A)
Cm02G01064	PREDICTED: probable ADP-ribosylation factor GTPase-activating protein AGD13 [Vitis vinifera]	Protein C2-DOMAIN ABA-RELATED 11 OS=Arabidopsis thaliana GN=CAR11 PE=2 SV=1	ADP-ribosylation factor GTPase-activating protein AGD12; K12486 stromal membrane-associated protein (A)
Cm02G01065	PREDICTED: alpha-ketoglutarate-dependent dioxygenase alkB homolog 3-like [Glycine max]	Alpha-ketoglutarate-dependent dioxygenase alkB homolog 2 OS=Arabidopsis thaliana GN=ALKBH2 PE=2 SV=2	hypothetical protein; K10860 alpha-ketoglutarate-dependent dioxygenase alkB homolog 3 [EC:1.14.11.-] (A)
Cm02G01066	proline dehydrogenase [Betula platyphylla]	Proline dehydrogenase 2, mitochondrial OS=Arabidopsis thaliana GN=POX2 PE=2 SV=1	proline dehydrogenase 2, mitochondrial; K00318 proline dehydrogenase [EC:1.5.-.-] (A)
Cm02G01067	hypothetical protein CISIN_1g0258141mg, partial [Citrus sinensis]	NA	NA
Cm02G01068	hypothetical protein CISIN_1g033538mg [Citrus sinensis]	60S ribosomal protein L4 OS=Prunus armeniaca GN=RPL4 PE=2 SV=1	60S ribosomal protein L4; K02930 large subunit ribosomal protein L4e (A)
Cm02G01069	NA	NA	NA
Cm02G01070	PREDICTED: spermidine hydroxycinnamoyl transferase [Nelumbo nucifera]	Spermidine hydroxycinnamoyl transferase OS=Arabidopsis thaliana GN=SHT PE=1 SV=1	spermidine hydroxycinnamoyl transferase; K13065 shikimate O-hydroxycinnamoyltransferase [EC:2.3.1.133] (A)
Cm02G01071	PREDICTED: acetyl-CoA acetyltransferase, cytosolic 1-like isoform X1 [Nelumbo nucifera]	Probable acetyl-CoA acetyltransferase, cytosolic 2 OS=Arabidopsis thaliana GN=At5g47720 PE=2 SV=1	acetyl-CoA acetyltransferase, cytosolic 1-like; K00626 acetyl-CoA C-acetyltransferase [EC:2.3.1.9] (A)
Cm02G01072	hypothetical protein POPTR_0006s00620g [Populus trichocarpa]	Cellulose synthase-like protein E6 OS=Oryza sativa subsp. japonica GN=CSLE6 PE=2 SV=1	POPTRDRAFT_578717; cellulose synthase family protein; K10999 cellulose synthase A [EC:2.4.1.12] (A)
Cm02G01635	PREDICTED: uncharacterized protein LOC104446988 [Eucalyptus grandis]	Protein SRG1 OS=Arabidopsis thaliana GN=SRG1 PE=2 SV=1	leucoanthocyanidin dioxygenase-like; K05277 leucoanthocyanidin dioxygenase [EC:1.14.11.19] (A)
Cm02G03104	hypothetical protein PRUPE_ppa017548mg, partial [Prunus persica]	Disease resistance RPP8-like protein 3 OS=Arabidopsis thaliana GN=RPP8L3 PE=2 SV=1	probable disease resistance protein RF9; K13457 disease resistance protein RPM1 (A)
Cm02G03105	PREDICTED: uncharacterized protein LOC103327783 [Prunus mume]	NA	NA
Cm02G03106	PREDICTED: uncharacterized protein LOC103327633 [Prunus mume]	NA	uncharacterized LOC102722400; K12486 stromal membrane-associated protein (A)
Cm02G03107	hypothetical protein PRUPE_ppa017548mg, partial [Prunus persica]	Putative disease resistance RPP13-like protein 3 OS=Arabidopsis thaliana GN=RPP13L3 PE=3 SV=1	Nbs-lrr resistance protein; K13457 disease resistance protein RPM1 (A)
Cm02G03108	hypothetical protein PRUPE_ppa002874mg [Prunus persica]	Disease resistance protein RPM1 OS=Arabidopsis thaliana GN=RPM1 PE=1 SV=1	probable disease resistance protein RF45; K19613 leucine-rich repeat protein SHOC2 (A)
Cm03G01526	Cellulose synthase-like protein H1 [Morus notabilis]	Cellulose synthase-like protein H1 OS=Oryza sativa subsp. japonica GN=CSLH1 PE=2 SV=2	cellulose synthase A catalytic subunit 7 [UDP-forming]-like; K10999 cellulose synthase A [EC:2.4.1.12] (A)
Cm03G01527	PREDICTED: uncharacterized protein LOC105648348 [Jatropha curcas]	Uridylate kinase OS=Synechococcus sp. (strain CC9902) GN=pyrH PE=3 SV=1	hypothetical protein; K09903 uridylate kinase [EC:2.7.4.22] (A)
Cm03G01528	hypothetical protein PRUPE_ppa013015mg [Prunus persica]	NA	NA
Cm03G01529	Pyruvate kinase family protein isoform 1 [Theobroma cacao]	Pyruvate kinase, cytosolic isozyme OS=Glycine max PE=2 SV=1	Pyruvate kinase family protein isoform 1; K00873 pyruvate kinase [EC:2.7.1.40] (A)
Cm03G01530	PREDICTED: mRNA cap guanine-N7 methyltransferase 2 isoform X1 [Cicer arietinum]	mRNA cap guanine-N7 methyltransferase 2 OS=Arabidopsis thaliana GN=At3g52210 PE=2 SV=1	mRNA cap guanine-N7 methyltransferase 2; K00565 mRNA (guanine-N7-)-methyltransferase [EC:2.1.1.56] (A)
Cm03G02612	PREDICTED: enoyl-CoA hydratase domain-containing protein 3, mitochondrial-like [Brassica rapa]	Enoyl-CoA delta isomerase 2, peroxisomal OS=Arabidopsis thaliana GN=ECI2 PE=1 SV=1	hypothetical protein; K18880 very-long-chain (3R)-3-hydroxyacyl-CoA dehydratase [EC:4.2.1.134] (A)
Cm03G02613	PREDICTED: F-box protein At3g12350 [Cucumis sativus]	F-box protein At3g12350 OS=Arabidopsis thaliana GN=At3g12350 PE=2 SV=1	NA
Cm03G02614	PREDICTED: uncharacterized protein LOC104611142 [Nelumbo nucifera]	NA	NA
Cm03G02615	PREDICTED: pathogenesis-related protein 5-like [Vitis vinifera]	Thaumatin-like protein OS=Arabidopsis thaliana GN=At1g18250 PE=2 SV=2	BRCA1-A complex subunit BRE-like; K12173 BRCA1-A complex subunit BRE (A)
Cm03G02616	PREDICTED: cytochrome P450 705A5 [Vitis vinifera]	Beta-amyrin 24-hydroxylase OS=Glycine max GN=CYP93E1 PE=1 SV=1	cytochrome P450 705A5; K00512 steroid 17alpha-monooxygenase / 17alpha-hydroxyprogesterone aldolase [EC:1.14.14.19 4.1.2.30] (A)
Cm04G00486	hypothetical protein PRUPE_ppa020333mg [Prunus persica]	NA	NA
Cm04G00487	unnamed protein product [Coffea canephora]	NA	NA
Cm04G00488	hypothetical protein Csa_2G100030 [Cucumis sativus]	Peptidyl-prolyl cis-trans isomerase CYP23 OS=Arabidopsis thaliana GN=CYP23 PE=2 SV=1	NA
Cm04G00489	NA	NA	NA
Cm04G00490	PREDICTED: F-box protein At1g30790-like [Pyrus x bretschneideri]	Putative F-box protein At1g53360 OS=Arabidopsis thaliana GN=At1g53360 PE=4 SV=3	NA
Cm04G00491	PREDICTED: uncharacterized protein LOC103936764 [Pyrus x bretschneideri]	Putative ribonuclease H protein At1g65750 OS=Arabidopsis thaliana GN=At1g65750 PE=3 SV=1	uncharacterized LOC106441311; K05909 laccase [EC:1.10.3.2] (A)
Cm04G00492	hypothetical protein [Ipomoea trifida]	NA	NA
Cm04G00493	PREDICTED: F-box protein At1g30790-like [Prunus mume]	Putative F-box protein At1g47790 OS=Arabidopsis thaliana GN=At1g47790 PE=3 SV=1	NA
Cm04G00494	NA	NA	NA
Cm04G00495	NA	NA	NA
Cm04G01576	Nucleoporin 155 [Theobroma cacao]	Nuclear pore complex protein NUP155 OS=Arabidopsis thaliana GN=NUP155 PE=1 SV=1	Nucleoporin 155; K14312 nuclear pore complex protein Nup155 (A)
Cm04G01577	hypothetical protein PRUPE_ppa002039mg [Prunus persica]	Protein VAC14 homolog OS=Arabidopsis thaliana GN=VAC14 PE=1 SV=2	hypothetical protein; K15305 vacuole morphology and inheritance protein 14 (A)
Cm04G01578	PREDICTED: DNA-directed RNA polymerases IV and V subunit 4 [Gossypium raimondii]	DNA-directed RNA polymerases IV and V subunit 4 OS=Arabidopsis thaliana GN=NRPD4 PE=1 SV=2	DNA-directed RNA polymerases IV and V subunit 4; K03012 DNA-directed RNA polymerase II subunit RPB4 (A)
Cm04G01579	unknown [Populus trichocarpa]	Ankyrin repeat-containing protein At2g01680 OS=Arabidopsis thaliana GN=At2g01680 PE=2 SV=1	protein ACCELERATED CELL DEATH 6-like; K19626 inversin (A)
Cm04G01580	PREDICTED: F-box protein At3g07870-like [Citrus sinensis]	F-box protein At3g07870 OS=Arabidopsis thaliana GN=At3g07870 PE=2 SV=1	Phenylalanyl-tRNA synthetase class IIc family protein; K01889 phenylalanyl-tRNA synthetase alpha chain [EC:6.1.1.20] (A)
Cm05G02774	hypothetical protein PRUPE_ppa000577mg [Prunus persica]	TMV resistance protein N OS=Nicotiana glutinosa GN=N PE=1 SV=1	HSPA4 nucleotide-binding domain protein; K03283 heat shock 70kDa protein 1/8 (A)
Cm05G02775	hypothetical protein PRUPE_ppa000577mg [Prunus persica]	TMV resistance protein N OS=Nicotiana glutinosa GN=N PE=1 SV=1	TMV resistance protein N-like; K19613 leucine-rich repeat protein SHOC2 (A)
Cm05G02776	PREDICTED: F-box protein FBW2-like [Prunus mume]	NA	NA
Cm05G02777	PREDICTED: kinesin-like protein KIN12A [Prunus mume]	Kinesin-like protein KIN12B OS=Arabidopsis thaliana GN=KIN12B PE=1 SV=1	kinesin-like protein KIN12A; K10400 kinesin family member 15 (A)
Cm05G02778	PREDICTED: uncharacterized protein LOC105781407 isoform X2 [Gossypium raimondii]	NA	NA
Cm05G02779	PREDICTED: protein TORNADO 1 [Prunus mume]	Protein TORNADO 1 OS=Arabidopsis thaliana GN=TRN1 PE=2 SV=1	uncharacterized LOC102803719; K08803 death-associated protein kinase [EC:2.7.11.1] (A)
Cm05G02780	Heterogeneous nuclear ribonucleoprotein 27C, putative [Ricinus communis]	Heterogeneous nuclear ribonucleoprotein 1 OS=Arabidopsis thaliana GN=RNP1 PE=1 SV=1	Heterogeneous nuclear ribonucleoprotein 27C, putative; K14411 RNA-binding protein Musashi (A)
Cm06G00182	COMM domain-containing protein, putative [Ricinus communis]	NA	NA
Cm06G00183	COMM domain-containing protein, putative [Ricinus communis]	NA	NA
Cm06G00184	NA	NA	ubiquitin-conjugating enzyme E2 27; K04649 ubiquitin-conjugating enzyme (huntingtin interacting protein 2) [EC:2.3.2.23] (A)
Cm06G00185	PREDICTED: TMV resistance protein N-like [Pyrus x bretschneideri]	TMV resistance protein N OS=Nicotiana glutinosa GN=N PE=1 SV=1	HSPA4 nucleotide-binding domain protein; K03283 heat shock 70kDa protein 1/8 (A)
Cm06G00186	NA	NA	NA
Cm06G00187	COMM domain-containing protein, putative [Ricinus communis]	Protein FAR1-RELATED SEQUENCE 3 OS=Arabidopsis thaliana GN=FRS3 PE=2 SV=2	NA
Cm06G00188	hypothetical protein L484_026898 [Morus notabilis]	NA	uncharacterized LOC100806012; K09422 myb proto-oncogene protein, plant (A)
Cm06G00189	PREDICTED: phosphatidylinositol:ceramide inositolphosphotransferase 2 [Eucalyptus grandis]	Phosphatidylinositol:ceramide inositolphosphotransferase OS=Oryza sativa subsp. japonica GN=ERH1 PE=2 SV=1	hypothetical protein; K04714 shingomyelin synthase [EC:2.7.8.27] (A)
Cm07G00306	PREDICTED: 1-acyl-sn-glycerol-3-phosphate acyltransferase 3-like [Prunus mume]	1-acyl-sn-glycerol-3-phosphate acyltransferase 2 OS=Brassica oleracea GN=LPAT2 PE=2 SV=1	1-acyl-sn-glycerol-3-phosphate acyltransferase 3-like; K13523 lysophosphatidic acid acyltransferase / lysophosphatidylinositol acyltransferase [EC:2.3.1.51 2.3.1.-] (A)
Cm07G00307	PREDICTED: xanthine dehydrogenase 1-like isoform X1 [Citrus sinensis]	Xanthine dehydrogenase 1 OS=Arabidopsis thaliana GN=XDH1 PE=1 SV=1	xanthine dehydrogenase 1-like; K00106 xanthine dehydrogenase/oxidase [EC:1.17.1.4 1.17.3.2] (A)
Cm07G00308	PREDICTED: K(+) efflux antiporter 4-like [Musa acuminata subsp. malaccensis]	K(+) efflux antiporter 5 OS=Arabidopsis thaliana GN=KEA5 PE=2 SV=1	NA
Cm07G00309	PREDICTED: proline-rich extensin-like protein EPR1-like [Ficedula albicollis]	Extensin-3 OS=Arabidopsis thaliana GN=EXT3 PE=2 SV=3	NA
Cm07G00355	PREDICTED: LOW QUALITY PROTEIN: acyl-CoA-binding domain-containing protein 4 [Eucalyptus grandis]	Acyl-CoA-binding domain-containing protein 4 OS=Arabidopsis thaliana GN=ACBP4 PE=1 SV=1	HCFC2; host cell factor C2; K14966 host cell factor (A)
Cm07G00356	hypothetical protein L484_023581 [Morus notabilis]	Acyl-CoA-binding domain-containing protein 4 OS=Arabidopsis thaliana GN=ACBP4 PE=1 SV=1	putative cyclic nucleotide-gated ion channel 18; K05391 cyclic nucleotide gated channel, other eukaryote (A)
Cm07G00719	Centroradialis [Theobroma cacao]	Protein CENTRORADIALIS-like OS=Arabidopsis thaliana GN=CEN PE=2 SV=1	protein HEADING DATE 3A; K16223 protein FLOWERING LOCUS T (A)
Cm07G00720	unnamed protein product [Vitis vinifera]	Probable sodium/metabolite cotransporter BASS4, chloroplastic OS=Arabidopsis thaliana GN=BASS4 PE=3 SV=1	probable sodium/metabolite cotransporter BASS4, chloroplastic; K14347 solute carrier family 10 (sodium/bile acid cotransporter), member 7 (A)
Cm07G00721	PREDICTED: zinc finger protein WIP3 [Vitis vinifera]	Zinc finger protein WIP3 OS=Arabidopsis thaliana GN=WIP3 PE=2 SV=1	uncharacterized LOC104424130; K12309 beta-galactosidase [EC:3.2.1.23] (A)
Cm07G00722	poly [ADP-ribose] polymerase 3 [Glycine max]	Poly [ADP-ribose] polymerase 3 OS=Glycine max GN=PARP3 PE=2 SV=1	PARP3, ADPRT-3, PARP-3, PM38; seed maturation protein PM38 (EC:2.4.2.30); K10798 poly [ADP-ribose] polymerase [EC:2.4.2.30] (A)
Cm07G00723	unknown protein [Arabidopsis thaliana]	Putative poly [ADP-ribose] polymerase 3 OS=Medicago truncatula GN=PARP3 PE=3 SV=1	poly [ADP-ribose] polymerase, putative (EC:1.3.1.74); K10798 poly [ADP-ribose] polymerase [EC:2.4.2.30] (A)
Cm07G00724	PREDICTED: uncharacterized protein LOC103328352 [Prunus mume]	CMP-N-acetylneuraminate-beta-galactosamide-alpha-2, 3-sialyltransferase 1 OS=Mus musculus GN=St3gal1 PE=2 SV=1	beta-1,6-galactosyltransferase GALT29A-like; K00780 beta-galactoside alpha-2,3-sialyltransferase (sialyltransferase 4A) [EC:2.4.99.4] (A)
Cm08G00702	PREDICTED: protein RER1A [Fragaria vesca subsp. vesca]	Protein RER1A OS=Arabidopsis thaliana GN=RER1A PE=1 SV=1	NA
Cm08G00703	Phosphatidylinositol-3,4,5-trisphosphate 3-phosphatase and dual-specificity protein phosphatase PTEN isoform 1 [Theobroma cacao]	Phosphatidylinositol 3,4,5-trisphosphate 3-phosphatase and dual-specificity protein phosphatase PTEN OS=Homo sapiens GN=PTEN PE=1 SV=1	Phosphatidylinositol-3,4,5-trisphosphate 3-phosphatase and dual-specificity protein phosphatase PTEN isoform 1; K01110 phosphatidylinositol-3,4,5-trisphosphate 3-phosphatase and dual-specificity protein phosphatase PTEN [EC:3.1.3.16 3.1.3.48 3.1.3.67] (A)
Cm08G00704	PREDICTED: SWI/SNF complex subunit SWI3D-like [Pyrus x bretschneideri]	NA	SWI/SNF complex subunit SWI3D-like; K11649 SWI/SNF related-matrix-associated actin-dependent regulator of chromatin subfamily C (A)
Cm08G00705	PREDICTED: F-box protein SKIP2 [Prunus mume]	F-box protein SKIP2 OS=Arabidopsis thaliana GN=SKIP2 PE=1 SV=1	F-box protein SKIP2; K10268 F-box and leucine-rich repeat protein 2/20 (A)
Cm08G01448	Protein Brevis radix-like 4 [Morus notabilis]	NA	NA
Cm08G01449	Myb domain protein 79 isoform 2 [Theobroma cacao]	Transcription factor MYB48 OS=Arabidopsis thaliana GN=MYB48 PE=2 SV=1	Myb domain protein 79 isoform 1; K09422 myb proto-oncogene protein, plant (A)
Cm08G01450	PREDICTED: surfeit locus protein 6-like [Pyrus x bretschneideri]	Uncharacterized protein ZK546.14 OS=Caenorhabditis elegans GN=ZK546.14 PE=3 SV=1	NA
Cm08G01451	late embryogenesis abundant protein group 9 protein [Arachis hypogaea]	NA	NA
Cm08G01452	hypothetical protein PHAVU_008G037400g [Phaseolus vulgaris]	1,4-dihydroxy-2-naphthoyl-CoA thioesterase 1 OS=Arabidopsis thaliana GN=DHNAT1 PE=1 SV=1	NA
Cm08G01946	PREDICTED: major allergen Pru ar 1-like [Gossypium raimondii]	Major allergen Pru av 1 OS=Prunus avium GN=PRUA1 PE=1 SV=1	NA
Cm08G01947	PREDICTED: probable long-chain-alcohol O-fatty-acyltransferase 5 [Prunus mume]	Probable long-chain-alcohol O-fatty-acyltransferase 5 OS=Arabidopsis thaliana GN=AT5 PE=2 SV=1	NA
Cm08G01948	Pathogenesis-related protein 10.9 [Theobroma cacao]	Major allergen Pru ar 1 OS=Prunus armeniaca PE=1 SV=1	NA
Cm08G01949	PREDICTED: major allergen Pru ar 1-like [Pyrus x bretschneideri]	Major allergen Pru ar 1 OS=Prunus armeniaca PE=1 SV=1	NA
Cm08G01950	PREDICTED: major pollen allergen Bet v 1-D/H-like [Citrus sinensis]	Major pollen allergen Bet v 1-D/H OS=Betula pendula GN=BETV1D PE=1 SV=2	NA
Cm08G01951	PREDICTED: extensin-1-like [Vitis vinifera]	Heavy metal-associated isoprenylated plant protein 26 OS=Arabidopsis thaliana GN=HIPP26 PE=1 SV=1	copper transport protein CCH-like; K07213 copper chaperone (A)
Cm08G01952	hypothetical protein PRUPE_ppa002827mg [Prunus persica]	WD repeat-containing protein 43 OS=Mus musculus GN=Wdr43 PE=2 SV=2	hypothetical protein; K14546 U3 small nucleolar RNA-associated protein 5 (A)
Cm08G01953	PREDICTED: probable polygalacturonase [Pyrus x bretschneideri]	Probable polygalacturonase OS=Vitis vinifera GN=GSVIVT00026920001 PE=1 SV=1	hypothetical protein; K00784 ribonuclease Z [EC:3.1.26.11] (A)
Cm08G01954	PREDICTED: topless-related protein 2 [Prunus mume]	Topless-related protein 2 OS=Arabidopsis thaliana GN=TPR2 PE=1 SV=2	protein TOPLESS-like; K14963 COMPASS component SWD3 (A)
Cm08G02021	hypothetical protein PRUPE_ppa023332mg [Prunus persica]	Phylloplanin OS=Nicotiana tabacum PE=1 SV=1	NA
Cm08G02022	hypothetical protein PRUPE_ppa023332mg [Prunus persica]	Phylloplanin OS=Nicotiana tabacum PE=1 SV=1	NA
Cm08G02023	hypothetical protein PRUPE_ppa1027226mg [Prunus persica]	Probable 3-ketoacyl-CoA synthase 20 OS=Arabidopsis thaliana GN=KCS20 PE=2 SV=1	hypothetical protein; K15397 3-ketoacyl-CoA synthase [EC:2.3.1.199] (A)
Cm08G02024	PREDICTED: eukaryotic translation initiation factor 2 subunit gamma [Vitis vinifera]	Eukaryotic translation initiation factor 2 subunit 3 OS=Drosophila melanogaster GN=eIF-2gamma PE=2 SV=1	eukaryotic translation initiation factor 2 subunit 3-like; K03242 translation initiation factor 2 subunit 3 (A)
Cm08G02025	PREDICTED: UDP-glucuronic acid decarboxylase 2-like [Citrus sinensis]	UDP-glucuronic acid decarboxylase 2 OS=Arabidopsis thaliana GN=UXS2 PE=1 SV=1	UDP-glucuronic acid decarboxylase 2-like; K08678 UDP-glucuronate decarboxylase [EC:4.1.1.35] (A)
Cm09G00002	hypothetical protein (mitochondrion) [Vicia faba]	NA	NA
Cm09G00003	PREDICTED: cytochrome c oxidase subunit 2 [Gossypium raimondii]	Cytochrome c oxidase subunit 2 OS=Glycine max GN=COX2 PE=3 SV=2	cytochrome c oxidase subunit 2; K02261 cytochrome c oxidase subunit 2 (A)
Cm09G00004	PREDICTED: general transcription factor 3C polypeptide 3 [Vitis vinifera]	General transcription factor 3C polypeptide 3 OS=Homo sapiens GN=GTF3C3 PE=1 SV=1	general transcription factor 3C polypeptide 3; K15201 general transcription factor 3C polypeptide 3 (transcription factor C subunit 4) (A)
Cm09G00162	hypothetical protein (mitochondrion) [Capsicum annuum]	NA	NA
Cm09G00163	hypothetical protein PRUPE_ppa026667mg, partial [Prunus persica]	NA	NA
Cm09G00164	PREDICTED: uncharacterized protein LOC103328904 [Prunus mume]	NA	protein TRANSPARENT TESTA 12; K03327 multidrug resistance protein, MATE family (A)
Cm09G00165	Wall-associated kinase 2, putative [Theobroma cacao]	Wall-associated receptor kinase 2 OS=Arabidopsis thaliana GN=WAK2 PE=1 SV=1	wall-associated receptor kinase 4-like; K04733 interleukin-1 receptor-associated kinase 4 [EC:2.7.11.1] (A)
Cm09G00166	Putative ER lumen protein retaining receptor [Morus notabilis]	Putative ER lumen protein-retaining receptor C28H8.4 OS=Caenorhabditis elegans GN=C28H8.4 PE=3 SV=1	POPTRDRAFT_799475; ER lumen protein retaining receptor; K10949 ER lumen protein retaining receptor (A)
Cm09G00167	unnamed protein product [Vitis vinifera]	Cytochrome P450 82C4 OS=Arabidopsis thaliana GN=CYP82C4 PE=2 SV=1	cytochrome P450 CYP82D47-like; K17961 cytochrome P450, family 82, subfamily G, polypeptide 1 [EC:1.14.-.-] (A)
Cm09G00168	PREDICTED: cytochrome P450 CYP82D47-like [Malus domestica]	Cytochrome P450 CYP82D47 OS=Panax ginseng PE=2 SV=1	cytochrome P450 CYP82D47-like; K17961 cytochrome P450, family 82, subfamily G, polypeptide 1 [EC:1.14.-.-] (A)
Cm09G00641	PREDICTED: uncharacterized protein LOC105125661 isoform X2 [Populus euphratica]	NA	POPTRDRAFT_409312; hypothetical protein; K17985 activating molecule in BECN1-regulated autophagy protein 1 (A)
Cm09G00642	NA	NA	NA
Cm09G00643	NA	NA	NA
Cm09G00644	NA	NA	NA
Cm09G00645	NA	NA	NA
Cm09G00646	NA	NA	NA
Cm09G00647	PREDICTED: H/ACA ribonucleoprotein complex subunit 3-like protein [Cucumis sativus]	H/ACA ribonucleoprotein complex subunit 3-like protein OS=Arabidopsis thaliana GN=At2g20490 PE=2 SV=2	H/ACA ribonucleoprotein complex subunit 3-like protein; K11130 H/ACA ribonucleoprotein complex subunit 3 (A)
Cm09G00648	hypothetical protein PRUPE_ppa005501mg [Prunus persica]	Casein kinase I isoform delta-like OS=Arabidopsis thaliana GN=At4g26100 PE=2 SV=2	hypothetical protein; K08960 casein kinase 1, epsilon [EC:2.7.11.1] (A)
Cm09G00972	hypothetical protein CISIN_1g047291mg [Citrus sinensis]	Cytochrome P450 71A1 OS=Persea americana GN=CYP71A1 PE=1 SV=2	hypothetical protein; K00512 steroid 17alpha-monooxygenase / 17alpha-hydroxyprogesterone aldolase [EC:1.14.14.19 4.1.2.30] (A)
Cm09G00973	hypothetical protein CICLE_v10024390mg [Citrus clementina]	Cytochrome P450 71B1 OS=Thlaspi arvense GN=CYP71B1 PE=2 SV=1	hypothetical protein; K00512 steroid 17alpha-monooxygenase / 17alpha-hydroxyprogesterone aldolase [EC:1.14.14.19 4.1.2.30] (A)
Cm09G00974	NA	NA	NA
Cm09G00975	Uncharacterized protein TCM_035243 [Theobroma cacao]	NA	NA
Cm09G00976	NA	NA	NA
Cm09G00977	PREDICTED: uncharacterized protein LOC105127729 [Populus euphratica]	NA	NA
Cm09G00978	PREDICTED: gibberellin 20 oxidase 1-D [Vitis vinifera]	Gibberellin 20 oxidase 2 OS=Oryza sativa subsp. japonica GN=20ox2 PE=1 SV=1	gibberellin 20 oxidase 2-like; K05282 gibberellin 20-oxidase [EC:1.14.11.12] (A)
Cm09G01027	hypothetical protein CICLE_v10016345mg [Citrus clementina]	HemK methyltransferase family member 2 OS=Homo sapiens GN=N6AMT1 PE=1 SV=3	hypothetical protein; K19589 release factor glutamine methyltransferase [EC:2.1.1.297] (A)
Cm09G01028	hypothetical protein POPTR_0014s06330g [Populus trichocarpa]	Probable tRNA N6-adenosine threonylcarbamoyltransferase, mitochondrial OS=Arabidopsis thaliana GN=GCP1 PE=2 SV=2	POPTRDRAFT_1097965; hypothetical protein; K01409 N6-L-threonylcarbamoyladenine synthase [EC:2.3.1.234] (A)
Cm09G01029	hypothetical protein L484_005555 [Morus notabilis]	HemK methyltransferase family member 2 OS=Homo sapiens GN=N6AMT1 PE=1 SV=3	hemK methyltransferase family member 2; K19589 release factor glutamine methyltransferase [EC:2.1.1.297] (A)
Cm09G01030	PREDICTED: hemK methyltransferase family member 2 [Cucumis sativus]	NA	hemK methyltransferase family member 2; K19589 release factor glutamine methyltransferase [EC:2.1.1.297] (A)
Cm09G01031	PREDICTED: DNA repair protein RAD51 homolog 3 isoform X1 [Nicotiana sylvestris]	DNA repair protein RAD51 homolog 3 OS=Arabidopsis thaliana GN=RAD51C PE=1 SV=2	DNA repair protein RAD51 homolog 3; K10870 RAD51-like protein 2 (A)
Cm09G01032	F-box protein PP2-B10 [Glycine soja]	F-box protein At2g02240 OS=Arabidopsis thaliana GN=At2g02240 PE=2 SV=1	vacuolar protein sorting-associated protein 54, chloroplastic-like; K17600 vacuolar protein sorting-associated protein 54 (A)
Cm09G01033	unnamed protein product [Vitis vinifera]	F-box protein PP2-B10 OS=Arabidopsis thaliana GN=PP2B10 PE=1 SV=1	Cysteine/Histidine-rich C1 domain family protein, putative; K16219 protein N-terminal methyltransferase [EC:2.1.1.244] (A)
Cm09G01854	D-alanine--D-alanine ligase family protein isoform 2 [Theobroma cacao]	D-alanine--D-alanine ligase OS=Pelobacter carbinolicus (strain DSM 2380 / Gra Bd 1) GN=ddl PE=3 SV=1	NA
Cm09G01855	hypothetical protein CICLE_v10004145mg [Citrus clementina]	ABC transporter C family member 10 OS=Arabidopsis thaliana GN=ABCC10 PE=2 SV=2	ABC transporter C family member 10-like; K05666 ATP-binding cassette, subfamily C (CFTR/MRP), member 2 (A)
Cm09G01856	hypothetical protein M569_16261, partial [Genlisea aurea]	NA	uncharacterized LOC106398135; K01051 pectinesterase [EC:3.1.1.11] (A)
Cm09G01880	PREDICTED: inorganic phosphate transporter 1-11-like [Solanum tuberosum]	Inorganic phosphate transporter 1-11 OS=Oryza sativa subsp. japonica GN=PHT1-11 PE=2 SV=1	PT5; inorganic phosphate transporter 1-11-like; K08176 MFS transporter, PHS family, inorganic phosphate transporter (A)
Cm09G01881	High affinity inorganic phosphate transporter [Theobroma cacao]	Inorganic phosphate transporter 1-11 OS=Oryza sativa subsp. japonica GN=PHT1-11 PE=2 SV=1	High affinity inorganic phosphate transporter; K08176 MFS transporter, PHS family, inorganic phosphate transporter (A)
Cm09G01882	PREDICTED: mavicyanin-like [Vitis vinifera]	Mavicyanin OS=Cucurbita pepo PE=1 SV=1	NA
Cm09G01883	mitochondrial carrier protein, putative [Ricinus communis]	Mitochondrial carrier protein MTM1 OS=Arabidopsis thaliana GN=MTM1 PE=2 SV=1	mitochondrial carrier protein, putative; K15119 solute carrier family 25, member 39/40 (A)
Cm09G01884	PREDICTED: uncharacterized protein LOC103333671 [Prunus mume]	NA	NA
Cm09G01885	PREDICTED: probable dihydrofolate synthetase [Pyrus x bretschneideri]	Folylpolyglutamate synthase OS=Bacillus subtilis (strain 168) GN=folC PE=3 SV=2	probable dihydrofolate synthetase; K01930 folylpolyglutamate synthase [EC:6.3.2.17] (A)
Cm09G01886	Disease resistance family protein / LRR family protein [Theobroma cacao]	LRR receptor-like serine/threonine-protein kinase FEI 2 OS=Arabidopsis thaliana GN=FEI2 PE=1 SV=1	DNA-directed RNA polymerase; K03021 DNA-directed RNA polymerase III subunit RPC2 [EC:2.7.7.6] (A)
Cm09G01887	hypothetical protein CISIN_1g003296mg [Citrus sinensis]	Leucine-rich repeat receptor-like tyrosine-protein kinase PXC3 OS=Arabidopsis thaliana GN=PXC3 PE=2 SV=1	LRR receptor-like kinase family protein; K17422 large subunit ribosomal protein L41 (A)
Cm09G01917	PREDICTED: O-acyltransferase WSD1-like [Eucalyptus grandis]	O-acyltransferase WSD1 OS=Arabidopsis thaliana GN=WSD1 PE=2 SV=1	O-acyltransferase WSD1; K15406 wax-ester synthase / diacylglycerol O-acyltransferase [EC:2.3.1.75 2.3.1.20] (A)
Cm09G01918	hypothetical protein CISIN_1g047271mg, partial [Citrus sinensis]	O-acyltransferase WSD1 OS=Arabidopsis thaliana GN=WSD1 PE=2 SV=1	O-acyltransferase WSD1; K15406 wax-ester synthase / diacylglycerol O-acyltransferase [EC:2.3.1.75 2.3.1.20] (A)
Cm09G02197	unnamed protein product [Vitis vinifera]	TMV resistance protein N OS=Nicotiana glutinosa GN=N PE=1 SV=1	serine/threonine-protein kinase/endoribonuclease IRE1a-like; K08852 serine/threonine-protein kinase/endoribonuclease IRE1 [EC:2.7.11.1 3.1.26.-] (A)
Cm10G01227	RING/U-box superfamily protein, putative [Theobroma cacao]	Putative RING-H2 finger protein ATL21A OS=Arabidopsis thaliana GN=ATL21A PE=3 SV=1	putative RING-H2 finger protein ATL21A; K19041 E3 ubiquitin-protein ligase RNF38/44 [EC:2.3.2.27] (A)
Cm10G01228	hypothetical protein PRUPE_ppa010201mg [Prunus persica]	PXMP2/4 family protein 4 OS=Dictyostelium discoideum GN=DDB_G0290631 PE=3 SV=1	hypothetical protein; K13348 protein Mpv17 (A)
Cm10G01229	NA	NA	NA
Cm10G01230	NA	NA	NA
Cm10G01231	PREDICTED: uncharacterized protein LOC102581842 [Solanum tuberosum]	Uncharacterized protein At4g02000 OS=Arabidopsis thaliana GN=At4g02000 PE=2 SV=1	uncharacterized LOC100256016; K06630 14-3-3 protein epsilon (A)
Cm10G01232	PREDICTED: uncharacterized protein LOC105978134 [Erythranthe guttatus]	NA	uncharacterized LOC100855389; K11292 transcription elongation factor SPT6 (A)
Cm10G01233	hypothetical protein PRUPE_ppa020995mg, partial [Prunus persica]	Transposon TX1 uncharacterized 149 kDa protein OS=Xenopus laevis PE=3 SV=1	uncharacterized LOC106441311; K05909 laccase [EC:1.10.3.2] (A)
Cm10G01988	cytochrome P450, putative [Ricinus communis]	Cytochrome P450 87A3 OS=Oryza sativa subsp. japonica GN=CYP87A3 PE=2 SV=3	cytochrome P450 87A3-like; K07437 cytochrome P450, family 26, subfamily A (A)
Cm10G01989	NA	NA	NA
Cm11G00606	PREDICTED: alpha-L-arabinofuranosidase 1-like [Prunus mume]	Alpha-L-arabinofuranosidase 1 OS=Arabidopsis thaliana GN=ASD1 PE=1 SV=1	alpha-L-arabinofuranosidase 1-like; K01209 alpha-N-arabinofuranosidase [EC:3.2.1.55] (A)
Cm11G00607	PREDICTED: histone-lysine N-methyltransferase, H3 lysine-9 specific SUVH1 [Vitis vinifera]	Histone-lysine N-methyltransferase, H3 lysine-9 specific SUVH1 OS=Nicotiana tabacum GN=SUVH1 PE=1 SV=1	histone-lysine N-methyltransferase, H3 lysine-9 specific SUVH1; K11420 euchromatic histone-lysine N-methyltransferase [EC:2.1.1.43] (A)
Cm11G00608	putative S-acyltransferase [Morus notabilis]	Probable protein S-acyltransferase 3 OS=Arabidopsis thaliana GN=PAT03 PE=2 SV=1	hypothetical protein; K16675 palmitoyltransferase ZDHHC9/14/18 [EC:2.3.1.225] (A)
Cm11G00609	Zinc finger protein ZAT2 [Morus notabilis]	Zinc finger protein ZAT5 OS=Arabidopsis thaliana GN=ZAT5 PE=2 SV=1	NA
Cm11G00615	NA	NA	NA
Cm11G00616	hypothetical protein PRUPE_ppa019965mg [Prunus persica]	Cytochrome P450 81E8 OS=Medicago truncatula GN=CYP81E8 PE=2 SV=1	Cytochrome P450, family 81, subfamily D, polypeptide 8; K00517 [EC:1.14.-.-] (A)
Cm11G00617	unnamed protein product [Coffea canephora]	Exopolygalacturonase (Fragment) OS=Platanus acerifolia GN=plaa2 PE=1 SV=1	exopolygalacturonase-like; K01213 galacturan 1,4-alpha-galacturonidase [EC:3.2.1.67] (A)
Cm11G00618	hypothetical protein VITISV_002009 [Vitis vinifera]	Exopolygalacturonase (Fragment) OS=Platanus acerifolia GN=plaa2 PE=1 SV=1	exopolygalacturonase-like; K01213 galacturan 1,4-alpha-galacturonidase [EC:3.2.1.67] (A)
Cm11G00619	PREDICTED: exopolygalacturonase-like [Eucalyptus grandis]	Exopolygalacturonase (Fragment) OS=Platanus acerifolia GN=plaa2 PE=1 SV=1	exopolygalacturonase-like; K01213 galacturan 1,4-alpha-galacturonidase [EC:3.2.1.67] (A)
Cm11G00620	PREDICTED: cytochrome P450 81E8-like [Fragaria vesca subsp. vesca]	Cytochrome P450 81E8 OS=Medicago truncatula GN=CYP81E8 PE=2 SV=1	isoflavone 2'-hydroxylase-like; K00517 [EC:1.14.-.-] (A)
Cm11G00821	hypothetical protein PRUPE_ppa009616mg [Prunus persica]	Dehydration-responsive element-binding protein 2F OS=Arabidopsis thaliana GN=DREB2F PE=2 SV=1	DREB1; dehydration responsive element binding protein; K09286 EREBP-like factor (A)
Cm11G00822	PREDICTED: DNA-binding protein SMUBP-2-like [Citrus sinensis]	DNA-binding protein SMUBP-2 OS=Mesocricetus auratus GN=IGHMBP2 PE=1 SV=1	DNA-binding protein SMUBP-2; K19036 ATP-dependent RNA/DNA helicase IGHMBP2 [EC:3.6.4.12 3.6.4.13] (A)
Cm11G00823	PREDICTED: adenylosuccinate synthetase 2, chloroplastic [Jatropha curcas]	Adenylosuccinate synthetase 2, chloroplastic OS=Ricinus communis GN=PURA2 PE=3 SV=1	adenylosuccinate synthetase 2, chloroplastic; K01939 adenylosuccinate synthase [EC:6.3.4.4] (A)
Cm11G00824	PREDICTED: F-box protein At3g07870-like [Nicotiana tomentosiformis]	F-box/kelch-repeat protein At3g23880 OS=Arabidopsis thaliana GN=At3g23880 PE=2 SV=1	F-box and associated interaction domain protein; K11649 SWI/SNF related-matrix-associated actin-dependent regulator of chromatin subfamily C (A)
Cm11G00825	hypothetical protein PRUPE_ppa001595mg [Prunus persica]	Probable glucuronoxylan glucuronosyltransferase F8H OS=Arabidopsis thaliana GN=F8H PE=2 SV=1	hypothetical protein; K02366 glucuronyl/N-acetylglucosaminyl transferase EXT1 [EC:2.4.1.224 2.4.1.225] (A)
Cm11G01948	RecName: Full=Thaumatin-like protein 1; Flags: Precursor [Castanea sativa]	Thaumatin-like protein 1 OS=Castanea sativa GN=TL1 PE=2 SV=1	BRCA1-A complex subunit BRE-like; K12173 BRCA1-A complex subunit BRE (A)
Cm11G01949	PREDICTED: thaumatin-like protein 1b [Vitis vinifera]	Thaumatin-like protein 1 OS=Pyrus pyrifolia GN=TL1 PE=1 SV=1	BRCA1-A complex subunit BRE-like; K12173 BRCA1-A complex subunit BRE (A)
Cm11G01950	RecName: Full=Thaumatin-like protein 1; Flags: Precursor [Castanea sativa]	Thaumatin-like protein 1 OS=Castanea sativa GN=TL1 PE=2 SV=1	BRCA1-A complex subunit BRE-like; K12173 BRCA1-A complex subunit BRE (A)
Cm11G01951	NA	NA	NA
Cm11G01952	RecName: Full=Thaumatin-like protein 1; Flags: Precursor [Castanea sativa]	Thaumatin-like protein 1 OS=Castanea sativa GN=TL1 PE=2 SV=1	nuclear pore complex protein Nup96 homolog; K14297 nuclear pore complex protein Nup98-Nup96 (A)
Cm12G00085	PREDICTED: uncharacterized protein LOC100265501 isoform X1 [Vitis vinifera]	Protein LOW PSII ACCUMULATION 3, chloroplastic OS=Arabidopsis thaliana GN=LPA3 PE=1 SV=1	NA
Cm12G00145	PREDICTED: mediator of RNA polymerase II transcription subunit 34 isoform X1 [Prunus mume]	Mediator of RNA polymerase II transcription subunit 34 OS=Arabidopsis thaliana GN=MED34 PE=1 SV=1	mediator of RNA polymerase II transcription subunit 34; K10899 ATP-dependent DNA helicase Q1 [EC:3.6.4.12] (A)
Cm12G00146	hypothetical protein CISIN_1g044581mg, partial [Citrus sinensis]	Protein MOS2 OS=Arabidopsis thaliana GN=MOS2 PE=2 SV=1	protein MOS2-like; K13101 G patch domain and KOW motifs-containing protein (A)
Cm12G00147	PREDICTED: uncharacterized protein LOC105949472 [Erythranthe guttatus]	NA	NA
Cm12G00148	PREDICTED: uncharacterized protein LOC105165446 [Sesamum indicum]	NA	NA
Cm12G00179	NA	NA	NA
Cm12G00180	Uncharacterized protein TCM_031862 [Theobroma cacao]	NA	NA
Cm12G00214	Long-chain fatty alcohol dehydrogenase family protein [Theobroma cacao]	Long-chain-alcohol oxidase FAO4A OS=Arabidopsis thaliana GN=FAO4A PE=3 SV=2	Long-chain fatty alcohol dehydrogenase family protein; K17756 long-chain-alcohol oxidase [EC:1.1.3.20] (A)
Cm12G00215	Long-chain fatty alcohol dehydrogenase family protein [Theobroma cacao]	Long-chain-alcohol oxidase FAO4A OS=Arabidopsis thaliana GN=FAO4A PE=3 SV=2	Long-chain fatty alcohol dehydrogenase family protein; K17756 long-chain-alcohol oxidase [EC:1.1.3.20] (A)
Cm12G00216	conserved hypothetical protein [Ricinus communis]	NA	NA
Cm12G00217	hypothetical protein PRUPE_ppa021649mg [Prunus persica]	NA	copper amine oxidase family protein; K00276 primary-amine oxidase [EC:1.4.3.21] (A)
Cm12G00218	conserved hypothetical protein [Ricinus communis]	NA	NA
Cm12G00219	hypothetical protein PRUPE_ppa021649mg [Prunus persica]	NA	NA
Cm12G00220	PREDICTED: uncharacterized protein LOC102625276 [Citrus sinensis]	NA	NA
Cm12G00221	NA	NA	NA
Cm12G00222	hypothetical protein PHAVU_002G122400g [Phaseolus vulgaris]	Decapping 5-like protein OS=Arabidopsis thaliana GN=DCP5-L PE=2 SV=1	hypothetical protein; K18749 protein LSM14 (A)
Cm12G00223	hypothetical protein L484_021330 [Morus notabilis]	Protein decapping 5 OS=Arabidopsis thaliana GN=DCP5 PE=1 SV=1	protein decapping 5-like; K18749 protein LSM14 (A)
Cm12G01735	PREDICTED: probable mitochondrial adenine nucleotide transporter BTL3 [Populus euphratica]	Probable mitochondrial adenine nucleotide transporter BTL3 OS=Arabidopsis thaliana GN=At5g64970 PE=2 SV=1	probable mitochondrial adenine nucleotide transporter BTL3; K14684 solute carrier family 25 (mitochondrial phosphate transporter), member 23/24/25/41 (A)
Cm12G01736	terpene synthase [Populus trichocarpa]	(-)-germacrene D synthase OS=Vitis vinifera GN=VIT_19s0014g04930 PE=1 SV=1	(E)-beta-caryophyllene synthase; K15803 (-)-germacrene D synthase [EC:4.2.3.22 4.2.3.75] (A)
Cm12G01737	Alpha-expansin 19 [Theobroma cacao]	Expansin-A24 OS=Arabidopsis thaliana GN=EXPA24 PE=2 SV=2	NA
Cm12G01738	Uncharacterized protein TCM_034905 [Theobroma cacao]	NA	NA
Cm12G01739	hypothetical protein PRUPE_ppa013436mg [Prunus persica]	Multifunctional methyltransferase subunit TRM112-like protein At1g78190 OS=Arabidopsis thaliana GN=At1g78190 PE=2 SV=1	hypothetical protein; K15448 multifunctional methyltransferase subunit TRM112 (A)
