# Supplementary material for: New insights into the evolution and local adaptation of the genus Castanea in east Asia
Source: Hortic Res. 2024 May 28;11(7):uhae147. doi: 10.1093/hr/uhae147 (PMC11233864; doi:10.1093/hr/uhae147)
Supplement: Web_Material_uhae147 [file web_material_uhae147.zip › Table_S6.xlsx]

## Sheet: Sheet1
Supplementary Table 6_22 overlap genes in association analysis between LFMM and GWEAS for 19 EVs
Cm02G01635	PREDICTED: uncharacterized protein LOC104446988 [Eucalyptus grandis]	Protein SRG1 OS=Arabidopsis thaliana GN=SRG1 PE=2 SV=1
Cm04G01577	hypothetical protein PRUPE_ppa002039mg [Prunus persica]	Protein VAC14 homolog OS=Arabidopsis thaliana GN=VAC14 PE=1 SV=2
Cm08G01450	PREDICTED: surfeit locus protein 6-like [Pyrus x bretschneideri]	Uncharacterized protein ZK546.14 OS=Caenorhabditis elegans GN=ZK546.14 PE=3 SV=1
Cm08G02021	hypothetical protein PRUPE_ppa023332mg [Prunus persica]	Phylloplanin OS=Nicotiana tabacum PE=1 SV=1
Cm08G02022	hypothetical protein PRUPE_ppa023332mg [Prunus persica]	Phylloplanin OS=Nicotiana tabacum PE=1 SV=1
Cm09G00002	hypothetical protein (mitochondrion) [Vicia faba]	NA
Cm09G00003	PREDICTED: cytochrome c oxidase subunit 2 [Gossypium raimondii]	Cytochrome c oxidase subunit 2 OS=Glycine max GN=COX2 PE=3 SV=2
Cm09G00004	PREDICTED: general transcription factor 3C polypeptide 3 [Vitis vinifera]	General transcription factor 3C polypeptide 3 OS=Homo sapiens GN=GTF3C3 PE=1 SV=1
Cm09G00643	NA	NA
Cm09G00644	NA	NA
Cm09G00645	NA	NA
Cm09G01855	hypothetical protein CICLE_v10004145mg [Citrus clementina]	ABC transporter C family member 10 OS=Arabidopsis thaliana GN=ABCC10 PE=2 SV=2
Cm09G01917	PREDICTED: O-acyltransferase WSD1-like [Eucalyptus grandis]	O-acyltransferase WSD1 OS=Arabidopsis thaliana GN=WSD1 PE=2 SV=1
Cm09G01918	hypothetical protein CISIN_1g047271mg, partial [Citrus sinensis]	O-acyltransferase WSD1 OS=Arabidopsis thaliana GN=WSD1 PE=2 SV=1
Cm11G00618	hypothetical protein VITISV_002009 [Vitis vinifera]	Exopolygalacturonase (Fragment) OS=Platanus acerifolia GN=plaa2 PE=1 SV=1
Cm11G00822	PREDICTED: DNA-binding protein SMUBP-2-like [Citrus sinensis]	DNA-binding protein SMUBP-2 OS=Mesocricetus auratus GN=IGHMBP2 PE=1 SV=1
Cm11G00823	PREDICTED: adenylosuccinate synthetase 2, chloroplastic [Jatropha curcas]	Adenylosuccinate synthetase 2, chloroplastic OS=Ricinus communis GN=PURA2 PE=3 SV=1
Cm12G00085	PREDICTED: uncharacterized protein LOC100265501 isoform X1 [Vitis vinifera]	Protein LOW PSII ACCUMULATION 3, chloroplastic OS=Arabidopsis thaliana GN=LPA3 PE=1 SV=1
Cm12G00145	PREDICTED: mediator of RNA polymerase II transcription subunit 34 isoform X1 [Prunus mume]	Mediator of RNA polymerase II transcription subunit 34 OS=Arabidopsis thaliana GN=MED34 PE=1 SV=1
Cm12G00146	hypothetical protein CISIN_1g044581mg, partial [Citrus sinensis]	Protein MOS2 OS=Arabidopsis thaliana GN=MOS2 PE=2 SV=1
Cm12G00147	PREDICTED: uncharacterized protein LOC105949472 [Erythranthe guttatus]	NA
Cm12G00179	NA	NA
