# Supplementary material for: New insights into the evolution and local adaptation of the genus Castanea in east Asia
Source: Hortic Res. 2024 May 28;11(7):uhae147. doi: 10.1093/hr/uhae147 (PMC11233864; doi:10.1093/hr/uhae147)
Supplement: Web_Material_uhae147 [file web_material_uhae147.zip › Table_S7.xlsx]

## Sheet: Sheet1
Supplementary Table 7_501 Gene Information Selected in populations of tall Seguin chestnut
Gene ID	Gene Description
Cm10G00436	Wall associated kiuncharacterized proteinse-like 6, putative [Theobroma cacao]
Cm10G00438	PREDICTED: ankyrin repeat-containing protein At5g02620-like [Prunus mume]
Cm10G00435	PREDICTED: wall-associated receptor kiuncharacterized proteinse-like 22 [Malus domestica]
Cm10G00437	uncharacterized protein
Cm10G00439	PREDICTED: uncharacterized protein LOC105956874 [Erythranthe guttatus]
Cm10G00440	hypothetical protein PRUPE_ppa021308mg [Prunus persica]
Cm10G00441	hypothetical protein POPTR_0003s15440g [Populus trichocarpa]
Cm10G00442	PREDICTED: putative proline--tRuncharacterized protein ligase C19C7.06 [Eucalyptus grandis]
Cm10G01667	17.3 kDa class I heat shock protein [Glycine soja]
Cm10G01669	18.2 kDa class I heat shock protein [Medicago truncatula]
Cm10G01670	PREDICTED: uncharacterized protein LOC105136013 isoform X2 [Populus euphratica]
Cm10G01671	PREDICTED: salicylate carboxymethyltransferase-like [Prunus mume]
Cm10G01666	PREDICTED: 18.1 kDa class I heat shock protein [Eucalyptus grandis]
Cm10G01668	PREDICTED: 18.1 kDa class I heat shock protein [Eucalyptus grandis]
Cm10G01672	PREDICTED: salicylate carboxymethyltransferase-like [Prunus mume]
Cm10G02231	uncharacterized protein
Cm10G02235	PREDICTED: alpha-1,3-mannosyl-glycoprotein 2-beta-N-acetylglucosaminyltransferase-like isoform X1 [Glycine max]
Cm10G02232	PREDICTED: uncharacterized protein LOC105136013 isoform X2 [Populus euphratica]
Cm10G02233	PREDICTED: epidermal growth factor receptor substrate 15-like 1 [Pyrus x bretschneideri]
Cm10G02234	PREDICTED: proton-coupled amino acid transporter 3-like [Cucumis melo]
Cm10G02236	Gibberellin receptor GID1 [Medicago truncatula]
Cm10G02237	hypothetical protein PHAVU_010G086400g [Phaseolus vulgaris]
Cm10G02238	ununcharacterized proteinmed protein product [Vitis vinifera]
Cm10G00331	PREDICTED: uncharacterized protein LOC103926820 [Pyrus x bretschneideri]
Cm10G00332	PREDICTED: uncharacterized protein LOC103325420 isoform X1 [Prunus mume]
Cm10G00333	PREDICTED: electron transfer flavoprotein-ubiquinone oxidoreductase, mitochondrial [Cucumis sativus]
Cm10G00334	Duncharacterized proteinJ heat shock N-termiuncharacterized proteinl domain-containing family protein [Populus trichocarpa]
Cm11G00553	hypothetical protein CICLE_v10012428mg [Citrus clementiuncharacterized protein]
Cm11G00554	PREDICTED: mediator of Runcharacterized protein polymerase II transcription subunit 15a-like [Vitis vinifera]
Cm11G00552	Zinc finger protein, putative [Theobroma cacao]
Cm11G00555	PREDICTED: glucan endo-1,3-beta-glucosidase, basic isoform-like [Prunus mume]
Cm11G00587	PREDICTED: syntaxin-51-like [Prunus mume]
Cm11G00588	PREDICTED: exportin-7 isoform X1 [Nelumbo nucifera]
Cm11G00589	uncharacterized protein
Cm11G00590	polygalacturouncharacterized proteinse-inhibiting protein [Prunus persica]
Cm11G00591	hypothetical protein B456_013G160900 [Gossypium raimondii]
Cm11G00592	polygalacturouncharacterized proteinse inhibiting protein [Prunus mume]
Cm11G00934	hypothetical protein JCGZ_12706 [Jatropha curcas]
Cm11G00935	ununcharacterized proteinmed protein product [Coffea canephora]
Cm11G00936	PREDICTED: probable L-type lectin-domain containing receptor kiuncharacterized proteinse S.5-like [Citrus sinensis]
Cm11G00932	Benign gonial cell neoplasm [Gossypium arboreum]
Cm11G00933	PREDICTED: thioredoxin-like 3-1, chloroplastic [Fragaria vesca subsp. vesca]
Cm11G00937	PREDICTED: ribonuclease P protein subunit p29 isoform X2 [Jatropha curcas]
Cm11G01821	hypothetical protein PRUPE_ppa014641mg [Prunus persica]
Cm11G01822	hypothetical protein JCGZ_23620 [Jatropha curcas]
Cm11G01823	hypothetical protein VITISV_001878 [Vitis vinifera]
Cm11G01824	PREDICTED: uncharacterized protein LOC105630751 [Jatropha curcas]
Cm11G01825	Phytosulfokine 3 precursor, putative [Theobroma cacao]
Cm11G01987	PREDICTED: alpha carbonic anhydrase 7-like [Cicer arietinum]
Cm11G01988	PREDICTED: bifunctiouncharacterized proteinl monodehydroascorbate reductase and carbonic anhydrase nectarin-3-like isoform X1 [Prunus mume]
Cm11G01989	WRKY [Juglans regia]
Cm11G01990	PREDICTED: thaumatin-like protein 1b [Malus domestica]
Cm11G01993	carbonic anhydrase, putative [Ricinus communis]
Cm11G01994	PREDICTED: uncharacterized protein LOC102595693, partial [Solanum tuberosum]
Cm11G01991	PREDICTED: uncharacterized protein LOC105976934 [Erythranthe guttatus]
Cm11G01992	PREDICTED: bifunctiouncharacterized proteinl monodehydroascorbate reductase and carbonic anhydrase nectarin-3-like isoform X1 [Prunus mume]
Cm11G01995	hypothetical protein EUGRSUZ_L01740 [Eucalyptus grandis]
Cm11G01996	F-box family protein [Theobroma cacao]
Cm01G01018	uncharacterized protein
Cm01G01019	PREDICTED: uncharacterized protein LOC103929445 [Pyrus x bretschneideri]
Cm01G01020	hypothetical protein CICLE_v10018241mg, partial [Citrus clementiuncharacterized protein]
Cm01G01021	expressed protein, putative [Ricinus communis]
Cm01G01015	PREDICTED: aldehyde dehydrogeuncharacterized proteinse family 2 member C4-like [Malus domestica]
Cm01G01016	FRIGIDA-like protein [Theobroma cacao]
Cm01G01017	Uncharacterized protein TCM_037906 [Theobroma cacao]
Cm12G00601	hypothetical protein CICLE_v10019904mg [Citrus clementiuncharacterized protein]
Cm12G00602	Sec14p-like phosphatidylinositol transfer family protein isoform 1 [Theobroma cacao]
Cm12G00603	unknown [Lotus japonicus]
Cm12G00604	PREDICTED: small heat shock protein, chloroplastic-like [Nelumbo nucifera]
Cm12G00605	PREDICTED: heat shock 22 kDa protein, mitochondrial-like [Nicotiauncharacterized protein tomentosiformis]
Cm12G00606	Heat shock protein HSP20/alpha crystallin family, putative isoform 2 [Theobroma cacao]
Cm12G01137	PREDICTED: serine/arginine-rich splicing factor RSZ21A isoform X1 [Elaeis guineensis]
Cm12G01138	PREDICTED: probable cyclic nucleotide-gated ion channel 14-like [Glycine max]
Cm12G01139	Cellulose-synthase-like C5 [Theobroma cacao]
Cm12G01140	UDP-sugar transporter, putative [Ricinus communis]
Cm12G01141	PREDICTED: calcium homeostasis endoplasmic reticulum protein-like isoform X1 [Vitis vinifera]
Cm12G01142	PREDICTED: uncharacterized protein LOC100247441 [Vitis vinifera]
Cm12G00173	PREDICTED: Runcharacterized protein-binding protein pno1-like [Prunus mume]
Cm12G00178	PREDICTED: protein NUCLEAR FUSION DEFECTIVE 4 [Cicer arietinum]
Cm12G00174	PREDICTED: protein NUCLEAR FUSION DEFECTIVE 4-like [Fragaria vesca subsp. vesca]
Cm12G00175	PREDICTED: pre-mRuncharacterized protein-splicing factor ISY1 homolog [Beta vulgaris subsp. vulgaris]
Cm12G00176	transferase family protein [Populus trichocarpa]
Cm12G00177	PREDICTED: uncharacterized protein LOC100257388 [Vitis vinifera]
Cm01G01261	PREDICTED: G-type lectin S-receptor-like serine/threonine-protein kiuncharacterized proteinse SD2-5-like isoform X1 [Citrus sinensis]
Cm01G01256	PREDICTED: uncharacterized protein LOC103487052 [Cucumis melo]
Cm01G01257	PREDICTED: protein CREG1 [Jatropha curcas]
Cm01G01258	hypothetical protein VITISV_023634 [Vitis vinifera]
Cm01G01259	UPF0051 protein ABCI8 [Morus notabilis]
Cm01G01260	PREDICTED: G-type lectin S-receptor-like serine/threonine-protein kiuncharacterized proteinse SD2-5-like [Citrus sinensis]
Cm01G01374	MYB transcription factor MYB181 [Glycine max]
Cm01G01375	PREDICTED: ADP-ribosylation factor 1 isoform X1 [Fragaria vesca subsp. vesca]
Cm01G01376	Polypeptide deformylase, putative isoform 1 [Theobroma cacao]
Cm01G01377	PREDICTED: polygalacturouncharacterized proteinse At1g48100 [Prunus mume]
Cm01G01378	PREDICTED: U3 small nucleolar Runcharacterized protein-associated protein 18 homolog [Vitis vinifera]
Cm01G01379	hypothetical protein POPTR_0004s23920g [Populus trichocarpa]
Cm01G01380	PREDICTED: U3 small nucleolar Runcharacterized protein-associated protein 18 homolog [Fragaria vesca subsp. vesca]
Cm12G00425	uncharacterized protein
Cm12G00426	uncharacterized protein
Cm12G00424	hypothetical protein CICLE_v10032808mg [Citrus clementiuncharacterized protein]
Cm12G00427	PREDICTED: uncharacterized mitochondrial protein ymf11 [Prunus mume]
Cm12G00428	hypothetical protein CISIN_1g036137mg [Citrus sinensis]
Cm12G00429	uncharacterized protein
Cm12G00430	dehydration-responsive element-binding protein, partial [Betula luminifera]
Cm12G00431	Dehydration-responsive element-binding protein 2C, putative [Ricinus communis]
Cm12G00432	uncharacterized protein
Cm12G00433	PREDICTED: regulator of nonsense transcripts 1 homolog isoform X1 [Pyrus x bretschneideri]
Cm12G00434	hypothetical protein PRUPE_ppa007124mg [Prunus persica]
Cm01G02198	hypothetical protein PRUPE_ppa002667mg [Prunus persica]
Cm01G02201	PREDICTED: chaperone protein duncharacterized proteinJ 10 [Nelumbo nucifera]
Cm01G02195	ecotropic viral integration site, putative [Ricinus communis]
Cm01G02196	TBC1 domain family member [Morus notabilis]
Cm01G02197	PREDICTED: F-box protein At5g49610-like [Jatropha curcas]
Cm01G02199	TBC1 domain family member [Morus notabilis]
Cm01G02200	PREDICTED: F-box protein At5g49610-like [Jatropha curcas]
Cm01G02202	PREDICTED: ATP-dependent zinc metalloprotease FtsH [Prunus mume]
Cm01G02203	proline dehydrogeuncharacterized proteinse [Betula platyphylla]
Cm01G02204	conserved hypothetical protein [Ricinus communis]
Cm01G02205	proline dehydrogeuncharacterized proteinse [Betula platyphylla]
Cm01G02206	ununcharacterized proteinmed protein product [Coffea canephora]
Cm01G03362	PREDICTED: uncharacterized protein LOC100252509 [Vitis vinifera]
Cm01G03364	PREDICTED: uncharacterized protein LOC105350038 [Fragaria vesca subsp. vesca]
Cm01G03365	PREDICTED: putative ribonuclease H protein At1g65750 [Prunus mume]
Cm01G03367	uncharacterized protein
Cm01G03363	PREDICTED: uncharacterized protein LOC100252509 [Vitis vinifera]
Cm01G03366	chaperone clpb, putative [Ricinus communis]
Cm01G03368	PREDICTED: U-box domain-containing protein 4 [Malus domestica]
Cm01G03369	Stromal cell-derived factor 2-like protein [Glycine soja]
Cm01G03370	PREDICTED: dentin sialophosphoprotein [Prunus mume]
Cm01G03371	uncharacterized protein
Cm01G03372	uncharacterized protein
Cm01G03373	PREDICTED: transcription initiation factor TFIID subunit 5 [Vitis vinifera]
Cm01G03385	hypothetical protein POPTR_0018s02580g [Populus trichocarpa]
Cm01G03386	hypothetical protein CICLE_v10008002mg [Citrus clementiuncharacterized protein]
Cm01G03388	E3 ubiquitin-protein ligase RHA1B [Jatropha curcas]
Cm01G03389	hypothetical protein PHAVU_001G041600g [Phaseolus vulgaris]
Cm01G03382	PREDICTED: Duncharacterized protein-directed Runcharacterized protein polymerases IV and V subunit 2-like isoform X2 [Prunus mume]
Cm01G03383	PREDICTED: 3-hydroxyisobutyryl-CoA hydrolase-like protein 2, mitochondrial [Vitis vinifera]
Cm01G03384	hypothetical protein VITISV_036490 [Vitis vinifera]
Cm01G03387	Phototropic-responsive NPH3 family protein isoform 2 [Theobroma cacao]
Cm01G03390	PREDICTED: uncharacterized protein LOC100254214 [Vitis vinifera]
Cm01G03391	PREDICTED: early nodulin-like protein 1 [Jatropha curcas]
Cm01G03447	dicarboxylate transporter [Alnus glutinosa]
Cm01G03448	Glutamate receptor 2.9 [Theobroma cacao]
Cm01G03449	Glutamate receptor 2.9 [Theobroma cacao]
Cm01G03450	PREDICTED: glutamate receptor 2.8-like [Populus euphratica]
Cm01G03507	PREDICTED: uncharacterized protein LOC103320630 [Prunus mume]
Cm01G03508	uncharacterized protein
Cm01G03506	transcription factor MYB251 [Fagus creuncharacterized proteinta]
Cm01G03509	PREDICTED: uncharacterized protein LOC103320629 [Prunus mume]
Cm01G03510	hypothetical protein PRUPE_ppa002144mg [Prunus persica]
Cm01G03511	uncharacterized protein LOC100775304 [Glycine max]
Cm01G04493	PREDICTED: cationic peroxidase 1-like isoform X1 [Nelumbo nucifera]
Cm01G04494	Cationic peroxidase 1 [Glycine soja]
Cm01G04495	PREDICTED: cationic peroxidase 1-like isoform X1 [Nelumbo nucifera]
Cm01G04492	PREDICTED: protein TRANSPARENT TESTA 12-like isoform X3 [Populus euphratica]
Cm01G04496	hypothetical protein POPTR_0005s17480g [Populus trichocarpa]
Cm01G04497	PREDICTED: uncharacterized protein LOC104896591 [Beta vulgaris subsp. vulgaris]
Cm01G04498	PREDICTED: protein TRANSPARENT TESTA 12-like [Eucalyptus grandis]
Cm01G04499	PREDICTED: protein TRANSPARENT TESTA 12-like, partial [Prunus mume]
Cm02G01134	Recuncharacterized proteinme: Full=Beta-amyrin synthase [Betula platyphylla]
Cm02G01227	ununcharacterized proteinmed protein product [Vitis vinifera]
Cm02G01228	ununcharacterized proteinmed protein product [Vitis vinifera]
Cm02G01445	PREDICTED: piriformospora indica-insensitive protein 2-like [Prunus mume]
Cm02G01446	PREDICTED: peroxisomal (S)-2-hydroxy-acid oxidase-like isoform X1 [Pyrus x bretschneideri]
Cm02G01447	PREDICTED: disease resistance protein At4g27190-like [Nicotiauncharacterized protein tomentosiformis]
Cm02G01448	PREDICTED: uncharacterized protein LOC105136478 isoform X1 [Populus euphratica]
Cm02G01449	Ribosomal protein L7Ae/L30e/S12e/Gadd45 family protein, putative [Theobroma cacao]
Cm02G00178	PREDICTED: uncharacterized protein LOC105853135 [Cicer arietinum]
Cm02G00176	conserved hypothetical protein [Ricinus communis]
Cm02G00177	PREDICTED: uncharacterized protein LOC103326508 [Prunus mume]
Cm02G00271	hypoxanthine-guanine phosphoribosyltransferase, putative [Ricinus communis]
Cm02G00272	PREDICTED: cycloartenol synthase-like [Pyrus x bretschneideri]
Cm02G02699	Stem 28 kDa glycoprotein precursor, putative [Ricinus communis]
Cm02G02700	SOS3-interacting protein 3 [Theobroma cacao]
Cm02G02698	profilin [Quercus suber]
Cm02G02701	ununcharacterized proteinmed protein product [Coffea canephora]
Cm02G02702	hypothetical protein CISIN_1g0413312mg, partial [Citrus sinensis]
Cm02G02708	PREDICTED: acid phosphatase 1-like [Eucalyptus grandis]
Cm02G02709	hypothetical protein L484_026295 [Morus notabilis]
Cm02G02710	PREDICTED: mitochondrial-processing peptidase subunit alpha-like [Cicer arietinum]
Cm02G02711	uncharacterized protein
Cm02G02712	phosphofructokiuncharacterized proteinse [Hevea brasiliensis]
Cm02G02713	PREDICTED: uncharacterized protein LOC102628276 [Citrus sinensis]
Cm02G03083	hypothetical protein PRUPE_ppa000457mg [Prunus persica]
Cm02G03084	PREDICTED: (RS)-norcoclaurine 6-O-methyltransferase-like [Prunus mume]
Cm02G03085	PREDICTED: probable disease resistance RPP8-like protein 2 [Malus domestica]
Cm03G00337	PREDICTED: disease resistance protein RPM1-like [Pyrus x bretschneideri]
Cm03G00338	NB-ARC domain disease resistance protein [Medicago truncatula]
Cm03G00336	PREDICTED: disease resistance protein RPM1-like [Vitis vinifera]
Cm03G00424	hypothetical protein PRUPE_ppa001892mg [Prunus persica]
Cm03G00425	hypothetical protein CISIN_1g0229931mg, partial [Citrus sinensis]
Cm03G00426	PREDICTED: small Runcharacterized protein degrading nuclease 5 [Vitis vinifera]
Cm03G00478	hypothetical protein PRUPE_ppa017049mg [Prunus persica]
Cm03G00479	enzyme inhibitor, putative [Ricinus communis]
Cm03G00480	PREDICTED: probable LRR receptor-like serine/threonine-protein kiuncharacterized proteinse At1g56140 isoform X1 [Vitis vinifera]
Cm03G01055	PREDICTED: putative UDP-rhamnose:rhamnosyltransferase 1 [Gossypium raimondii]
Cm03G01053	hypothetical protein CICLE_v10019597mg [Citrus clementiuncharacterized protein]
Cm03G01054	PREDICTED: putative UDP-rhamnose:rhamnosyltransferase 1 [Vitis vinifera]
Cm03G01056	PREDICTED: putative UDP-rhamnose:rhamnosyltransferase 1 [Populus euphratica]
Cm03G01057	PREDICTED: putative UDP-rhamnose:rhamnosyltransferase 1 [Vitis vinifera]
Cm03G01675	PREDICTED: T-complex protein 1 subunit alpha [Sesamum indicum]
Cm03G01676	putative plastid-lipid-associated protein 11 [Morus notabilis]
Cm03G01791	PREDICTED: bifunctiouncharacterized proteinl UDP-glucose 4-epimerase and UDP-xylose 4-epimerase 1 [Vitis vinifera]
Cm03G01792	UPF0481 protein [Glycine soja]
Cm03G01793	DUF247 domain protein [Medicago truncatula]
Cm03G01794	DUF247 domain protein [Medicago truncatula]
Cm03G01795	PREDICTED: UPF0481 protein At3g47200-like [Glycine max]
Cm03G01796	DUF247 domain protein [Medicago truncatula]
Cm03G01797	hypothetical protein PHAVU_010G053000g [Phaseolus vulgaris]
Cm03G01908	PREDICTED: ankyrin repeat-containing protein At3g12360-like [Eucalyptus grandis]
Cm03G01907	PREDICTED: TMV resistance protein N-like, partial [Fragaria vesca subsp. vesca]
Cm03G01909	uncharacterized protein
Cm03G01910	PREDICTED: LOW QUALITY PROTEIN: uncharacterized protein LOC103339370 [Prunus mume]
Cm03G01911	hypothetical protein PHAVU_008G162500g [Phaseolus vulgaris]
Cm03G02047	PREDICTED: uncharacterized protein LOC101207897 [Cucumis sativus]
Cm03G02140	PREDICTED: LOW QUALITY PROTEIN: probable LRR receptor-like serine/threonine-protein kiuncharacterized proteinse At3g47570 [Jatropha curcas]
Cm03G02162	hypothetical protein CISIN_1g047470mg [Citrus sinensis]
Cm03G02163	Subtilisin-like serine protease 2, putative [Theobroma cacao]
Cm03G02164	PREDICTED: subtilisin-like protease SBT1.7 [Jatropha curcas]
Cm03G02165	hypothetical protein POPTR_0014s02640g [Populus trichocarpa]
Cm03G02166	hypothetical protein JCGZ_24525 [Jatropha curcas]
Cm03G02167	hypothetical protein VITISV_034534 [Vitis vinifera]
Cm03G02168	PREDICTED: F-box/kelch-repeat protein At3g23880-like [Pyrus x bretschneideri]
Cm03G02683	PREDICTED: linoleate 13S-lipoxygeuncharacterized proteinse 2-1, chloroplastic-like [Vitis vinifera]
Cm03G02685	hypothetical protein L484_011491 [Morus notabilis]
Cm03G02682	PREDICTED: putative disease resistance protein RGA3, partial [Prunus mume]
Cm03G02684	PREDICTED: putative disease resistance protein RGA3, partial [Prunus mume]
Cm03G02686	2-oxoisovalerate dehydrogeuncharacterized proteinse subunit alpha [Morus notabilis]
Cm03G02687	anthranilate synthase 02 [Vitis vinifera]
Cm04G00980	PREDICTED: lysine histidine transporter 1-like [Tareuncharacterized proteinya hassleriauncharacterized protein]
Cm04G00977	Ribosomal protein L22p/L17e family protein [Theobroma cacao]
Cm04G00978	PREDICTED: pentatricopeptide repeat-containing protein At3g04130, mitochondrial [Prunus mume]
Cm04G00979	PREDICTED: ankyrin repeat and sterile alpha motif domain-containing protein 1B-like [Prunus mume]
Cm04G00981	PREDICTED: lysine histidine transporter 2-like [Citrus sinensis]
Cm04G00982	alpha Duncharacterized protein polymerase, putative [Ricinus communis]
Cm04G00983	Duncharacterized protein-binding storekeeper protein-related [Theobroma cacao]
Cm04G00097	PREDICTED: cytochrome b5 isoform A-like isoform X1 [Gossypium raimondii]
Cm04G00098	glycine-rich Runcharacterized protein-binding protein, putative [Ricinus communis]
Cm04G00099	hypothetical protein PRUPE_ppa004379mg [Prunus persica]
Cm04G00100	S locus F-box protein with the low allelic sequence polymorphism 1-S2 [Theobroma cacao]
Cm04G00101	PREDICTED: fructokiuncharacterized proteinse-like 2, chloroplastic [Jatropha curcas]
Cm04G00102	hypothetical protein PHAVU_003G040800g [Phaseolus vulgaris]
Cm04G01274	PREDICTED: uncharacterized protein C630.12 isoform X1 [Malus domestica]
Cm04G01275	hypothetical protein PRUPE_ppa010837mg [Prunus persica]
Cm04G01276	PREDICTED: probable glycosyltransferase At5g03795 isoform X1 [Vitis vinifera]
Cm04G01277	PREDICTED: uncharacterized protein LOC100255874 [Vitis vinifera]
Cm04G01335	hypothetical protein JCGZ_04862 [Jatropha curcas]
Cm04G01378	Duncharacterized protein topoisomerase 2 [Cucumis sativus]
Cm04G01379	Uncharacterized protein TCM_024613 [Theobroma cacao]
Cm04G01376	hypothetical protein PRUPE_ppa018549mg [Prunus persica]
Cm04G01377	PREDICTED: uncharacterized proteinD kiuncharacterized proteinse 2, chloroplastic-like isoform X3 [Nelumbo nucifera]
Cm04G01380	ununcharacterized proteinmed protein product [Vitis vinifera]
Cm04G01381	PREDICTED: peroxisome biogenesis protein 22 isoform X2 [Amborella trichopoda]
Cm04G01382	PREDICTED: psbQ-like protein 2, chloroplastic [Malus domestica]
Cm04G01550	PREDICTED: uncharacterized protein LOC101307898 [Fragaria vesca subsp. vesca]
Cm04G01549	PREDICTED: homeobox protein rough sheath 1 [Prunus mume]
Cm04G01551	histone-like protein [Fritillaria liliacea]
Cm04G01552	PREDICTED: alpha,alpha-trehalose-phosphate synthase [UDP-forming] 6 [Prunus mume]
Cm04G00193	hypothetical protein PRUPE_ppa000958mg [Prunus persica]
Cm04G00194	Putative Suncharacterized proteinP25-like protein [Morus notabilis]
Cm04G00195	Early nodulin-like protein 20, putative [Theobroma cacao]
Cm04G00196	Nucleotide pyrophosphatase/phosphodiesterase, putative [Ricinus communis]
Cm04G00197	putative iuncharacterized proteinctive purple acid phosphatase 2 [Morus notabilis]
Cm04G00198	PREDICTED: uncharacterized protein LOC100250261 [Vitis vinifera]
Cm04G02460	uncharacterized protein
Cm04G02457	hypothetical protein VITISV_040623 [Vitis vinifera]
Cm04G02458	PREDICTED: trafficking protein particle complex subunit 4-like [Citrus sinensis]
Cm04G02459	PREDICTED: GATA transcription factor 16-like [Jatropha curcas]
Cm04G02461	galactinol synthase 2 [Jatropha curcas]
Cm04G02462	galactinol synthase 2 [Jatropha curcas]
Cm04G02463	galactinol synthase 2 [Jatropha curcas]
Cm05G00577	PREDICTED: uncharacterized protein LOC104896591 [Beta vulgaris subsp. vulgaris]
Cm05G00578	PREDICTED: protein NUCLEAR FUSION DEFECTIVE 4-like [Jatropha curcas]
Cm05G00579	PREDICTED: putative F-box protein At1g67623 [Beta vulgaris subsp. vulgaris]
Cm05G00573	PREDICTED: protein NUCLEAR FUSION DEFECTIVE 4-like [Jatropha curcas]
Cm05G00574	glycine-rich Runcharacterized protein-binding family protein [Populus trichocarpa]
Cm05G00575	hypothetical protein PRUPE_ppa019340mg [Prunus persica]
Cm05G00576	PREDICTED: uncharacterized protein ycf45 [Vitis vinifera]
Cm05G00580	amino acid binding protein, putative [Ricinus communis]
Cm05G00581	hypothetical protein CISIN_1g037577mg, partial [Citrus sinensis]
Cm05G00582	PREDICTED: vinorine synthase-like [Populus euphratica]
Cm05G00983	hypothetical protein PRUPE_ppa005171mg [Prunus persica]
Cm05G00980	PREDICTED: transcriptiouncharacterized proteinl regulator SUPERMAN [Vitis vinifera]
Cm05G00981	uncharacterized proteinD(P)-binding Rossmann-fold superfamily protein [Theobroma cacao]
Cm05G00982	protein phpsphatase 2C (PP2C) [Fagus sylvatica]
Cm05G01088	uncharacterized protein
Cm05G01089	uncharacterized protein
Cm05G01090	subtilisin-like serine protease [Clostridium sp. CAG:964]
Cm05G01091	dockerin type I repeat./Ricin-type beta-trefoil lectin domain [Ruminococcus sp. CAG:330]
Cm05G01093	ununcharacterized proteinmed protein product [Vitis vinifera]
Cm05G01094	ununcharacterized proteinmed protein product [Vitis vinifera]
Cm05G01095	PREDICTED: pentatricopeptide repeat-containing protein At4g39530-like [Citrus sinensis]
Cm05G01086	hypothetical protein PRUPE_ppa013025mg [Prunus persica]
Cm05G01087	PREDICTED: probable LRR receptor-like serine/threonine-protein kiuncharacterized proteinse At3g47570 [Fragaria vesca subsp. vesca]
Cm05G01092	uncharacterized protein
Cm05G01096	PREDICTED: putative receptor-like protein kiuncharacterized proteinse At3g47110 [Fragaria vesca subsp. vesca]
Cm05G02105	hypothetical protein POPTR_0011s09990g [Populus trichocarpa]
Cm05G00216	PREDICTED: UPF0481 protein At3g47200-like [Jatropha curcas]
Cm05G00212	Basic helix-loop-helix Duncharacterized protein-binding family protein [Theobroma cacao]
Cm05G00213	PREDICTED: uncharacterized protein LOC104593592 [Nelumbo nucifera]
Cm05G00214	PREDICTED: uncharacterized protein LOC104593592 [Nelumbo nucifera]
Cm05G00215	GRF1-INTERACTING FACTOR 2 family protein [Populus trichocarpa]
Cm05G00217	PREDICTED: probable protein S-acyltransferase 12 [Prunus mume]
Cm05G00218	hypothetical protein PRUPE_ppa017413mg [Prunus persica]
Cm05G00219	PREDICTED: CBL-interacting serine/threonine-protein kiuncharacterized proteinse 9-like [Malus domestica]
Cm05G00220	PREDICTED: 3-ketoacyl-CoA synthase 1-like [Gossypium raimondii]
Cm05G02579	hypothetical protein CICLE_v10008166mg [Citrus clementiuncharacterized protein]
Cm05G02580	hypothetical protein CICLE_v10008166mg [Citrus clementiuncharacterized protein]
Cm05G02581	PREDICTED: uncharacterized protein LOC103337115 [Prunus mume]
Cm05G02578	PREDICTED: heat shock 70 kDa protein 16-like isoform X1 [Pyrus x bretschneideri]
Cm05G02582	F-box family protein, putative [Theobroma cacao]
Cm05G02849	uncharacterized protein
Cm05G02850	ununcharacterized proteinmed protein product [Vitis vinifera]
Cm05G02851	uncharacterized protein
Cm05G02854	PREDICTED: putative cyclic nucleotide-gated ion channel 18 [Vitis vinifera]
Cm05G02852	PREDICTED: cysteine synthase 2-like isoform X2 [Citrus sinensis]
Cm05G02853	Kiuncharacterized proteinse superfamily protein, putative isoform 2 [Theobroma cacao]
Cm05G02855	PREDICTED: probable iuncharacterized proteinctive receptor-like protein kiuncharacterized proteinse At1g65250 [Vitis vinifera]
Cm05G02856	Kiuncharacterized proteinse superfamily protein, putative isoform 2 [Theobroma cacao]
Cm05G02857	hypothetical protein VITISV_023635 [Vitis vinifera]
Cm05G02858	Kiuncharacterized proteinse superfamily protein, putative isoform 2 [Theobroma cacao]
Cm05G00302	PREDICTED: U-box domain-containing protein 33-like [Pyrus x bretschneideri]
Cm05G00303	PREDICTED: U-box domain-containing protein 33-like [Pyrus x bretschneideri]
Cm05G00389	uncharacterized protein
Cm05G00390	PREDICTED: homeobox-leucine zipper protein ANTHOCYANINLESS 2 [Jatropha curcas]
Cm05G00392	cop9 siguncharacterized proteinlosome complex subunit, putative [Ricinus communis]
Cm05G00387	Tetratricopeptide repeat-like superfamily protein [Theobroma cacao]
Cm05G00388	PREDICTED: shaggy-related protein kiuncharacterized proteinse theta-like [Pyrus x bretschneideri]
Cm05G00391	PREDICTED: probable methyltransferase PMT13 [Pyrus x bretschneideri]
Cm05G00393	Cytochrome P450 87A3 [Theobroma cacao]
Cm05G00394	putative hexose transporter [Vitis vinifera]
Cm06G00879	PREDICTED: myb-related protein 306-like [Vitis vinifera]
Cm06G00880	PREDICTED: transcription factor MYB28-like [Tareuncharacterized proteinya hassleriauncharacterized protein]
Cm06G00881	PREDICTED: uncharacterized protein LOC103437848 [Malus domestica]
Cm06G00087	hypothetical protein POPTR_0004s08200g [Populus trichocarpa]
Cm06G00088	hypothetical protein PRUPE_ppa024612mg [Prunus persica]
Cm06G00086	UDP-Glycosyltransferase superfamily protein [Theobroma cacao]
Cm06G00089	PREDICTED: uncharacterized protein LOC105420637 [Amborella trichopoda]
Cm06G00090	hypothetical protein PRUPE_ppa018533mg [Prunus persica]
Cm06G01378	uncharacterized protein
Cm06G01374	ununcharacterized proteinmed protein product [Coffea canephora]
Cm06G01375	PREDICTED: chaperone protein duncharacterized proteinJ 1, mitochondrial [Nelumbo nucifera]
Cm06G01376	Zinc-finger domain of monoamine-oxidase A repressor R1 isoform 1 [Theobroma cacao]
Cm06G01377	PREDICTED: nudix hydrolase 18, mitochondrial [Cucumis sativus]
Cm06G01379	hypothetical protein glysoja_027713 [Glycine soja]
Cm06G02108	hypothetical protein CISIN_1g005733mg [Citrus sinensis]
Cm06G02109	hypothetical protein L484_007670 [Morus notabilis]
Cm06G02110	hypothetical protein CISIN_1g005733mg [Citrus sinensis]
Cm06G02362	UDP-glucosyltransferase, putative [Ricinus communis]
Cm06G02363	PREDICTED: uncharacterized protein LOC104896887 [Beta vulgaris subsp. vulgaris]
Cm06G02360	UDP-glucoronosyl/UDP-glucosyl transferase family protein [Populus trichocarpa]
Cm06G02361	PREDICTED: UDP-glycosyltransferase 74E2-like [Vitis vinifera]
Cm06G02364	UDP-glucosyltransferase, putative [Ricinus communis]
Cm06G02365	PREDICTED: UDP-glycosyltransferase 74E2-like [Vitis vinifera]
Cm06G00480	Receptor like protein 53, putative [Theobroma cacao]
Cm06G00481	PREDICTED: probable LRR receptor-like serine/threonine-protein kiuncharacterized proteinse At4g26540 [Fragaria vesca subsp. vesca]
Cm06G00482	Receptor like protein 53, putative [Theobroma cacao]
Cm06G00483	Receptor protein kiuncharacterized proteinse, putative [Theobroma cacao]
Cm06G00484	PREDICTED: cell division cycle protein 48 homolog [Jatropha curcas]
Cm06G00486	PREDICTED: uncharacterized protein LOC102611268 [Citrus sinensis]
Cm06G00485	PREDICTED: cactin [Prunus mume]
Cm06G00487	PREDICTED: zinc finger BED domain-containing protein RICESLEEPER 2-like [Gossypium raimondii]
Cm06G00488	PREDICTED: jmjC domain-containing protein 4-like isoform X1 [Citrus sinensis]
Cm06G00501	Uncharacterized protein TCM_012102 [Theobroma cacao]
Cm07G00698	PREDICTED: CBL-interacting serine/threonine-protein kiuncharacterized proteinse 23-like isoform X1 [Cucumis melo]
Cm07G00692	PREDICTED: uncharacterized protein At2g27730, mitochondrial [Vitis vinifera]
Cm07G00693	hypothetical protein B456_008G029900 [Gossypium raimondii]
Cm07G00694	PREDICTED: protein transport protein Sec24-like At3g07100 [Vitis vinifera]
Cm07G00695	PREDICTED: glycine-rich Runcharacterized protein-binding protein 4, mitochondrial-like [Citrus sinensis]
Cm07G00696	PREDICTED: nucleolin [Cucumis sativus]
Cm07G00697	PREDICTED: Duncharacterized protein polymerase epsilon subunit 3 [Gossypium raimondii]
Cm07G00699	PREDICTED: probable calcium-binding protein CML48 [Jatropha curcas]
Cm07G00700	PREDICTED: Duncharacterized protein polymerase epsilon subunit D [Eucalyptus grandis]
Cm07G00701	ef-hand calcium binding protein, putative [Ricinus communis]
Cm07G00702	Glucan endo-1,3-beta-glucosidase precursor, putative [Ricinus communis]
Cm07G01217	uncharacterized protein
Cm07G01219	PREDICTED: dehydrodolichyl diphosphate synthase 6-like [Nicotiauncharacterized protein tomentosiformis]
Cm07G01218	PREDICTED: Duncharacterized protein polymerase epsilon subunit C [Malus domestica]
Cm07G01220	PREDICTED: dystrophia myotonica WD repeat-containing protein-like [Cucumis melo]
Cm07G01221	PREDICTED: fasciclin-like arabinogalactan protein 11 [Solanum lycopersicum]
Cm07G01222	PREDICTED: fasciclin-like arabinogalactan protein 11 [Solanum lycopersicum]
Cm07G01223	PREDICTED: fasciclin-like arabinogalactan protein 11 [Solanum lycopersicum]
Cm07G01224	hypothetical protein L484_014384 [Morus notabilis]
Cm07G01225	hypothetical protein L484_014387 [Morus notabilis]
Cm07G01226	hypothetical protein L484_014384 [Morus notabilis]
Cm07G01227	hypothetical protein L484_014384 [Morus notabilis]
Cm07G00198	PREDICTED: uncharacterized protein LOC103455142 [Malus domestica]
Cm07G00199	PREDICTED: uncharacterized protein LOC104891289 [Beta vulgaris subsp. vulgaris]
Cm07G00203	PREDICTED: E3 ubiquitin-protein ligase RHA2A [Vitis vinifera]
Cm07G00205	PREDICTED: uncharacterized protein LOC105109284 [Populus euphratica]
Cm07G00206	PREDICTED: uncharacterized protein LOC105949899 [Erythranthe guttatus]
Cm07G00208	uncharacterized protein
Cm07G00209	uncharacterized protein
Cm07G00197	Runcharacterized protein-binding protein nob1, putative isoform 2 [Theobroma cacao]
Cm07G00200	hypothetical protein VITISV_020977 [Vitis vinifera]
Cm07G00201	hypothetical protein L484_025842 [Morus notabilis]
Cm07G00202	PREDICTED: uncharacterized PKHD-type hydroxylase At1g22950 [Cucumis sativus]
Cm07G00204	uncharacterized protein
Cm07G00207	PREDICTED: uncharacterized protein LOC105964676 [Erythranthe guttatus]
Cm07G00210	PREDICTED: G2/mitotic-specific cyclin-2-like isoform X6 [Nicotiauncharacterized protein tomentosiformis]
Cm07G01882	PREDICTED: UDP-glycosyltransferase 87A2-like isoform X1 [Gossypium raimondii]
Cm07G01883	PREDICTED: UDP-glycosyltransferase 87A1-like isoform X1 [Prunus mume]
Cm07G01884	PREDICTED: aluminum-activated malate transporter 10 [Vitis vinifera]
Cm07G01885	UDP-Glycosyltransferase superfamily protein, putative [Theobroma cacao]
Cm07G01886	PREDICTED: auxin-binding protein ABP20 [Malus domestica]
Cm07G01887	PREDICTED: peptidyl-prolyl cis-trans isomerase FKBP43-like isoform X5 [Pyrus x bretschneideri]
Cm07G01888	hypothetical protein POPTR_0001s28890g [Populus trichocarpa]
Cm07G01889	uncharacterized protein
Cm07G00241	PREDICTED: glucan endo-1,3-beta-glucosidase-like [Malus domestica]
Cm07G00242	hypothetical protein L484_015317 [Morus notabilis]
Cm07G00243	hypothetical protein L484_015317 [Morus notabilis]
Cm07G00244	3-glucauncharacterized proteinse family protein [Populus trichocarpa]
Cm07G00245	Beta-1 3-glucauncharacterized proteinse [Medicago truncatula]
Cm07G00247	hypothetical protein PRUPE_ppa002383mg [Prunus persica]
Cm07G00246	uncharacterized protein
Cm07G00248	Zinc finger family protein / Runcharacterized protein recognition motif-containing protein, putative [Theobroma cacao]
Cm08G01427	uncharacterized protein
Cm08G01426	PREDICTED: myosin-6-like [Nelumbo nucifera]
Cm08G01428	hypothetical protein VITISV_026927 [Vitis vinifera]
Cm08G00311	Duncharacterized protein-directed Runcharacterized protein polymerase II family protein [Populus trichocarpa]
Cm08G00312	PREDICTED: laccase-14-like [Fragaria vesca subsp. vesca]
Cm08G00313	unknown [Populus trichocarpa x Populus deltoides]
Cm08G00314	Leucine-rich repeat transmembrane protein kiuncharacterized proteinse family protein isoform 1 [Theobroma cacao]
Cm08G00315	PREDICTED: pentatricopeptide repeat-containing protein At4g39952, mitochondrial [Prunus mume]
Cm08G00316	Alpha/beta-Hydrolases superfamily protein isoform 1 [Theobroma cacao]
Cm08G00317	Membrane lipoprotein [Theobroma cacao]
Cm08G00318	Duncharacterized proteinJ heat shock family protein [Theobroma cacao]
Cm08G02423	hypothetical protein CICLE_v10003144mg [Citrus clementiuncharacterized protein]
Cm08G02424	PREDICTED: uncharacterized protein LOC103710465 isoform X2 [Phoenix dactylifera]
Cm08G02425	hypothetical protein PRUPE_ppa003905mg [Prunus persica]
Cm09G00834	PREDICTED: sister chromatid cohesion protein PDS5 homolog A isoform X1 [Vitis vinifera]
Cm09G00838	PREDICTED: F-box protein At3g07870-like [Populus euphratica]
Cm09G00839	hypothetical protein PRUPE_ppa018078mg [Prunus persica]
Cm09G00835	Tetratricopeptide repeat-like superfamily protein, putative isoform 2 [Theobroma cacao]
Cm09G00836	hypothetical protein PRUPE_ppa002255mg [Prunus persica]
Cm09G00837	PREDICTED: long chain acyl-CoA synthetase 9, chloroplastic [Cucumis sativus]
Cm09G00840	PREDICTED: uncharacterized protein LOC100260772 [Vitis vinifera]
Cm09G00952	hypothetical protein CISIN_1g006297mg [Citrus sinensis]
Cm09G00953	Calcium-binding EF-hand family protein [Theobroma cacao]
Cm09G00954	ununcharacterized proteinmed protein product [Coffea canephora]
Cm09G00955	PREDICTED: probable methyltransferase PMT10 [Fragaria vesca subsp. vesca]
Cm09G00956	BTB/POZ domain-containing family protein [Populus trichocarpa]
Cm09G00957	PREDICTED: uncharacterized protein LOC103946762 [Pyrus x bretschneideri]
Cm09G00958	PREDICTED: wall-associated receptor kiuncharacterized proteinse 2-like [Vitis vinifera]
Cm09G00959	PREDICTED: tetratricopeptide repeat protein 33 [Jatropha curcas]
Cm09G01057	hypothetical protein L484_008698 [Morus notabilis]
Cm09G01058	PREDICTED: pentatricopeptide repeat-containing protein At3g26782, mitochondrial [Vitis vinifera]
Cm09G01059	ununcharacterized proteinmed protein product [Vitis vinifera]
Cm09G01061	Derlin-2, putative [Ricinus communis]
Cm09G01062	PREDICTED: derlin-1.1-like [Prunus mume]
Cm09G01055	hypothetical protein POPTR_0004s24160g [Populus trichocarpa]
Cm09G01056	PREDICTED: uncharacterized protein LOC103405621 [Malus domestica]
Cm09G01060	PREDICTED: ceramide kiuncharacterized proteinse isoform X1 [Fragaria vesca subsp. vesca]
Cm09G01063	Derlin-2, putative [Ricinus communis]
Cm09G01064	PREDICTED: U-box domain-containing protein 35-like isoform X1 [Vitis vinifera]
Cm09G01065	Kiuncharacterized proteinse superfamily protein, putative [Theobroma cacao]
Cm09G01221	PREDICTED: uncharacterized protein LOC100854498 [Vitis vinifera]
Cm09G01222	PREDICTED: uncharacterized protein LOC105632300 isoform X1 [Jatropha curcas]
Cm09G01223	PREDICTED: protein SMG9 isoform X1 [Vitis vinifera]
Cm09G01224	PREDICTED: transcription factor-like protein DPB isoform X2 [Cucumis sativus]
Cm09G01225	PREDICTED: pentatricopeptide repeat-containing protein At5g27270-like [Malus domestica]
Cm09G01226	uncharacterized protein
Cm09G01227	PREDICTED: uncharacterized proteinDH dehydrogeuncharacterized proteinse [ubiquinone] iron-sulfur protein 6, mitochondrial-like [Citrus sinensis]
Cm09G01228	PREDICTED: ribosome-recycling factor, chloroplastic [Cucumis melo]
Cm09G01756	PREDICTED: uncharacterized protein LOC105648428 [Jatropha curcas]
Cm09G01757	PREDICTED: probable Runcharacterized protein-binding protein 18 isoform X1 [Jatropha curcas]
Cm09G01758	Kiuncharacterized proteinse superfamily protein [Theobroma cacao]
Cm09G01759	hypothetical protein PRUPE_ppa010466mg [Prunus persica]
Cm09G01760	PREDICTED: uncharacterized protein LOC103439797 [Malus domestica]
Cm09G01761	PREDICTED: putative septum site-determining protein minD homolog, chloroplastic [Jatropha curcas]
Cm09G01762	hypothetical protein CISIN_1g012099mg [Citrus sinensis]
Cm09G01763	PREDICTED: uncharacterized protein LOC100855090 isoform X2 [Vitis vinifera]
Cm09G01764	PREDICTED: beta-carotene hydroxylase 2, chloroplastic-like [Malus domestica]
Cm09G02053	PREDICTED: probable 6-phosphogluconolactouncharacterized proteinse 4, chloroplastic [Gossypium raimondii]
Cm09G02054	TPA: ubiquitin-60S ribosomal L40 fusion protein [Vitis vinifera]
Cm09G02052	PREDICTED: wall-associated receptor kiuncharacterized proteinse 2-like [Malus domestica]
Cm09G02055	Phospholipase A21 [Theobroma cacao]
Cm09G02056	Phospholipase A21 [Theobroma cacao]
Cm09G02057	PREDICTED: pyridoxal reductase, chloroplastic isoform X1 [Vitis vinifera]
Cm09G02058	Homeobox-leucine zipper protein ATHB-7 [Glycine soja]
Cm09G02059	hypothetical protein PHAVU_009G049800g [Phaseolus vulgaris]
Cm09G02060	SAUR family protein [Theobroma cacao]
Cm09G02061	PREDICTED: CDPK-related kiuncharacterized proteinse 4-like [Prunus mume]
Cm00G00341	uncharacterized protein
Cm00G00342	hypothetical protein CICLE_v10024735mg [Citrus clementiuncharacterized protein]
Cm00G00343	26S protease regulatory subunit 10B homolog A
Cm00G00347	PREDICTED: uncharacterized protein LOC103934551 [Pyrus x bretschneideri]
Cm00G00348	uncharacterized proteinDH-plastoquinone oxidoreductase subunit I (chloroplast) [Castanopsis echinocarpa]
Cm00G00349	uncharacterized proteinDH-plastoquinone oxidoreductase subunit 7 [Castanea mollissima]
Cm00G00350	ribosomal protein S15 [Castanea mollissima]
Cm00G00351	hypothetical protein VITISV_018999 [Vitis vinifera]
Cm00G00344	pleckstrin homology domain-containing family protein [Populus trichocarpa]
Cm00G00345	PREDICTED: mitochondrial uncoupling protein 5 [Cucumis sativus]
Cm00G00346	PREDICTED: probable pectinesterase/pectinesterase inhibitor 7 [Malus domestica]
Cm00G00352	Eukaryotic aspartyl protease family protein [Theobroma cacao]
Cm00G00571	uncharacterized proteinDH dehydrogeuncharacterized proteinse subunit 1, partial (mitochondrion) [Nicotiauncharacterized protein tabacum/Hyoscyamus niger cybrid]
Cm00G00572	uncharacterized protein
Cm00G00569	ATPase subunit [Medicago truncatula]
Cm00G00570	ATPase subunit 4 (mitochondrion) [Ricinus communis]
Cm00G00852	PREDICTED: serine/threonine-protein phosphatase 7 long form homolog [Vitis vinifera]
Cm00G00853	uncharacterized protein

## Sheet: Sheet2
Cm00G00001	NA	Executer 1 isoform 4 [Theobroma cacao]	Protein EXECUTER 1, chloroplastic OS=Arabidopsis thaliana GN=EX1 PE=1 SV=1	RNB-domain-containing protein; K18681 DIS3-like exonuclease 1 [EC:3.1.13.-] (A)	NA	NA
Cm00G00002	Cellular Component: membrane (GO:0016020),Biological Process: oxidation-reduction process (GO:0055114)	NADH dehydrogenase subunit 1, partial (mitochondrion) [Nicotiana tabacum/Hyoscyamus niger cybrid]	NADH-ubiquinone oxidoreductase chain 1 OS=Petunia hybrida GN=ND1 PE=3 SV=1	NADH-ubiquinone oxidoreductase chain 1; K03878 NADH-ubiquinone oxidoreductase chain 1 [EC:1.6.5.3] (A)	Cellular Component: membrane (GO:0016020), Biological Process: oxidation-reduction process (GO:0055114) Cellular Component: membrane (GO:0016020), Biological Process: oxidation-reduction process (GO:0055114)	NADH dehydrogenase
Cm00G00003	NA	uncharacterized protein [Arabidopsis thaliana]	NA	NA	NA	NA
Cm00G00004	NA	PREDICTED: F-box/kelch-repeat protein At3g23880-like [Vitis vinifera]	F-box protein At3g07870 OS=Arabidopsis thaliana GN=At3g07870 PE=2 SV=1	F-box and associated interaction domain protein; K11649 SWI/SNF related-matrix-associated actin-dependent regulator of chromatin subfamily C (A)	NA	F-box associated domain
Cm00G00005	NA	senescence-associated protein, putative [Medicago truncatula]	Putative uncharacterized protein ART2 OS=Saccharomyces cerevisiae (strain ATCC 204508 / S288c) GN=ART2 PE=5 SV=1	olfactory receptor 142-like; K04257 olfactory receptor (A)	NA	NA
Cm00G00006	NA	hypothetical protein L484_002552 [Morus notabilis]	NA	NA	NA	NA
Cm00G00007	NA	hypothetical protein MTR_0021s0120 [Medicago truncatula]	NA	NA	NA	NA
Cm00G00008	NA	senescence-associated protein, putative [Medicago truncatula]	Putative uncharacterized protein ART2 OS=Saccharomyces cerevisiae (strain ATCC 204508 / S288c) GN=ART2 PE=5 SV=1	olfactory receptor 142-like; K04257 olfactory receptor (A)	NA	NA
Cm00G00009	NA	hypothetical protein L484_002552 [Morus notabilis]	NA	NA	NA	NA
Cm00G00010	NA	NA	NA	NA	NA	NA
Cm00G00011	NA	hypothetical protein L484_002552 [Morus notabilis]	NA	NA	NA	NA
Cm00G00012	NA	hypothetical protein MTR_0021s0160 [Medicago truncatula]	NA	NA	NA	NA
Cm00G00013	Biological Process: defense response (GO:0006952),Molecular Function: ADP binding (GO:0043531)	PREDICTED: disease resistance protein RPP13-like [Glycine max]	Probable disease resistance protein RDL6 OS=Arabidopsis thaliana GN=RDL6 PE=2 SV=1	Disease resistance protein RPH8A, putative; K13457 disease resistance protein RPM1 (A)	Molecular Function: ADP binding (GO:0043531) Biological Process: defense response (GO:0006952) Biological Process: defense response (GO:0006952)	NB-ARC domain
Cm00G00014	NA	cytochrome c biogenesis protein [Francoa sonchifolia]	Cytochrome c biogenesis protein CCS1, chloroplastic OS=Arabidopsis thaliana GN=CCS1 PE=1 SV=1	Cytochrome c biogenesis protein family isoform 1; K07399 cytochrome c biogenesis protein (A)	NA	NA
Cm00G00015	Molecular Function: catalytic activity (GO:0003824),Biological Process: trehalose biosynthetic process (GO:0005992)	PREDICTED: probable trehalose-phosphate phosphatase 2 [Eucalyptus grandis]	Probable trehalose-phosphate phosphatase 3 OS=Oryza sativa subsp. japonica GN=TPP3 PE=2 SV=1	probable trehalose-phosphate phosphatase 2; K01087 trehalose 6-phosphate phosphatase [EC:3.1.3.12] (A)	Molecular Function: catalytic activity (GO:0003824), Biological Process: trehalose biosynthetic process (GO:0005992)	Trehalose-phosphatase
Cm00G00016	Molecular Function: hydrolase activity, hydrolyzing O-glycosyl compounds (GO:0004553),Biological Process: carbohydrate metabolic process (GO:0005975)	beta-galactosidase, putative [Ricinus communis]	Beta-galactosidase 5 OS=Arabidopsis thaliana GN=BGAL5 PE=2 SV=1	beta-galactosidase 12-like; K12309 beta-galactosidase [EC:3.2.1.23] (A)	Molecular Function: hydrolase activity, hydrolyzing O-glycosyl compounds (GO:0004553), Biological Process: carbohydrate metabolic process (GO:0005975) Molecular Function: hydrolase activity, hydrolyzing O-glycosyl compounds (GO:0004553), Biological Process: carbohydrate metabolic process (GO:0005975) Molecular Function: hydrolase activity, hydrolyzing O-glycosyl compounds (GO:0004553), Biological…	Glycosyl hydrolases family 35
Cm00G00017	Biological Process: chlorophyll catabolic process (GO:0015996),Molecular Function: chlorophyllase activity (GO:0047746)	hypothetical protein L484_002352 [Morus notabilis]	Chlorophyllase-1 OS=Arabidopsis thaliana GN=CLH1 PE=1 SV=1	hypothetical protein; K08099 chlorophyllase [EC:3.1.1.14] (A)	Biological Process: chlorophyll catabolic process (GO:0015996), Molecular Function: chlorophyllase activity (GO:0047746)	Chlorophyllase
Cm00G00018	NA	senescence-associated protein [Coccidioides posadasii str. Silveira]	Putative uncharacterized protein ART2 OS=Saccharomyces cerevisiae (strain ATCC 204508 / S288c) GN=ART2 PE=5 SV=1	olfactory receptor 142-like; K04257 olfactory receptor (A)	NA	NA
Cm00G00019	NA	hypothetical protein COCHEDRAFT_1194902 [Bipolaris maydis C5]	NA	NA	NA	NA
Cm00G00020	NA	hypothetical protein Smp_108010 [Schistosoma mansoni]	NA	NA	NA	NA
Cm00G00021	NA	hypothetical protein MYCGRDRAFT_74252 [Zymoseptoria tritici IPO323]	Putative uncharacterized protein ART2 OS=Saccharomyces cerevisiae (strain ATCC 204508 / S288c) GN=ART2 PE=5 SV=1	olfactory receptor 142-like; K04257 olfactory receptor (A)	NA	NA
Cm00G00022	NA	hypothetical protein BAUCODRAFT_127550 [Baudoinia compniacensis UAMH 10762]	NA	NA	NA	NA
Cm00G00023	NA	hypothetical protein DOTSEDRAFT_141292, partial [Dothistroma septosporum NZE10]	NA	NA	NA	NA
Cm00G00024	NA	orf116d (mitochondrion) [Batis maritima]	NA	NA	NA	NA
Cm00G00025	Cellular Component: small-subunit processome (GO:0032040)	Nucleolar protein 14, partial [Glycine soja]	Probable nucleolar complex protein 14 OS=Yarrowia lipolytica (strain CLIB 122 / E 150) GN=NOP14 PE=3 SV=1	nucleolar protein 14-like; K14766 nucleolar protein 14 (A)	Cellular Component: small-subunit processome (GO:0032040) Cellular Component: small-subunit processome (GO:0032040)	Nop14-like family
Cm00G00026	Molecular Function: protein binding (GO:0005515),Molecular Function: zinc ion binding (GO:0008270)	hypothetical protein PRUPE_ppa010024mg [Prunus persica]	RING finger and CHY zinc finger domain-containing protein 1 OS=Homo sapiens GN=RCHY1 PE=1 SV=1	RING finger and CHY zinc finger domain-containing protein 1-like; K10144 RING finger and CHY zinc finger domain-containing protein 1 [EC:2.3.2.27] (A)	Molecular Function: zinc ion binding (GO:0008270) Molecular Function: protein binding (GO:0005515), Molecular Function: zinc ion binding (GO:0008270) Molecular Function: protein binding (GO:0005515), Molecular Function: zinc ion binding (GO:0008270) Molecular Function: zinc ion binding (GO:0008270) Molecular Function: protein binding (GO:0005515), Molecular Function: zinc ion binding (GO:0008270)	Zinc-ribbon CHY zinc finger Ring finger domain
Cm00G00027	Cellular Component: membrane (GO:0016020),Biological Process: oxidation-reduction process (GO:0055114)	conserved hypothetical protein [Ricinus communis]	NADH-ubiquinone oxidoreductase chain 1 OS=Citrullus lanatus GN=ND1 PE=2 SV=1	nad1, BevupMp038; NADH dehydrogenase subunit 1; K03878 NADH-ubiquinone oxidoreductase chain 1 [EC:1.6.5.3] (A)	Cellular Component: membrane (GO:0016020), Biological Process: oxidation-reduction process (GO:0055114) Cellular Component: membrane (GO:0016020), Biological Process: oxidation-reduction process (GO:0055114)	NADH dehydrogenase
Cm00G00028	Molecular Function: magnesium ion binding (GO:0000287),Biological Process: metabolic process (GO:0008152),Molecular Function: terpene synthase activity (GO:0010333),Molecular Function: lyase activity (GO:0016829)	hypothetical protein CISIN_1g044370mg [Citrus sinensis]	(-)-germacrene D synthase OS=Vitis vinifera GN=VIT_19s0014g04930 PE=1 SV=1	(E)-beta-caryophyllene synthase; K15803 (-)-germacrene D synthase [EC:4.2.3.22 4.2.3.75] (A)	Molecular Function: magnesium ion binding (GO:0000287), Molecular Function: terpene synthase activity (GO:0010333), Molecular Function: lyase activity (GO:0016829) Biological Process: metabolic process (GO:0008152), Molecular Function: terpene synthase activity (GO:0010333), Molecular Function: lyase activity (GO:0016829)	Terpene synthase family, metal binding domain Terpene synthase, N-terminal domain
Cm00G00029	NA	agglutinin isoform [Castanea crenata]	Agglutinin OS=Castanea crenata PE=1 SV=1	disease resistance protein RPM1-like; K13457 disease resistance protein RPM1 (A)	NA	Jacalin-like lectin domain Jacalin-like lectin domain Jacalin-like lectin domain
Cm00G00030	NA	PREDICTED: 5'-nucleotidase domain-containing protein 4 [Prunus mume]	Cytosolic purine 5'-nucleotidase OS=Mus musculus GN=Nt5c2 PE=1 SV=2	NT5DC4; 5'-nucleotidase domain containing 4; K01081 5'-nucleotidase [EC:3.1.3.5] (A)	NA	5' nucleotidase family
Cm00G00031	Molecular Function: transferase activity, transferring acyl groups other than amino-acyl groups (GO:0016747)	PREDICTED: phenolic glucoside malonyltransferase 1-like [Prunus mume]	Phenolic glucoside malonyltransferase 1 OS=Arabidopsis thaliana GN=PMAT1 PE=1 SV=1	IF7MaT, GmIF7MaT; malonyl-CoA:isoflavone 7-O-glucoside-6''-O-malonyltransferase; K13264 isoflavone 7-O-glucoside-6''-O-malonyltransferase [EC:2.3.1.115] (A)	Molecular Function: transferase activity, transferring acyl groups other than amino-acyl groups (GO:0016747)	Transferase family
Cm00G00032	NA	PREDICTED: phenolic glucoside malonyltransferase 1-like [Fragaria vesca subsp. vesca]	Anthocyanin 5-aromatic acyltransferase OS=Gentiana triflora PE=1 SV=1	phenolic glucoside malonyltransferase 1-like; K13264 isoflavone 7-O-glucoside-6''-O-malonyltransferase [EC:2.3.1.115] (A)	NA	NA
Cm00G00033	Molecular Function: transferase activity, transferring acyl groups other than amino-acyl groups (GO:0016747)	PREDICTED: phenolic glucoside malonyltransferase 1-like [Fragaria vesca subsp. vesca]	Anthocyanidin 3-O-glucoside 6''-O-acyltransferase (Fragment) OS=Perilla frutescens PE=1 SV=1	phenolic glucoside malonyltransferase 1-like; K13264 isoflavone 7-O-glucoside-6''-O-malonyltransferase [EC:2.3.1.115] (A)	Molecular Function: transferase activity, transferring acyl groups other than amino-acyl groups (GO:0016747) Molecular Function: transferase activity, transferring acyl groups other than amino-acyl groups (GO:0016747)	Transferase family Transferase family
Cm00G00034	NA	hypothetical protein L484_002454 [Morus notabilis]	NA	NA	NA	NA
Cm00G00035	NA	NA	NA	NA	NA	NA
Cm00G00036	NA	NA	NA	NA	NA	NA
Cm00G00037	Molecular Function: protein binding (GO:0005515)	hypothetical protein JCGZ_11135 [Jatropha curcas]	Receptor-like protein 12 OS=Arabidopsis thaliana GN=RLP12 PE=2 SV=2	Di-glucose binding protein with Kinesin motor domain; K10406 kinesin family member C2/C3 (A)	Molecular Function: protein binding (GO:0005515)	Leucine rich repeat N-terminal domain Leucine Rich Repeat
Cm00G00038	Molecular Function: protein binding (GO:0005515)	hypothetical protein PRUPE_ppa017937mg, partial [Prunus persica]	Probable WRKY transcription factor 19 OS=Arabidopsis thaliana GN=WRKY19 PE=2 SV=1	TMV resistance protein N-like; K19613 leucine-rich repeat protein SHOC2 (A)	Molecular Function: protein binding (GO:0005515)	Leucine Rich repeats (2 copies) Leucine Rich repeats (2 copies) Leucine Rich Repeat
Cm00G00039	NA	PREDICTED: putative ribonuclease H protein At1g65750 [Brassica rapa]	Putative ribonuclease H protein At1g65750 OS=Arabidopsis thaliana GN=At1g65750 PE=3 SV=1	uncharacterized LOC106441311; K05909 laccase [EC:1.10.3.2] (A)	NA	zinc-binding in reverse transcriptase
Cm00G00040	NA	PREDICTED: nucleolar protein 6 isoform X2 [Vitis vinifera]	Nucleolar protein 6 OS=Xenopus laevis GN=nol6 PE=2 SV=2	hypothetical protein; K14544 U3 small nucleolar RNA-associated protein 22 (A)	NA	Nrap protein
Cm00G00041	Molecular Function: cytochrome-c oxidase activity (GO:0004129),Molecular Function: copper ion binding (GO:0005507),Cellular Component: membrane (GO:0016020)	cytochrome oxidase subunit II (mitochondrion) [Histoplasma capsulatum G186AR]	Cytochrome c oxidase subunit 2 OS=Trichophyton rubrum GN=COX2 PE=3 SV=1	cytochrome c oxidase subunit 2; K02261 cytochrome c oxidase subunit 2 (A)	Molecular Function: cytochrome-c oxidase activity (GO:0004129), Molecular Function: copper ion binding (GO:0005507), Cellular Component: membrane (GO:0016020) Molecular Function: cytochrome-c oxidase activity (GO:0004129), Molecular Function: copper ion binding (GO:0005507), Cellular Component: membrane (GO:0016020)	Cytochrome C oxidase subunit II, periplasmic domain
Cm00G00042	NA	hypothetical protein (mitochondrion) [Capsicum annuum]	Uncharacterized mitochondrial protein AtMg01310 OS=Arabidopsis thaliana GN=AtMg01310 PE=2 SV=1	NA	NA	NA
Cm00G00043	NA	senescence-associated protein, putative [Medicago truncatula]	Putative uncharacterized protein ART2 OS=Saccharomyces cerevisiae (strain ATCC 204508 / S288c) GN=ART2 PE=5 SV=1	olfactory receptor 142-like; K04257 olfactory receptor (A)	NA	NA
Cm00G00044	NA	NA	NA	NA	NA	NA
Cm00G00045	NA	hypothetical protein L484_002552 [Morus notabilis]	NA	NA	NA	NA
Cm00G00046	NA	hypothetical protein MTR_5g051030 [Medicago truncatula]	Putative uncharacterized protein ART2 OS=Saccharomyces cerevisiae (strain ATCC 204508 / S288c) GN=ART2 PE=5 SV=1	olfactory receptor 142-like; K04257 olfactory receptor (A)	NA	NA
Cm00G00047	NA	hypothetical protein L484_006771 [Morus notabilis]	NA	hypothetical protein; K15429 tRNA (guanine37-N1)-methyltransferase [EC:2.1.1.228] (A)	NA	NA
Cm00G00048	NA	hypothetical protein L484_002552 [Morus notabilis]	NA	NA	NA	NA
Cm00G00049	NA	senescence-associated protein, putative [Medicago truncatula]	Putative uncharacterized protein ART2 OS=Saccharomyces cerevisiae (strain ATCC 204508 / S288c) GN=ART2 PE=5 SV=1	olfactory receptor 142-like; K04257 olfactory receptor (A)	NA	NA
Cm00G00050	NA	hypothetical protein L484_002552 [Morus notabilis]	NA	NA	NA	NA
Cm00G00051	NA	hypothetical protein MTR_0021s0120 [Medicago truncatula]	NA	NA	NA	NA
Cm00G00052	NA	senescence-associated protein, putative [Medicago truncatula]	Putative uncharacterized protein ART2 OS=Saccharomyces cerevisiae (strain ATCC 204508 / S288c) GN=ART2 PE=5 SV=1	olfactory receptor 142-like; K04257 olfactory receptor (A)	NA	NA
Cm00G00053	NA	hypothetical protein L484_002552 [Morus notabilis]	NA	NA	NA	NA
Cm00G00054	NA	PREDICTED: UPF0481 protein At3g47200-like isoform X2 [Pyrus x bretschneideri]	UPF0481 protein At3g47200 OS=Arabidopsis thaliana GN=At3g47200 PE=2 SV=1	NA	NA	Plant protein of unknown function
Cm00G00055	NA	conserved hypothetical protein [Ricinus communis]	NA	NA	NA	NA
Cm00G00056	Molecular Function: serine-type endopeptidase activity (GO:0004252),Biological Process: proteolysis (GO:0006508),Molecular Function: identical protein binding (GO:0042802),Biological Process: negative regulation of catalytic activity (GO:0043086)	PREDICTED: cucumisin-like [Vitis vinifera]	Cucumisin OS=Cucumis melo PE=1 SV=1	peptidase, putative (EC:3.4.21.25); K18443 golgi-specific brefeldin A-resistance guanine nucleotide exchange factor 1 (A)	Molecular Function: serine-type endopeptidase activity (GO:0004252), Biological Process: proteolysis (GO:0006508) Molecular Function: serine-type endopeptidase activity (GO:0004252), Molecular Function: identical protein binding (GO:0042802), Biological Process: negative regulation of catalytic activity (GO:0043086)	Subtilase family Peptidase inhibitor I9
Cm00G00057	NA	hypothetical protein (mitochondrion) [Capsicum annuum]	Uncharacterized mitochondrial protein AtMg01410 OS=Arabidopsis thaliana GN=AtMg01410 PE=4 SV=1	NA	NA	Mitovirus RNA-dependent RNA polymerase
Cm00G00058	Cellular Component: nucleus (GO:0005634),Biological Process: DNA-dependent transcription, initiation (GO:0006352),Biological Process: regulation of transcription, DNA-dependent (GO:0006355),Molecular Function: zinc ion binding (GO:0008270),Molecular Function: TBP-class protein binding (GO:0017025),Biological Process: positive regulation of transcription, DNA-dependent (GO:0045893)	Transcription factor IIIB 90 kDa subunit [Morus notabilis]	Transcription factor IIIB 90 kDa subunit OS=Mus musculus GN=Brf1 PE=2 SV=1	transcription factor IIIB 90 kDa subunit; K15196 transcription factor IIIB 90 kDa subunit (A)	Biological Process: DNA-dependent transcription, initiation (GO:0006352), Biological Process: regulation of transcription, DNA-dependent (GO:0006355), Molecular Function: zinc ion binding (GO:0008270) Cellular Component: nucleus (GO:0005634), Molecular Function: zinc ion binding (GO:0008270), Biological Process: positive regulation of transcription, DNA-dependent (GO:0045893) Molecular Function: …	Brf1-like TBP-binding domain Transcription factor TFIIB repeat Transcription factor TFIIB repeat
Cm00G00059	NA	conserved hypothetical protein [Ricinus communis]	Putative disease resistance protein RGA4 OS=Solanum bulbocastanum GN=RGA4 PE=2 SV=1	putative disease resistance protein RGA4; K19613 leucine-rich repeat protein SHOC2 (A)	NA	NA
Cm00G00060	NA	hypothetical protein L484_009642 [Morus notabilis]	Putative disease resistance protein RGA4 OS=Solanum bulbocastanum GN=RGA4 PE=2 SV=1	putative disease resistance protein RGA3; K19613 leucine-rich repeat protein SHOC2 (A)	NA	NA
Cm00G00061	Molecular Function: ADP binding (GO:0043531)	PREDICTED: putative disease resistance protein RGA1, partial [Malus domestica]	Putative disease resistance protein RGA4 OS=Solanum bulbocastanum GN=RGA4 PE=2 SV=1	putative disease resistance protein RGA3; K19613 leucine-rich repeat protein SHOC2 (A)	Molecular Function: ADP binding (GO:0043531)	NB-ARC domain Leucine rich repeat
Cm00G00062	Molecular Function: ADP binding (GO:0043531)	PREDICTED: disease resistance protein RGA2-like [Malus domestica]	Putative disease resistance protein RGA3 OS=Solanum bulbocastanum GN=RGA3 PE=2 SV=2	putative disease resistance protein RGA3; K19613 leucine-rich repeat protein SHOC2 (A)	Molecular Function: ADP binding (GO:0043531)	NB-ARC domain
Cm00G00063	NA	PREDICTED: putative ribonuclease H protein At1g65750-like isoform X1 [Citrus sinensis]	NA	transcription factor RAX1-like; K09422 myb proto-oncogene protein, plant (A)	NA	NA
Cm00G00064	Molecular Function: RNA binding (GO:0003723),Molecular Function: RNA-directed DNA polymerase activity (GO:0003964),Biological Process: RNA-dependent DNA replication (GO:0006278)	hypothetical protein [Beta vulgaris subsp. vulgaris]	Putative ribonuclease H protein At1g65750 OS=Arabidopsis thaliana GN=At1g65750 PE=3 SV=1	uncharacterized LOC106441311; K05909 laccase [EC:1.10.3.2] (A)	Molecular Function: RNA binding (GO:0003723), Molecular Function: RNA-directed DNA polymerase activity (GO:0003964), Biological Process: RNA-dependent DNA replication (GO:0006278)	Reverse transcriptase (RNA-dependent DNA polymerase)
Cm00G00065	NA	PREDICTED: uncharacterized protein LOC105948608 [Erythranthe guttatus]	NA	S-linalool synthase-like; K17982 geranyllinalool synthase [EC:4.2.3.144] (A)	NA	NA
Cm00G00066	NA	hypothetical protein (mitochondrion) [Capsicum annuum]	Uncharacterized mitochondrial protein AtMg01310 OS=Arabidopsis thaliana GN=AtMg01310 PE=2 SV=1	NA	NA	NA
Cm00G00067	NA	hypothetical protein (mitochondrion) [Capsicum annuum]	Uncharacterized mitochondrial protein AtMg01410 OS=Arabidopsis thaliana GN=AtMg01410 PE=4 SV=1	NA	NA	Mitovirus RNA-dependent RNA polymerase
Cm00G00068	Biological Process: defense response (GO:0006952),Molecular Function: ADP binding (GO:0043531)	PREDICTED: probable disease resistance protein At1g12280 [Jatropha curcas]	Probable disease resistance protein At4g27220 OS=Arabidopsis thaliana GN=At4g27220 PE=2 SV=1	probable disease resistance protein At1g12280; K13459 disease resistance protein RPS2 (A)	Biological Process: defense response (GO:0006952) Biological Process: defense response (GO:0006952) Biological Process: defense response (GO:0006952) Biological Process: defense response (GO:0006952) Molecular Function: ADP binding (GO:0043531)	NB-ARC domain Leucine Rich repeats (2 copies)
Cm00G00069	Molecular Function: protein kinase activity (GO:0004672),Molecular Function: protein tyrosine kinase activity (GO:0004713),Molecular Function: ATP binding (GO:0005524),Biological Process: protein phosphorylation (GO:0006468)	hypothetical protein PRUPE_ppa002525mg [Prunus persica]	Probable LRR receptor-like serine/threonine-protein kinase MRH1 OS=Arabidopsis thaliana GN=MRH1 PE=2 SV=1	BRASSINOSTEROID INSENSITIVE 1-associated receptor kinase 1-like; K13416 brassinosteroid insensitive 1-associated receptor kinase 1 [EC:2.7.10.1 2.7.11.1] (A)	Molecular Function: protein kinase activity (GO:0004672), Molecular Function: ATP binding (GO:0005524), Biological Process: protein phosphorylation (GO:0006468) Molecular Function: protein tyrosine kinase activity (GO:0004713), Biological Process: protein phosphorylation (GO:0006468) Molecular Function: protein kinase activity (GO:0004672), Molecular Function: ATP binding (GO:0005524), Biological…	Protein tyrosine kinase Leucine rich repeat N-terminal domain
Cm00G00070	NA	ribosomal protein S1 (mitochondrion) [Nicotiana tabacum/Hyoscyamus niger cybrid]	Ribosomal protein S1, mitochondrial OS=Marchantia polymorpha GN=RPS1 PE=3 SV=2	NA	NA	NA
Cm00G00071	Molecular Function: protein binding (GO:0005515)	BnaA09g17340D [Brassica napus]	Ankyrin repeat-containing protein At3g12360 OS=Arabidopsis thaliana GN=At3g12360 PE=2 SV=1	TRPA1; transient receptor potential cation channel, subfamily A, member 1; K04984 transient receptor potential cation channel subfamily A member 1 (A)	Molecular Function: protein binding (GO:0005515) Molecular Function: protein binding (GO:0005515) Molecular Function: protein binding (GO:0005515) Molecular Function: protein binding (GO:0005515) Molecular Function: protein binding (GO:0005515) Molecular Function: protein binding (GO:0005515) Molecular Function: protein binding (GO:0005515)	Domain of unknown function Ankyrin repeats (3 copies) Ankyrin repeat
Cm00G00072	Molecular Function: protein binding (GO:0005515)	BnaA09g17340D [Brassica napus]	Ankyrin repeat-containing protein At3g12360 OS=Arabidopsis thaliana GN=At3g12360 PE=2 SV=1	TRPA1; transient receptor potential cation channel, subfamily A, member 1; K04984 transient receptor potential cation channel subfamily A member 1 (A)	Molecular Function: protein binding (GO:0005515) Molecular Function: protein binding (GO:0005515) Molecular Function: protein binding (GO:0005515) Molecular Function: protein binding (GO:0005515) Molecular Function: protein binding (GO:0005515) Molecular Function: protein binding (GO:0005515) Molecular Function: protein binding (GO:0005515)	Domain of unknown function Ankyrin repeats (3 copies) Ankyrin repeat
Cm00G00073	NA	NA	NA	NA	NA	NA
Cm00G00074	Molecular Function: sequence-specific DNA binding transcription factor activity (GO:0003700),Cellular Component: nucleus (GO:0005634),Biological Process: regulation of transcription, DNA-dependent (GO:0006355),Biological Process: response to heat (GO:0009408),Molecular Function: sequence-specific DNA binding (GO:0043565)	PREDICTED: heat stress transcription factor A-4c-like [Fragaria vesca subsp. vesca]	Heat stress transcription factor A-4b OS=Oryza sativa subsp. japonica GN=HSFA4B PE=2 SV=1	heat stress transcription factor A-4c-like; K09419 heat shock transcription factor, other eukaryote (A)	Molecular Function: sequence-specific DNA binding transcription factor activity (GO:0003700), Cellular Component: nucleus (GO:0005634), Biological Process: response to heat (GO:0009408) Molecular Function: sequence-specific DNA binding transcription factor activity (GO:0003700), Cellular Component: nucleus (GO:0005634), Biological Process: regulation of transcription, DNA-dependent (GO:0006355), …	HSF-type DNA-binding
Cm00G00075	Biological Process: isoprenoid biosynthetic process (GO:0008299)	geranylgeranyl pyrophosphate synthase [Elaeagnus umbellata]	Geranylgeranyl pyrophosphate synthase, chloroplastic OS=Hevea brasiliensis GN=GGPS PE=1 SV=1	geranylgeranyl pyrophosphate synthase, chloroplastic-like; K13789 geranylgeranyl diphosphate synthase, type II [EC:2.5.1.1 2.5.1.10 2.5.1.29] (A)	Biological Process: isoprenoid biosynthetic process (GO:0008299)	Polyprenyl synthetase
Cm00G00076	Molecular Function: heme-copper terminal oxidase activity (GO:0015002),Cellular Component: membrane (GO:0016020),Biological Process: aerobic electron transport chain (GO:0019646)	hypothetical protein B456_001G162400, partial [Gossypium raimondii]	Cytochrome c oxidase subunit 3 OS=Glycine max GN=COX3 PE=2 SV=1	cytochrome C oxidase subunit 3; K02262 cytochrome c oxidase subunit 3 (A)	Molecular Function: heme-copper terminal oxidase activity (GO:0015002), Cellular Component: membrane (GO:0016020), Biological Process: aerobic electron transport chain (GO:0019646) Molecular Function: heme-copper terminal oxidase activity (GO:0015002), Cellular Component: membrane (GO:0016020) Molecular Function: heme-copper terminal oxidase activity (GO:0015002), Cellular Component: membrane (GO…	Cytochrome c oxidase subunit III
Cm00G00077	Cellular Component: mitochondrial proton-transporting ATP synthase complex, coupling factor F(o) (GO:0000276),Molecular Function: hydrogen ion transmembrane transporter activity (GO:0015078),Biological Process: ATP synthesis coupled proton transport (GO:0015986)	ATP synthase subunit 8 (mitochondrion) [Batis maritima]	Putative ATP synthase protein YMF19 OS=Oenothera berteroana GN=YMF19 PE=3 SV=2	atp8, C3258_p34; atp8; K02109 F-type H+-transporting ATPase subunit b (A)	Cellular Component: mitochondrial proton-transporting ATP synthase complex, coupling factor F(o) (GO:0000276), Molecular Function: hydrogen ion transmembrane transporter activity (GO:0015078), Biological Process: ATP synthesis coupled proton transport (GO:0015986)	Plant ATP synthase F0
Cm00G00078	NA	hypothetical protein CISIN_1g0002321mg [Citrus sinensis]	Brefeldin A-inhibited guanine nucleotide-exchange protein 4 OS=Arabidopsis thaliana GN=BIG4 PE=3 SV=1	brefeldin A-inhibited guanine nucleotide-exchange protein 1; K18442 brefeldin A-inhibited guanine nucleotide-exchange protein (A)	NA	Guanine nucleotide exchange factor in Golgi transport N-terminal
Cm00G00079	NA	NA	NA	NA	NA	NA
Cm00G00080	Molecular Function: nucleotide binding (GO:0000166),Molecular Function: glutamate-tRNA ligase activity (GO:0004818),Molecular Function: ATP binding (GO:0005524),Cellular Component: cytoplasm (GO:0005737),Biological Process: glutamyl-tRNA aminoacylation (GO:0006424),Molecular Function: ligase activity, forming aminoacyl-tRNA and related compounds (GO:0016876),Biological Process: tRNA aminoacylatio…	glutamyl-tRNA synthetase 1, 2, putative [Ricinus communis]	Glutamate--tRNA ligase, chloroplastic/mitochondrial OS=Arabidopsis thaliana GN=OVA3 PE=2 SV=1	glutamyl-tRNA synthetase 1, 2, putative (EC:6.1.1.17); K01885 glutamyl-tRNA synthetase [EC:6.1.1.17] (A)	Molecular Function: ATP binding (GO:0005524), Molecular Function: ligase activity, forming aminoacyl-tRNA and related compounds (GO:0016876), Biological Process: tRNA aminoacylation (GO:0043039) Molecular Function: nucleotide binding (GO:0000166), Molecular Function: ATP binding (GO:0005524), Cellular Component: cytoplasm (GO:0005737), Molecular Function: ligase activity, forming aminoacyl-tRNA a…	tRNA synthetases class I (E and Q), catalytic domain
Cm00G00081	Biological Process: metabolic process (GO:0008152)	PREDICTED: uncharacterized aminotransferase C660.12c [Cucumis melo]	Probable L-cysteine desulfhydrase, chloroplastic OS=Arabidopsis thaliana GN=CpNIFS3 PE=1 SV=1	CSD2; cysteine desulfurase Selenocysteine lyase (EC:4.4.1.16); K01763 selenocysteine lyase [EC:4.4.1.16] (A)	Biological Process: metabolic process (GO:0008152)	Aminotransferase class-V
Cm00G00082	NA	PREDICTED: uncharacterized protein LOC103344507 [Prunus mume]	Probable L-cysteine desulfhydrase, chloroplastic OS=Arabidopsis thaliana GN=CpNIFS3 PE=1 SV=1	NA	NA	NA
Cm00G00083	NA	PREDICTED: pentatricopeptide repeat-containing protein At1g62350-like [Prunus mume]	NA	NA	NA	NA
Cm00G00084	NA	hypothetical protein (mitochondrion) [Capsicum annuum]	Uncharacterized mitochondrial protein AtMg01310 OS=Arabidopsis thaliana GN=AtMg01310 PE=2 SV=1	NA	NA	NA
Cm00G00085	Molecular Function: structural constituent of ribosome (GO:0003735),Cellular Component: intracellular (GO:0005622),Cellular Component: ribosome (GO:0005840),Biological Process: translation (GO:0006412)	ribosomal protein L2 [Carica papaya]	60S ribosomal protein L2, mitochondrial OS=Arabidopsis thaliana GN=RPL2 PE=3 SV=1	hypothetical protein; K02886 large subunit ribosomal protein L2 (A)	Molecular Function: structural constituent of ribosome (GO:0003735), Cellular Component: intracellular (GO:0005622), Cellular Component: ribosome (GO:0005840), Biological Process: translation (GO:0006412) Molecular Function: structural constituent of ribosome (GO:0003735), Cellular Component: intracellular (GO:0005622), Cellular Component: ribosome (GO:0005840), Biological Process: translation (G…	Ribosomal Proteins L2, RNA binding domain
Cm00G00086	Biological Process: protein complex assembly (GO:0006461),Biological Process: respiratory chain complex IV assembly (GO:0008535),Molecular Function: heme transporter activity (GO:0015232),Biological Process: heme transport (GO:0015886),Cellular Component: membrane (GO:0016020),Biological Process: cytochrome complex assembly (GO:0017004)	cytochrome c biogenesis C (mitochondrion) [Ricinus communis]	Putative cytochrome c biosynthesis ccmC-like mitochondrial protein OS=Arabidopsis thaliana GN=CCMC PE=2 SV=4	NA	Biological Process: protein complex assembly (GO:0006461), Biological Process: respiratory chain complex IV assembly (GO:0008535), Cellular Component: membrane (GO:0016020) Molecular Function: heme transporter activity (GO:0015232), Biological Process: heme transport (GO:0015886), Cellular Component: membrane (GO:0016020), Biological Process: cytochrome complex assembly (GO:0017004) Molecular Fun…	Cytochrome C assembly protein
Cm00G00087	Biological Process: protein complex assembly (GO:0006461),Biological Process: respiratory chain complex IV assembly (GO:0008535),Molecular Function: heme transporter activity (GO:0015232),Biological Process: heme transport (GO:0015886),Cellular Component: membrane (GO:0016020),Biological Process: cytochrome complex assembly (GO:0017004)	cytochrome c biogenesis C [Carica papaya]	Putative cytochrome c biosynthesis ccmC-like mitochondrial protein OS=Arabidopsis thaliana GN=CCMC PE=2 SV=4	NA	Biological Process: protein complex assembly (GO:0006461), Biological Process: respiratory chain complex IV assembly (GO:0008535), Cellular Component: membrane (GO:0016020) Molecular Function: heme transporter activity (GO:0015232), Biological Process: heme transport (GO:0015886), Cellular Component: membrane (GO:0016020), Biological Process: cytochrome complex assembly (GO:0017004) Molecular Fun…	Cytochrome C assembly protein
Cm00G00088	NA	PREDICTED: uncharacterized protein LOC102608541 [Citrus sinensis]	NA	S-adenosylmethionine decarboxylase proenzyme; K01611 S-adenosylmethionine decarboxylase [EC:4.1.1.50] (A)	NA	S-adenosyl-l-methionine decarboxylase leader peptide
Cm00G00089	Molecular Function: adenosylmethionine decarboxylase activity (GO:0004014),Biological Process: spermine biosynthetic process (GO:0006597),Biological Process: spermidine biosynthetic process (GO:0008295)	S-adenosylmethionine decarboxylase [Citrus x microcarpa]	S-adenosylmethionine decarboxylase proenzyme OS=Catharanthus roseus GN=SAMDC PE=1 SV=1	S-adenosylmethionine decarboxylase proenzyme; K01611 S-adenosylmethionine decarboxylase [EC:4.1.1.50] (A)	Molecular Function: adenosylmethionine decarboxylase activity (GO:0004014), Biological Process: spermine biosynthetic process (GO:0006597), Biological Process: spermidine biosynthetic process (GO:0008295) Molecular Function: adenosylmethionine decarboxylase activity (GO:0004014), Biological Process: spermine biosynthetic process (GO:0006597), Biological Process: spermidine biosynthetic process (G…	Adenosylmethionine decarboxylase
Cm00G00090	NA	PREDICTED: pentatricopeptide repeat-containing protein At5g38730 [Prunus mume]	Pentatricopeptide repeat-containing protein At5g38730 OS=Arabidopsis thaliana GN=At5g38730 PE=2 SV=1	putative pentatricopeptide repeat-containing protein At1g19290; K17964 leucine-rich PPR motif-containing protein, mitochondrial (A)	NA	PPR repeat family PPR repeat family PPR repeat family PPR repeat PPR repeat PPR repeat
Cm00G00091	Biological Process: metabolic process (GO:0008152),Molecular Function: transferase activity, transferring acyl groups other than amino-acyl groups (GO:0016747)	PREDICTED: 3-ketoacyl-CoA thiolase 2, peroxisomal [Prunus mume]	3-ketoacyl-CoA thiolase 2, peroxisomal OS=Arabidopsis thaliana GN=PED1 PE=1 SV=2	3-ketoacyl-CoA thiolase 2, peroxisomal; K07513 acetyl-CoA acyltransferase 1 [EC:2.3.1.16] (A)	Biological Process: metabolic process (GO:0008152), Molecular Function: transferase activity, transferring acyl groups other than amino-acyl groups (GO:0016747) Biological Process: metabolic process (GO:0008152), Molecular Function: transferase activity, transferring acyl groups other than amino-acyl groups (GO:0016747) Biological Process: metabolic process (GO:0008152), Molecular Function: trans…	Thiolase, N-terminal domain Thiolase, C-terminal domain
Cm00G00092	Molecular Function: protein binding (GO:0005515)	PREDICTED: TMV resistance protein N-like [Pyrus x bretschneideri]	TMV resistance protein N OS=Nicotiana glutinosa GN=N PE=1 SV=1	hypothetical protein; K19613 leucine-rich repeat protein SHOC2 (A)	Molecular Function: protein binding (GO:0005515)	Leucine rich repeat Leucine rich repeat Leucine Rich Repeat - Leucine Rich Repeat
Cm00G00093	Molecular Function: sequence-specific DNA binding transcription factor activity (GO:0003700),Biological Process: regulation of transcription, DNA-dependent (GO:0006355),Molecular Function: sequence-specific DNA binding (GO:0043565)	Transcription factor VIP1 [Morus notabilis]	Transcription factor VIP1 OS=Arabidopsis thaliana GN=VIP1 PE=1 SV=1	transcription factor RF2b-like; K04374 cyclic AMP-dependent transcription factor ATF-4 (A)	Molecular Function: sequence-specific DNA binding transcription factor activity (GO:0003700), Biological Process: regulation of transcription, DNA-dependent (GO:0006355), Molecular Function: sequence-specific DNA binding (GO:0043565) Molecular Function: sequence-specific DNA binding transcription factor activity (GO:0003700), Biological Process: regulation of transcription, DNA-dependent (GO:0006…	Basic region leucine zipper
Cm00G00094	Molecular Function: iron ion binding (GO:0005506),Molecular Function: electron carrier activity (GO:0009055),Molecular Function: oxidoreductase activity, acting on paired donors, with incorporation or reduction of molecular oxygen (GO:0016705),Molecular Function: heme binding (GO:0020037),Biological Process: oxidation-reduction process (GO:0055114)	PREDICTED: abscisic acid 8'-hydroxylase 3-like [Citrus sinensis]	Abscisic acid 8'-hydroxylase 3 OS=Arabidopsis thaliana GN=CYP707A3 PE=1 SV=1	abscisic acid 8'-hydroxylase 3-like; K07437 cytochrome P450, family 26, subfamily A (A)	Molecular Function: iron ion binding (GO:0005506), Molecular Function: oxidoreductase activity, acting on paired donors, with incorporation or reduction of molecular oxygen (GO:0016705), Molecular Function: heme binding (GO:0020037), Biological Process: oxidation-reduction process (GO:0055114) Molecular Function: iron ion binding (GO:0005506), Molecular Function: oxidoreductase activity, acting o…	Cytochrome P450
Cm00G00095	NA	PREDICTED: uncharacterized protein LOC103334865 [Prunus mume]	NA	NA	NA	NA
Cm00G00096	NA	hypothetical protein PRUPE_ppa002824mg [Prunus persica]	Protein ECERIFERUM 1 OS=Arabidopsis thaliana GN=CER1 PE=1 SV=1	hypothetical protein; K15404 aldehyde decarbonylase [EC:4.1.99.5] (A)	NA	WAX2 C-terminal domain
Cm00G00097	Cellular Component: membrane (GO:0016020),Biological Process: oxidation-reduction process (GO:0055114)	conserved hypothetical protein [Ricinus communis]	NADH-ubiquinone oxidoreductase chain 1 OS=Citrullus lanatus GN=ND1 PE=2 SV=1	nad1, BevupMp038; NADH dehydrogenase subunit 1; K03878 NADH-ubiquinone oxidoreductase chain 1 [EC:1.6.5.3] (A)	Cellular Component: membrane (GO:0016020), Biological Process: oxidation-reduction process (GO:0055114) Cellular Component: membrane (GO:0016020), Biological Process: oxidation-reduction process (GO:0055114)	NADH dehydrogenase
Cm00G00098	Cellular Component: membrane (GO:0016020),Biological Process: oxidation-reduction process (GO:0055114)	conserved hypothetical protein [Ricinus communis]	NADH-ubiquinone oxidoreductase chain 1 OS=Citrullus lanatus GN=ND1 PE=2 SV=1	nad1, BevupMp038; NADH dehydrogenase subunit 1; K03878 NADH-ubiquinone oxidoreductase chain 1 [EC:1.6.5.3] (A)	Cellular Component: membrane (GO:0016020), Biological Process: oxidation-reduction process (GO:0055114) Cellular Component: membrane (GO:0016020), Biological Process: oxidation-reduction process (GO:0055114)	NADH dehydrogenase
Cm00G00099	Molecular Function: transporter activity (GO:0005215),Biological Process: transport (GO:0006810),Cellular Component: membrane (GO:0016020)	PREDICTED: protein NRT1/ PTR FAMILY 5.4-like [Gossypium raimondii]	Protein NRT1/ PTR FAMILY 5.4 OS=Arabidopsis thaliana GN=NPF5.4 PE=2 SV=1	protein NRT1/ PTR FAMILY 5.4-like; K14638 solute carrier family 15 (peptide/histidine transporter), member 3/4 (A)	Molecular Function: transporter activity (GO:0005215), Biological Process: transport (GO:0006810), Cellular Component: membrane (GO:0016020) Molecular Function: transporter activity (GO:0005215), Biological Process: transport (GO:0006810), Cellular Component: membrane (GO:0016020)	POT family
Cm00G00100	NA	Cytochrome P450 family protein [Theobroma cacao]	Cytochrome P450 704B1 OS=Arabidopsis thaliana GN=CYP704B1 PE=2 SV=1	NA	NA	NA
Cm00G00101	Molecular Function: iron ion binding (GO:0005506),Molecular Function: electron carrier activity (GO:0009055),Molecular Function: oxidoreductase activity, acting on paired donors, with incorporation or reduction of molecular oxygen (GO:0016705),Molecular Function: heme binding (GO:0020037),Biological Process: oxidation-reduction process (GO:0055114)	unnamed protein product [Vitis vinifera]	Cytochrome P450 704C1 OS=Pinus taeda GN=CYP704C1 PE=2 SV=1	cytochrome P450 94A2-like; K13407 fatty acid omega-hydroxylase [EC:1.14.-.-] (A)	Molecular Function: iron ion binding (GO:0005506), Molecular Function: electron carrier activity (GO:0009055), Molecular Function: oxidoreductase activity, acting on paired donors, with incorporation or reduction of molecular oxygen (GO:0016705), Molecular Function: heme binding (GO:0020037), Biological Process: oxidation-reduction process (GO:0055114)	Cytochrome P450
Cm00G00102	NA	PREDICTED: regulator of nonsense transcripts UPF3 isoform X2 [Cucumis sativus]	Regulator of nonsense transcripts UPF3 OS=Arabidopsis thaliana GN=UPF3 PE=1 SV=1	regulator of nonsense transcripts UPF3; K14328 regulator of nonsense transcripts 3 (A)	NA	Smg-4/UPF3 family
Cm00G00103	Molecular Function: GTP binding (GO:0005525)	PREDICTED: protein AIG1 [Jatropha curcas]	Protein AIG1 OS=Arabidopsis thaliana GN=AIG1 PE=2 SV=1	NA	Molecular Function: GTP binding (GO:0005525)	AIG1 family
Cm00G00104	Molecular Function: sequence-specific DNA binding transcription factor activity (GO:0003700),Cellular Component: nucleus (GO:0005634),Biological Process: regulation of transcription, DNA-dependent (GO:0006355)	agamous-like MADS-box protein AGL11 homologue [Betula pendula]	Agamous-like MADS-box protein AGL11 OS=Arabidopsis thaliana GN=AGL11 PE=1 SV=1	hypothetical protein; K09264 MADS-box transcription factor, plant (A)	Molecular Function: sequence-specific DNA binding transcription factor activity (GO:0003700), Cellular Component: nucleus (GO:0005634), Biological Process: regulation of transcription, DNA-dependent (GO:0006355) Molecular Function: sequence-specific DNA binding transcription factor activity (GO:0003700), Cellular Component: nucleus (GO:0005634), Biological Process: regulation of transcription, DN…	K-box region
Cm00G00105	NA	PREDICTED: uncharacterized protein LOC101501935 [Cicer arietinum]	NA	NA	NA	NA
Cm00G00106	Molecular Function: translation elongation factor activity (GO:0003746),Molecular Function: protein binding (GO:0005515),Cellular Component: eukaryotic translation elongation factor 1 complex (GO:0005853),Biological Process: translational elongation (GO:0006414)	PREDICTED: elongation factor 1-gamma-like [Vitis vinifera]	Elongation factor 1-gamma 2 OS=Oryza sativa subsp. japonica GN=Os02g0220500 PE=2 SV=2	elongation factor 1-gamma-like; K03233 elongation factor 1-gamma (A)	Molecular Function: translation elongation factor activity (GO:0003746), Cellular Component: eukaryotic translation elongation factor 1 complex (GO:0005853), Biological Process: translational elongation (GO:0006414) Molecular Function: translation elongation factor activity (GO:0003746), Cellular Component: eukaryotic translation elongation factor 1 complex (GO:0005853), Biological Process: trans…	Elongation factor 1 gamma, conserved domain Elongation factor 1 gamma, conserved domain Glutathione S-transferase, N-terminal domain Glutathione S-transferase, N-terminal domain Glutathione S-transferase, C-terminal domain Glutathione S-transferase, C-terminal domain
Cm00G00107	Molecular Function: cytochrome-c oxidase activity (GO:0004129),Molecular Function: iron ion binding (GO:0005506),Molecular Function: electron carrier activity (GO:0009055),Biological Process: aerobic respiration (GO:0009060),Cellular Component: integral to membrane (GO:0016021),Molecular Function: heme binding (GO:0020037),Biological Process: oxidation-reduction process (GO:0055114)	cytochrome oxidase subunit 1 [Lactoris fernandeziana]	Cytochrome c oxidase subunit 1 OS=Glycine max GN=COX1 PE=3 SV=3	cox1; cytochrome c oxidase subunit 1; K02256 cytochrome c oxidase subunit 1 [EC:1.9.3.1] (A)	Molecular Function: cytochrome-c oxidase activity (GO:0004129), Molecular Function: iron ion binding (GO:0005506), Molecular Function: electron carrier activity (GO:0009055), Biological Process: aerobic respiration (GO:0009060), Cellular Component: integral to membrane (GO:0016021), Molecular Function: heme binding (GO:0020037), Biological Process: oxidation-reduction process (GO:0055114) Molecul…	Cytochrome C and Quinol oxidase polypeptide I
Cm00G00108	Molecular Function: cytochrome-c oxidase activity (GO:0004129),Molecular Function: iron ion binding (GO:0005506),Molecular Function: electron carrier activity (GO:0009055),Biological Process: aerobic respiration (GO:0009060),Cellular Component: integral to membrane (GO:0016021),Molecular Function: heme binding (GO:0020037),Biological Process: oxidation-reduction process (GO:0055114)	cytochrome c oxidase subunit 1 [Cucumis melo subsp. melo]	Cytochrome c oxidase subunit 1 OS=Raphanus sativus GN=COX1 PE=3 SV=1	cox1, CusaM_p01; cytochrome c oxidase subunit 1; K02256 cytochrome c oxidase subunit 1 [EC:1.9.3.1] (A)	Molecular Function: cytochrome-c oxidase activity (GO:0004129), Molecular Function: iron ion binding (GO:0005506), Molecular Function: electron carrier activity (GO:0009055), Biological Process: aerobic respiration (GO:0009060), Cellular Component: integral to membrane (GO:0016021), Molecular Function: heme binding (GO:0020037), Biological Process: oxidation-reduction process (GO:0055114) Molecul…	Cytochrome C and Quinol oxidase polypeptide I
Cm00G00109	Molecular Function: DNA binding (GO:0003677),Cellular Component: nucleus (GO:0005634),Biological Process: regulation of transcription, DNA-dependent (GO:0006355),Biological Process: response to hormone stimulus (GO:0009725)	PREDICTED: auxin response factor 8 isoform X1 [Jatropha curcas]	Auxin response factor 8 OS=Arabidopsis thaliana GN=ARF8 PE=2 SV=2	auxin response factor 19-like; K14486 auxin response factor (A)	Molecular Function: DNA binding (GO:0003677), Cellular Component: nucleus (GO:0005634), Biological Process: regulation of transcription, DNA-dependent (GO:0006355), Biological Process: response to hormone stimulus (GO:0009725) Molecular Function: DNA binding (GO:0003677) Molecular Function: DNA binding (GO:0003677) Molecular Function: DNA binding (GO:0003677)	Auxin response factor B3 DNA binding domain
Cm00G00110	NA	unnamed protein product [Vitis vinifera]	Auxin response factor 8 OS=Arabidopsis thaliana GN=ARF8 PE=2 SV=2	NA	NA	NA
Cm00G00111	NA	PREDICTED: uncharacterized protein LOC103336108 [Prunus mume]	E3 ubiquitin-protein ligase RING1-like OS=Arabidopsis thaliana GN=At3g19950 PE=1 SV=1	hypothetical protein; K11982 E3 ubiquitin-protein ligase RNF115/126 [EC:2.3.2.27] (A)	NA	NA
Cm00G00112	NA	orf175 (mitochondrion) [Panax ginseng]	NADH-ubiquinone oxidoreductase chain 4 OS=Arabidopsis thaliana GN=ND4 PE=2 SV=2	NADH-quinone oxidoreductase protein; K03881 NADH-ubiquinone oxidoreductase chain 4 [EC:1.6.5.3] (A)	NA	NA
Cm00G00113	NA	hypothetical protein CISIN_1g028180mg [Citrus sinensis]	NA	NA	NA	N-terminal domain of NEFA-interacting nuclear protein NIP30
Cm00G00114	Molecular Function: nucleotide binding (GO:0000166),Molecular Function: ATP binding (GO:0005524),Biological Process: transport (GO:0006810),Cellular Component: integral to membrane (GO:0016021),Molecular Function: ATPase activity (GO:0016887),Molecular Function: nucleoside-triphosphatase activity (GO:0017111),Molecular Function: ATPase activity, coupled to transmembrane movement of substances (GO…	ATP binding cassette subfamily B4 isoform 1 [Theobroma cacao]	ABC transporter B family member 4 OS=Arabidopsis thaliana GN=ABCB4 PE=1 SV=1	ATP binding cassette subfamily B4 isoform 1; K05658 ATP-binding cassette, subfamily B (MDR/TAP), member 1 [EC:3.6.3.44] (A)	Molecular Function: nucleotide binding (GO:0000166), Molecular Function: nucleoside-triphosphatase activity (GO:0017111) Molecular Function: nucleotide binding (GO:0000166), Molecular Function: nucleoside-triphosphatase activity (GO:0017111) Molecular Function: ATP binding (GO:0005524), Molecular Function: ATPase activity (GO:0016887) Molecular Function: ATP binding (GO:0005524), Molecular Functi…	ABC transporter ABC transporter ABC transporter transmembrane region
Cm00G00115	NA	PREDICTED: uncharacterized protein LOC101315171 [Fragaria vesca subsp. vesca]	NA	NA	NA	NA
Cm00G00116	NA	PREDICTED: cysteine-rich receptor-like protein kinase 10 [Pyrus x bretschneideri]	Putative cysteine-rich receptor-like protein kinase 31 OS=Arabidopsis thaliana GN=CRK31 PE=3 SV=1	putative cysteine-rich receptor-like protein kinase 35; K04733 interleukin-1 receptor-associated kinase 4 [EC:2.7.11.1] (A)	NA	NA
Cm00G00117	NA	NA	NA	NA	NA	NA
Cm00G00118	NA	hypothetical protein POPTR_0019s01640g, partial [Populus trichocarpa]	Probable WRKY transcription factor 19 OS=Arabidopsis thaliana GN=WRKY19 PE=2 SV=1	animal HSPA9 nucleotide-binding domain protein; K03283 heat shock 70kDa protein 1/8 (A)	NA	NA
Cm00G00119	Molecular Function: metal ion binding (GO:0046872)	PREDICTED: phospholipase SGR2-like isoform X3 [Pyrus x bretschneideri]	Phospholipase SGR2 OS=Arabidopsis thaliana GN=SGR2 PE=1 SV=1	phospholipase DDHD2-like; K16545 phospholipase DDHD2 [EC:3.1.1.-] (A)	Molecular Function: metal ion binding (GO:0046872) Molecular Function: metal ion binding (GO:0046872)	DDHD domain
Cm00G00120	NA	hypothetical protein PRUPE_ppa014877mg [Prunus persica]	Disease resistance protein RPM1 OS=Arabidopsis thaliana GN=RPM1 PE=1 SV=1	hypothetical protein; K13457 disease resistance protein RPM1 (A)	NA	NA
Cm00G00121	NA	hypothetical protein PRUPE_ppa024644mg [Prunus persica]	Disease resistance protein RPM1 OS=Arabidopsis thaliana GN=RPM1 PE=1 SV=1	hypothetical protein; K13457 disease resistance protein RPM1 (A)	NA	Leucine Rich repeats (2 copies) Leucine Rich repeats (2 copies)
Cm00G00122	Molecular Function: protein binding (GO:0005515)	hypothetical protein B456_009G210600 [Gossypium raimondii]	26S proteasome non-ATPase regulatory subunit 14 homolog OS=Arabidopsis thaliana GN=RPN11 PE=1 SV=1	hypothetical protein; K03030 26S proteasome regulatory subunit N11 (A)	Molecular Function: protein binding (GO:0005515)	Maintenance of mitochondrial structure and function JAB1/Mov34/MPN/PAD-1 ubiquitin protease
Cm00G00123	Molecular Function: structural constituent of ribosome (GO:0003735),Cellular Component: ribosome (GO:0005840),Biological Process: translation (GO:0006412),Molecular Function: rRNA binding (GO:0019843)	ribosomal protein L16 [Castanea mollissima]	50S ribosomal protein L16, chloroplastic OS=Vitis vinifera GN=rpl16 PE=3 SV=1	rpl16, ViviM_p114; ribosomal protein L16; K02878 large subunit ribosomal protein L16 (A)	Molecular Function: structural constituent of ribosome (GO:0003735), Cellular Component: ribosome (GO:0005840), Biological Process: translation (GO:0006412) Molecular Function: structural constituent of ribosome (GO:0003735), Biological Process: translation (GO:0006412), Molecular Function: rRNA binding (GO:0019843) Molecular Function: structural constituent of ribosome (GO:0003735), Biological P…	Ribosomal protein L16p/L10e
Cm00G00124	Molecular Function: structural constituent of ribosome (GO:0003735),Cellular Component: ribosome (GO:0005840),Biological Process: translation (GO:0006412)	ribosomal protein L14 [Castanea mollissima]	50S ribosomal protein L14, chloroplastic OS=Eucalyptus globulus subsp. globulus GN=rpl14 PE=3 SV=1	rpl14; ribosomal protein L14; K02874 large subunit ribosomal protein L14 (A)	Molecular Function: structural constituent of ribosome (GO:0003735), Cellular Component: ribosome (GO:0005840), Biological Process: translation (GO:0006412) Molecular Function: structural constituent of ribosome (GO:0003735), Cellular Component: ribosome (GO:0005840), Biological Process: translation (GO:0006412)	Ribosomal protein L14p/L23e
Cm00G00125	Molecular Function: structural constituent of ribosome (GO:0003735),Cellular Component: ribosome (GO:0005840),Biological Process: translation (GO:0006412)	ribosomal protein S11 [Castanea mollissima]	30S ribosomal protein S11, chloroplastic OS=Vitis vinifera GN=rps11 PE=3 SV=1	rps11, ViviM_p119; ribosomal protein S11; K02948 small subunit ribosomal protein S11 (A)	Molecular Function: structural constituent of ribosome (GO:0003735), Cellular Component: ribosome (GO:0005840), Biological Process: translation (GO:0006412) Molecular Function: structural constituent of ribosome (GO:0003735), Cellular Component: ribosome (GO:0005840), Biological Process: translation (GO:0006412)	Ribosomal protein S11
Cm00G00126	Molecular Function: DNA binding (GO:0003677),Molecular Function: DNA-directed RNA polymerase activity (GO:0003899),Biological Process: transcription, DNA-dependent (GO:0006351),Molecular Function: protein dimerization activity (GO:0046983)	RNA polymerase alpha subunit [Castanea mollissima]	DNA-directed RNA polymerase subunit alpha OS=Eucalyptus globulus subsp. globulus GN=rpoA PE=3 SV=1	rpoA; RNA polymerase alpha subunit; K03040 DNA-directed RNA polymerase subunit alpha [EC:2.7.7.6] (A)	Biological Process: transcription, DNA-dependent (GO:0006351), Molecular Function: protein dimerization activity (GO:0046983) Molecular Function: DNA binding (GO:0003677), Molecular Function: DNA-directed RNA polymerase activity (GO:0003899), Biological Process: transcription, DNA-dependent (GO:0006351) Molecular Function: DNA-directed RNA polymerase activity (GO:0003899), Biological Process: tra…	RNA polymerase Rpb3/Rpb11 dimerisation domain Bacterial RNA polymerase, alpha chain C terminal domain RNA polymerase Rpb3/RpoA insert domain
Cm00G00127	Molecular Function: electron carrier activity (GO:0009055),Cellular Component: membrane (GO:0016020),Molecular Function: oxidoreductase activity (GO:0016491),Biological Process: respiratory electron transport chain (GO:0022904)	cytochrome b6 (chloroplast) [Pelagodoxa henryana]	Cytochrome b6 OS=Panax ginseng GN=petB PE=3 SV=1	petB, ElguCp071; cytochrome b6; K02635 cytochrome b6 (A)	Molecular Function: electron carrier activity (GO:0009055), Cellular Component: membrane (GO:0016020), Molecular Function: oxidoreductase activity (GO:0016491) Cellular Component: membrane (GO:0016020), Biological Process: respiratory electron transport chain (GO:0022904) Molecular Function: electron carrier activity (GO:0009055), Cellular Component: membrane (GO:0016020), Molecular Function: oxi…	Cytochrome b(N-terminal)/b6/petB
Cm00G00128	Molecular Function: DNA binding (GO:0003677),Molecular Function: DNA-directed RNA polymerase activity (GO:0003899),Biological Process: transcription, DNA-dependent (GO:0006351),Molecular Function: protein dimerization activity (GO:0046983)	RNA polymerase alpha subunit [Castanea mollissima]	DNA-directed RNA polymerase subunit alpha OS=Eucalyptus globulus subsp. globulus GN=rpoA PE=3 SV=1	rpoA; RNA polymerase alpha subunit; K03040 DNA-directed RNA polymerase subunit alpha [EC:2.7.7.6] (A)	Biological Process: transcription, DNA-dependent (GO:0006351), Molecular Function: protein dimerization activity (GO:0046983) Molecular Function: DNA binding (GO:0003677), Molecular Function: DNA-directed RNA polymerase activity (GO:0003899), Biological Process: transcription, DNA-dependent (GO:0006351) Molecular Function: DNA-directed RNA polymerase activity (GO:0003899), Biological Process: tra…	RNA polymerase Rpb3/Rpb11 dimerisation domain Bacterial RNA polymerase, alpha chain C terminal domain RNA polymerase Rpb3/RpoA insert domain
Cm00G00129	Molecular Function: structural constituent of ribosome (GO:0003735),Cellular Component: ribosome (GO:0005840),Biological Process: translation (GO:0006412)	ribosomal protein L14 [Castanea mollissima]	50S ribosomal protein L14, chloroplastic OS=Eucalyptus globulus subsp. globulus GN=rpl14 PE=3 SV=1	rpl14; ribosomal protein L14; K02874 large subunit ribosomal protein L14 (A)	Molecular Function: structural constituent of ribosome (GO:0003735), Cellular Component: ribosome (GO:0005840), Biological Process: translation (GO:0006412) Molecular Function: structural constituent of ribosome (GO:0003735), Cellular Component: ribosome (GO:0005840), Biological Process: translation (GO:0006412)	Ribosomal protein L14p/L23e
Cm00G00130	Molecular Function: structural constituent of ribosome (GO:0003735),Cellular Component: ribosome (GO:0005840),Biological Process: translation (GO:0006412),Molecular Function: rRNA binding (GO:0019843)	ribosomal protein L16 [Castanea mollissima]	50S ribosomal protein L16, chloroplastic OS=Vitis vinifera GN=rpl16 PE=3 SV=1	rpl16, ViviM_p114; ribosomal protein L16; K02878 large subunit ribosomal protein L16 (A)	Molecular Function: structural constituent of ribosome (GO:0003735), Cellular Component: ribosome (GO:0005840), Biological Process: translation (GO:0006412) Molecular Function: structural constituent of ribosome (GO:0003735), Biological Process: translation (GO:0006412), Molecular Function: rRNA binding (GO:0019843) Molecular Function: structural constituent of ribosome (GO:0003735), Biological P…	Ribosomal protein L16p/L10e
Cm00G00131	Molecular Function: oxidoreductase activity, acting on NAD(P)H (GO:0016651),Molecular Function: quinone binding (GO:0048038),Molecular Function: NAD binding (GO:0051287),Biological Process: oxidation-reduction process (GO:0055114)	NADH dehydrogenase subunit 7 (mitochondrion) (mitochondrion) [Brassica juncea var. tumida]	NADH dehydrogenase [ubiquinone] iron-sulfur protein 2 OS=Nicotiana sylvestris GN=NAD7 PE=2 SV=1	BevupMp083; orf155b; K03935 NADH dehydrogenase (ubiquinone) Fe-S protein 2 [EC:1.6.5.3 1.6.99.3] (A)	Molecular Function: oxidoreductase activity, acting on NAD(P)H (GO:0016651), Molecular Function: quinone binding (GO:0048038), Molecular Function: NAD binding (GO:0051287), Biological Process: oxidation-reduction process (GO:0055114)	Respiratory-chain NADH dehydrogenase, 49 Kd subunit
Cm00G00132	Molecular Function: oxidoreductase activity, acting on NAD(P)H (GO:0016651),Molecular Function: quinone binding (GO:0048038),Molecular Function: NAD binding (GO:0051287),Biological Process: oxidation-reduction process (GO:0055114)	OR96 (mitochondrion) [Vicia faba]	NADH dehydrogenase [ubiquinone] iron-sulfur protein 2 OS=Nicotiana sylvestris GN=NAD7 PE=2 SV=1	nad7, ViviM_p020; NADH dehydrogenase subunit 7; K03935 NADH dehydrogenase (ubiquinone) Fe-S protein 2 [EC:1.6.5.3 1.6.99.3] (A)	Molecular Function: oxidoreductase activity, acting on NAD(P)H (GO:0016651), Molecular Function: quinone binding (GO:0048038), Molecular Function: NAD binding (GO:0051287), Biological Process: oxidation-reduction process (GO:0055114)	Respiratory-chain NADH dehydrogenase, 49 Kd subunit
Cm00G00133	Molecular Function: protein binding (GO:0005515),Biological Process: defense response (GO:0006952),Biological Process: signal transduction (GO:0007165),Molecular Function: ADP binding (GO:0043531)	hypothetical protein PRUPE_ppa023967mg [Prunus persica]	TMV resistance protein N OS=Nicotiana glutinosa GN=N PE=1 SV=1	hypothetical protein; K19613 leucine-rich repeat protein SHOC2 (A)	Molecular Function: protein binding (GO:0005515), Biological Process: signal transduction (GO:0007165) Molecular Function: protein binding (GO:0005515), Biological Process: signal transduction (GO:0007165) Biological Process: defense response (GO:0006952) Biological Process: defense response (GO:0006952) Biological Process: defense response (GO:0006952) Biological Process: defense response (GO:00…	NB-ARC domain TIR domain Leucine Rich Repeat Leucine Rich Repeat
Cm00G00134	NA	hypothetical protein JCGZ_11194 [Jatropha curcas]	Zinc-finger homeodomain protein 2 OS=Arabidopsis thaliana GN=ZHD1 PE=1 SV=1	NA	NA	NA
Cm00G00135	NA	hypothetical protein PRUPE_ppa026667mg, partial [Prunus persica]	NA	NA	NA	NA
Cm00G00136	NA	hypothetical protein PRUPE_ppb019012mg [Prunus persica]	DTW domain-containing protein 2 OS=Homo sapiens GN=DTWD2 PE=1 SV=1	hypothetical protein; K09955 uncharacterized protein (A)	NA	DTW domain
Cm00G00137	Molecular Function: hydrolase activity, acting on carbon-nitrogen (but not peptide) bonds, in linear amides (GO:0016811)	hypothetical protein CICLE_v10005859mg [Citrus clementina]	Protein N-terminal glutamine amidohydrolase OS=Arabidopsis thaliana GN=At2g41760 PE=1 SV=1	tyrosyl-tRNA synthetase; K01866 tyrosyl-tRNA synthetase [EC:6.1.1.1] (A)	Molecular Function: hydrolase activity, acting on carbon-nitrogen (but not peptide) bonds, in linear amides (GO:0016811)	N-terminal glutamine amidase
Cm00G00138	Molecular Function: iron ion binding (GO:0005506),Molecular Function: electron carrier activity (GO:0009055),Molecular Function: oxidoreductase activity, acting on paired donors, with incorporation or reduction of molecular oxygen (GO:0016705),Molecular Function: heme binding (GO:0020037),Biological Process: oxidation-reduction process (GO:0055114)	PREDICTED: geraniol 8-hydroxylase-like isoform X1 [Vitis vinifera]	Geraniol 8-hydroxylase OS=Catharanthus roseus GN=CYP76B6 PE=1 SV=1	geraniol 8-hydroxylase; K00512 steroid 17alpha-monooxygenase / 17alpha-hydroxyprogesterone aldolase [EC:1.14.14.19 4.1.2.30] (A)	Molecular Function: iron ion binding (GO:0005506), Molecular Function: electron carrier activity (GO:0009055), Molecular Function: oxidoreductase activity, acting on paired donors, with incorporation or reduction of molecular oxygen (GO:0016705), Molecular Function: heme binding (GO:0020037), Biological Process: oxidation-reduction process (GO:0055114) Molecular Function: iron ion binding (GO:000…	Cytochrome P450
Cm00G00139	Molecular Function: iron ion binding (GO:0005506),Molecular Function: electron carrier activity (GO:0009055),Molecular Function: oxidoreductase activity, acting on paired donors, with incorporation or reduction of molecular oxygen (GO:0016705),Molecular Function: heme binding (GO:0020037),Biological Process: oxidation-reduction process (GO:0055114)	PREDICTED: geraniol 8-hydroxylase-like isoform X1 [Vitis vinifera]	Geraniol 8-hydroxylase OS=Catharanthus roseus GN=CYP76B6 PE=1 SV=1	geraniol 8-hydroxylase; K00512 steroid 17alpha-monooxygenase / 17alpha-hydroxyprogesterone aldolase [EC:1.14.14.19 4.1.2.30] (A)	Molecular Function: iron ion binding (GO:0005506), Molecular Function: electron carrier activity (GO:0009055), Molecular Function: oxidoreductase activity, acting on paired donors, with incorporation or reduction of molecular oxygen (GO:0016705), Molecular Function: heme binding (GO:0020037), Biological Process: oxidation-reduction process (GO:0055114) Molecular Function: iron ion binding (GO:000…	Cytochrome P450
Cm00G00140	Molecular Function: iron ion binding (GO:0005506),Molecular Function: electron carrier activity (GO:0009055),Molecular Function: oxidoreductase activity, acting on paired donors, with incorporation or reduction of molecular oxygen (GO:0016705),Molecular Function: heme binding (GO:0020037),Biological Process: oxidation-reduction process (GO:0055114)	hypothetical protein POPTR_0002s15110g [Populus trichocarpa]	Geraniol 8-hydroxylase OS=Swertia mussotii GN=CYP76B10 PE=1 SV=1	POPTRDRAFT_552074; hypothetical protein; K00512 steroid 17alpha-monooxygenase / 17alpha-hydroxyprogesterone aldolase [EC:1.14.14.19 4.1.2.30] (A)	Molecular Function: iron ion binding (GO:0005506), Molecular Function: electron carrier activity (GO:0009055), Molecular Function: oxidoreductase activity, acting on paired donors, with incorporation or reduction of molecular oxygen (GO:0016705), Molecular Function: heme binding (GO:0020037), Biological Process: oxidation-reduction process (GO:0055114)	Cytochrome P450
Cm00G00141	NA	PREDICTED: geraniol 8-hydroxylase-like [Populus euphratica]	Geraniol 8-hydroxylase OS=Swertia mussotii GN=CYP76B10 PE=1 SV=1	geraniol 8-hydroxylase; K00512 steroid 17alpha-monooxygenase / 17alpha-hydroxyprogesterone aldolase [EC:1.14.14.19 4.1.2.30] (A)	NA	NA
Cm00G00142	Molecular Function: iron ion binding (GO:0005506),Molecular Function: electron carrier activity (GO:0009055),Molecular Function: oxidoreductase activity, acting on paired donors, with incorporation or reduction of molecular oxygen (GO:0016705),Molecular Function: heme binding (GO:0020037),Biological Process: oxidation-reduction process (GO:0055114)	PREDICTED: geraniol 8-hydroxylase-like [Glycine max]	Cytochrome P450 76C4 OS=Arabidopsis thaliana GN=CYP76C4 PE=3 SV=1	geraniol 8-hydroxylase; K00512 steroid 17alpha-monooxygenase / 17alpha-hydroxyprogesterone aldolase [EC:1.14.14.19 4.1.2.30] (A)	Molecular Function: iron ion binding (GO:0005506), Molecular Function: electron carrier activity (GO:0009055), Molecular Function: oxidoreductase activity, acting on paired donors, with incorporation or reduction of molecular oxygen (GO:0016705), Molecular Function: heme binding (GO:0020037), Biological Process: oxidation-reduction process (GO:0055114) Molecular Function: iron ion binding (GO:000…	Cytochrome P450
Cm00G00143	Molecular Function: ATP binding (GO:0005524),Cellular Component: chloroplast (GO:0009507)	putative RF2 protein (chloroplast) [Quercus nigra]	Protein Ycf2 A OS=Atropa belladonna GN=ycf2-A PE=3 SV=1	DNA ligase 1-like; K10747 DNA ligase 1 [EC:6.5.1.1 6.5.1.6 6.5.1.7] (A)	Molecular Function: ATP binding (GO:0005524), Cellular Component: chloroplast (GO:0009507)	Plant protein of unknown function (DUF825)
Cm00G00144	Molecular Function: NADH dehydrogenase (ubiquinone) activity (GO:0008137),Biological Process: ATP synthesis coupled electron transport (GO:0042773),Biological Process: oxidation-reduction process (GO:0055114)	NADH dehydrogenase subunit 2 (chloroplast) [Quercus aquifolioides]	NAD(P)H-quinone oxidoreductase subunit 2 B, chloroplastic OS=Gossypium barbadense GN=ndhB2 PE=3 SV=1	NADH-quinone oxidoreductase protein; K05573 NAD(P)H-quinone oxidoreductase subunit 2 [EC:1.6.5.3] (A)	Molecular Function: NADH dehydrogenase (ubiquinone) activity (GO:0008137), Biological Process: ATP synthesis coupled electron transport (GO:0042773), Biological Process: oxidation-reduction process (GO:0055114)	Proton-conducting membrane transporter
Cm00G00145	Molecular Function: serine-type endopeptidase activity (GO:0004252),Biological Process: proteolysis (GO:0006508)	unnamed protein product [Vitis vinifera]	Cucumisin OS=Cucumis melo PE=1 SV=1	peptidase, putative (EC:3.4.21.25); K18443 golgi-specific brefeldin A-resistance guanine nucleotide exchange factor 1 (A)	Molecular Function: serine-type endopeptidase activity (GO:0004252), Biological Process: proteolysis (GO:0006508)	Subtilase family
Cm00G00146	NA	hypothetical protein EUGRSUZ_D011433, partial [Eucalyptus grandis]	Protein ECERIFERUM 1 OS=Arabidopsis thaliana GN=CER1 PE=1 SV=1	protein ECERIFERUM 1-like; K15404 aldehyde decarbonylase [EC:4.1.99.5] (A)	NA	NA
Cm00G00147	Molecular Function: triglyceride lipase activity (GO:0004806),Biological Process: lipid metabolic process (GO:0006629)	PREDICTED: uncharacterized protein LOC100252216 [Vitis vinifera]	Lipase OS=Rhizopus oryzae PE=1 SV=1	hypothetical protein; K16818 phospholipase A1 [EC:3.1.1.32] (A)	Molecular Function: triglyceride lipase activity (GO:0004806), Biological Process: lipid metabolic process (GO:0006629)	Lipase (class 3)
Cm00G00148	NA	hypothetical protein L484_025172 [Morus notabilis]	ERAD-associated E3 ubiquitin-protein ligase component HRD3B OS=Arabidopsis thaliana GN=HRD3B PE=3 SV=1	HCP-like superfamily protein; K14026 SEL1 protein (A)	NA	Sel1 repeat Sel1 repeat Sel1 repeat
Cm00G00149	Molecular Function: protein binding (GO:0005515)	PREDICTED: pre-mRNA-processing factor 17-like isoform X1 [Populus euphratica]	Pre-mRNA-processing factor 17 OS=Homo sapiens GN=CDC40 PE=1 SV=1	hypothetical protein; K12816 pre-mRNA-processing factor 17 (A)	Molecular Function: protein binding (GO:0005515) Molecular Function: protein binding (GO:0005515) Molecular Function: protein binding (GO:0005515) Molecular Function: protein binding (GO:0005515) Molecular Function: protein binding (GO:0005515) Molecular Function: protein binding (GO:0005515) Molecular Function: protein binding (GO:0005515) Molecular Function: protein binding (GO:0005515) Molecul…	WD domain, G-beta repeat WD domain, G-beta repeat WD domain, G-beta repeat WD domain, G-beta repeat
Cm00G00150	Cellular Component: cytoplasm (GO:0005737),Biological Process: rRNA processing (GO:0006364),Molecular Function: RNA methyltransferase activity (GO:0008173)	PREDICTED: uncharacterized protein LOC100813692 isoform X1 [Glycine max]	Dual-specificity RNA methyltransferase RlmN OS=Syntrophobacter fumaroxidans (strain DSM 10017 / MPOB) GN=rlmN PE=3 SV=1	dual-specificity RNA methyltransferase RlmN; K06941 23S rRNA (adenine2503-C2)-methyltransferase [EC:2.1.1.192] (A)	Cellular Component: cytoplasm (GO:0005737), Biological Process: rRNA processing (GO:0006364), Molecular Function: RNA methyltransferase activity (GO:0008173)	NA
Cm00G00151	Molecular Function: protein kinase activity (GO:0004672),Molecular Function: protein tyrosine kinase activity (GO:0004713),Molecular Function: calcium ion binding (GO:0005509),Molecular Function: protein binding (GO:0005515),Molecular Function: ATP binding (GO:0005524),Biological Process: protein phosphorylation (GO:0006468),Molecular Function: polysaccharide binding (GO:0030247)	Wall-associated kinase 2, putative [Theobroma cacao]	Wall-associated receptor kinase 1 OS=Arabidopsis thaliana GN=WAK1 PE=1 SV=2	wall-associated receptor kinase 4-like; K04733 interleukin-1 receptor-associated kinase 4 [EC:2.7.11.1] (A)	Molecular Function: protein kinase activity (GO:0004672), Molecular Function: ATP binding (GO:0005524), Biological Process: protein phosphorylation (GO:0006468) Molecular Function: protein binding (GO:0005515) Molecular Function: protein binding (GO:0005515) Molecular Function: protein kinase activity (GO:0004672), Molecular Function: ATP binding (GO:0005524), Biological Process: protein phosphor…	Protein kinase domain Wall-associated receptor kinase galacturonan-binding Calcium-binding EGF domain
Cm00G00152	NA	hypothetical protein CICLE_v10005602mg [Citrus clementina]	Uncharacterized membrane protein YuiD OS=Bacillus subtilis (strain 168) GN=yuiD PE=4 SV=1	uncharacterized LOC104451052; K09775 uncharacterized protein (A)	NA	Divergent PAP2 family
Cm00G00153	Molecular Function: protein binding (GO:0005515)	PREDICTED: RNA polymerase II C-terminal domain phosphatase-like 4-like [Glycine max]	RNA polymerase II C-terminal domain phosphatase-like 4 OS=Arabidopsis thaliana GN=CPL4 PE=1 SV=1	RNA polymerase II C-terminal domain phosphatase-like 4; K18999 RNA polymerase II C-terminal domain phosphatase-like 3/4 [EC:3.1.3.16] (A)	Molecular Function: protein binding (GO:0005515) Molecular Function: protein binding (GO:0005515) Molecular Function: protein binding (GO:0005515)	NLI interacting factor-like phosphatase
Cm00G00154	Molecular Function: ATP binding (GO:0005524),Biological Process: nucleobase-containing compound metabolic process (GO:0006139),Molecular Function: phosphotransferase activity, alcohol group as acceptor (GO:0016773)	PREDICTED: uncharacterized protein LOC103319302 [Prunus mume]	Deoxycytidine kinase OS=Homo sapiens GN=DCK PE=1 SV=1	deoxycytidine kinase-like; K00893 deoxycitidine kinase [EC:2.7.1.74] (A)	Molecular Function: ATP binding (GO:0005524), Biological Process: nucleobase-containing compound metabolic process (GO:0006139), Molecular Function: phosphotransferase activity, alcohol group as acceptor (GO:0016773) Molecular Function: ATP binding (GO:0005524), Biological Process: nucleobase-containing compound metabolic process (GO:0006139), Molecular Function: phosphotransferase activity, alco…	Deoxynucleoside kinase
Cm00G00155	Molecular Function: chromatin binding (GO:0003682)	PREDICTED: transcription repressor MYB6-like [Prunus mume]	Transcription factor MYB3 OS=Arabidopsis thaliana GN=MYB3 PE=1 SV=1	transcription repressor MYB6-like; K09422 myb proto-oncogene protein, plant (A)	Molecular Function: chromatin binding (GO:0003682) Molecular Function: chromatin binding (GO:0003682) Molecular Function: chromatin binding (GO:0003682) Molecular Function: chromatin binding (GO:0003682)	Myb-like DNA-binding domain Myb-like DNA-binding domain
Cm00G00156	NA	hypothetical protein PRUPE_ppa003505mg [Prunus persica]	Uncharacterized protein At1g04910 OS=Arabidopsis thaliana GN=At1g04910 PE=2 SV=1	DDB1- and CUL4-associated factor 13-like; K11806 WD repeat and SOF domain-containing protein 1 (A)	NA	GDP-fucose protein O-fucosyltransferase
Cm00G00157	Molecular Function: metal ion binding (GO:0046872)	PREDICTED: transcription factor IIIA [Prunus mume]	Transcription factor IIIA OS=Mus musculus GN=Gtf3a PE=2 SV=2	transcription factor IIIA; K09191 general transcription factor IIIA (A)	Molecular Function: metal ion binding (GO:0046872) Molecular Function: metal ion binding (GO:0046872) Molecular Function: metal ion binding (GO:0046872) Molecular Function: metal ion binding (GO:0046872) Molecular Function: metal ion binding (GO:0046872) Molecular Function: metal ion binding (GO:0046872) Molecular Function: metal ion binding (GO:0046872) Molecular Function: metal ion binding (GO:…	Zinc finger, C2H2 type Zinc finger, C2H2 type Zinc finger, C2H2 type Zinc finger, C2H2 type Zinc finger, C2H2 type
Cm00G00158	NA	hypothetical protein L484_025452 [Morus notabilis]	Zinc-finger homeodomain protein 3 OS=Arabidopsis thaliana GN=ZHD3 PE=1 SV=1	NA	NA	ZF-HD protein dimerisation region
Cm00G00159	Molecular Function: protein binding (GO:0005515),Biological Process: defense response (GO:0006952),Biological Process: signal transduction (GO:0007165),Molecular Function: ADP binding (GO:0043531)	PREDICTED: TMV resistance protein N-like [Pyrus x bretschneideri]	TMV resistance protein N OS=Nicotiana glutinosa GN=N PE=1 SV=1	hypothetical protein; K19613 leucine-rich repeat protein SHOC2 (A)	Molecular Function: protein binding (GO:0005515), Biological Process: signal transduction (GO:0007165) Molecular Function: protein binding (GO:0005515) Molecular Function: protein binding (GO:0005515) Molecular Function: protein binding (GO:0005515) Molecular Function: protein binding (GO:0005515) Molecular Function: protein binding (GO:0005515) Molecular Function: protein binding (GO:0005515) Mo…	NB-ARC domain TIR domain Leucine Rich repeats (2 copies)
Cm00G00160	Molecular Function: protein binding (GO:0005515),Biological Process: defense response (GO:0006952),Biological Process: signal transduction (GO:0007165),Molecular Function: ADP binding (GO:0043531)	PREDICTED: LOW QUALITY PROTEIN: TMV resistance protein N-like [Prunus mume]	TMV resistance protein N OS=Nicotiana glutinosa GN=N PE=1 SV=1	TMV resistance protein N-like; K19613 leucine-rich repeat protein SHOC2 (A)	Molecular Function: protein binding (GO:0005515), Biological Process: signal transduction (GO:0007165) Molecular Function: protein binding (GO:0005515), Biological Process: signal transduction (GO:0007165) Biological Process: defense response (GO:0006952) Biological Process: defense response (GO:0006952) Biological Process: defense response (GO:0006952) Biological Process: defense response (GO:00…	NB-ARC domain TIR domain Leucine Rich repeats (2 copies) Leucine rich repeat
Cm00G00161	NA	PREDICTED: uncharacterized protein LOC104423315 [Eucalyptus grandis]	NA	tyrosine/DOPA decarboxylase; K01592 tyrosine decarboxylase [EC:4.1.1.25] (A)	NA	Protein of unknown function (DUF674)
Cm00G00162	NA	PREDICTED: uncharacterized protein LOC103405381 [Malus domestica]	NA	NA	NA	NA
Cm00G00163	Molecular Function: structural constituent of ribosome (GO:0003735),Cellular Component: ribosome (GO:0005840),Biological Process: translation (GO:0006412),Cellular Component: large ribosomal subunit (GO:0015934)	ribosomal protein L14 [Castanea mollissima]	50S ribosomal protein L14, chloroplastic OS=Citrus sinensis GN=rpl14 PE=3 SV=1	rpl14; ribosomal protein L14; K02874 large subunit ribosomal protein L14 (A)	Molecular Function: structural constituent of ribosome (GO:0003735), Cellular Component: ribosome (GO:0005840), Biological Process: translation (GO:0006412) Molecular Function: structural constituent of ribosome (GO:0003735), Biological Process: translation (GO:0006412), Cellular Component: large ribosomal subunit (GO:0015934) Molecular Function: structural constituent of ribosome (GO:0003735), C…	Ribosomal protein L14p/L23e
Cm00G00164	Molecular Function: protein binding (GO:0005515),Molecular Function: zinc ion binding (GO:0008270)	hypothetical protein PHAVU_001G233700g [Phaseolus vulgaris]	E3 ubiquitin-protein ligase RING1 OS=Gossypium hirsutum GN=RING1 PE=1 SV=1	hypothetical protein; K11982 E3 ubiquitin-protein ligase RNF115/126 [EC:2.3.2.27] (A)	Molecular Function: protein binding (GO:0005515), Molecular Function: zinc ion binding (GO:0008270)	Ring finger domain
Cm00G00165	NA	NA	NA	NA	NA	NA
Cm00G00166	NA	PREDICTED: uncharacterized protein LOC104898628 [Beta vulgaris subsp. vulgaris]	NA	NA	NA	Reverse transcriptase-like
Cm00G00167	NA	NA	NA	NA	NA	NA
Cm00G00168	NA	PREDICTED: uncharacterized protein LOC103412910 [Malus domestica]	NA	NA	NA	NA
Cm00G00169	NA	hypothetical protein L484_002552 [Morus notabilis]	NA	NA	NA	NA
Cm00G00170	NA	Purple acid phosphatases superfamily protein [Theobroma cacao]	Probable inactive purple acid phosphatase 1 OS=Arabidopsis thaliana GN=PAP1 PE=2 SV=1	NA	NA	NA
Cm00G00171	NA	hypothetical protein CICLE_v10033952mg, partial [Citrus clementina]	Thaumatin-like protein OS=Arabidopsis thaliana GN=At1g18250 PE=2 SV=2	nuclear pore complex protein Nup96 homolog; K14297 nuclear pore complex protein Nup98-Nup96 (A)	NA	Thaumatin family
Cm00G00172	Molecular Function: iron ion binding (GO:0005506),Molecular Function: electron carrier activity (GO:0009055),Molecular Function: oxidoreductase activity, acting on paired donors, with incorporation or reduction of molecular oxygen (GO:0016705),Molecular Function: heme binding (GO:0020037),Biological Process: oxidation-reduction process (GO:0055114)	hypothetical protein PRUPE_ppa018082mg [Prunus persica]	Cytochrome P450 705A5 OS=Arabidopsis thaliana GN=CYP705A5 PE=2 SV=1	cytochrome P450 705A5; K00512 steroid 17alpha-monooxygenase / 17alpha-hydroxyprogesterone aldolase [EC:1.14.14.19 4.1.2.30] (A)	Molecular Function: iron ion binding (GO:0005506), Molecular Function: electron carrier activity (GO:0009055), Molecular Function: oxidoreductase activity, acting on paired donors, with incorporation or reduction of molecular oxygen (GO:0016705), Molecular Function: heme binding (GO:0020037), Biological Process: oxidation-reduction process (GO:0055114)	Cytochrome P450
Cm00G00173	NA	NA	NA	NA	NA	NA
Cm00G00174	NA	hypothetical protein (mitochondrion) [Capsicum annuum]	Uncharacterized mitochondrial protein AtMg01410 OS=Arabidopsis thaliana GN=AtMg01410 PE=4 SV=1	NA	NA	Mitovirus RNA-dependent RNA polymerase
Cm00G00175	Cellular Component: mitochondrial proton-transporting ATP synthase complex, coupling factor F(o) (GO:0000276),Molecular Function: hydrogen ion transmembrane transporter activity (GO:0015078),Biological Process: ATP synthesis coupled proton transport (GO:0015986),Molecular Function: oxidoreductase activity, acting on NAD(P)H (GO:0016651),Biological Process: ATP synthesis coupled electron transport…	ATPase subunit [Medicago truncatula]	ATP synthase protein MI25 OS=Nicotiana tabacum PE=2 SV=1	nad4L, ViviM_p050; NADH dehydrogenase subunit 4L; K03882 NADH-ubiquinone oxidoreductase chain 4L [EC:1.6.5.3] (A)	Molecular Function: oxidoreductase activity, acting on NAD(P)H (GO:0016651), Biological Process: ATP synthesis coupled electron transport (GO:0042773), Biological Process: oxidation-reduction process (GO:0055114) Cellular Component: mitochondrial proton-transporting ATP synthase complex, coupling factor F(o) (GO:0000276), Molecular Function: hydrogen ion transmembrane transporter activity (GO:001…	Mitochondrial ATP synthase B chain precursor (ATP-synt_B) NADH-ubiquinone/plastoquinone oxidoreductase chain 4L
Cm00G00176	Molecular Function: structural constituent of ribosome (GO:0003735),Cellular Component: intracellular (GO:0005622),Cellular Component: ribosome (GO:0005840),Biological Process: translation (GO:0006412)	50S ribosomal protein L2 [Medicago truncatula]	50S ribosomal protein L2, chloroplastic OS=Panax ginseng GN=rpl2-A PE=3 SV=1	ribosomal protein L23.1; K02886 large subunit ribosomal protein L2 (A)	Molecular Function: structural constituent of ribosome (GO:0003735), Cellular Component: intracellular (GO:0005622), Cellular Component: ribosome (GO:0005840), Biological Process: translation (GO:0006412) Molecular Function: structural constituent of ribosome (GO:0003735), Cellular Component: ribosome (GO:0005840), Biological Process: translation (GO:0006412) Molecular Function: structural consti…	Ribosomal Proteins L2, RNA binding domain Ribosomal protein L23
Cm00G00177	NA	uncharacterized protein [Arabidopsis thaliana]	NA	NA	NA	NA
Cm00G00178	Cellular Component: membrane (GO:0016020),Biological Process: oxidation-reduction process (GO:0055114)	NADH dehydrogenase subunit 1, partial (mitochondrion) [Nicotiana tabacum/Hyoscyamus niger cybrid]	NADH-ubiquinone oxidoreductase chain 1 OS=Petunia hybrida GN=ND1 PE=3 SV=1	NADH-ubiquinone oxidoreductase chain 1; K03878 NADH-ubiquinone oxidoreductase chain 1 [EC:1.6.5.3] (A)	Cellular Component: membrane (GO:0016020), Biological Process: oxidation-reduction process (GO:0055114) Cellular Component: membrane (GO:0016020), Biological Process: oxidation-reduction process (GO:0055114)	NADH dehydrogenase
Cm00G00179	Cellular Component: mitochondrial proton-transporting ATP synthase complex, coupling factor F(o) (GO:0000276),Molecular Function: hydrogen ion transmembrane transporter activity (GO:0015078),Biological Process: ATP synthesis coupled proton transport (GO:0015986)	ATPase subunit 4 (mitochondrion) [Ricinus communis]	ATP synthase protein MI25 OS=Nicotiana tabacum PE=2 SV=1	uncharacterized LOC18445533; K08518 syntaxin-binding protein 5 (A)	Cellular Component: mitochondrial proton-transporting ATP synthase complex, coupling factor F(o) (GO:0000276), Molecular Function: hydrogen ion transmembrane transporter activity (GO:0015078), Biological Process: ATP synthesis coupled proton transport (GO:0015986)	Mitochondrial ATP synthase B chain precursor (ATP-synt_B)
Cm00G00180	Molecular Function: oxidoreductase activity, acting on NAD(P)H (GO:0016651),Biological Process: ATP synthesis coupled electron transport (GO:0042773),Biological Process: oxidation-reduction process (GO:0055114)	ATPase subunit [Medicago truncatula]	NADH-ubiquinone oxidoreductase chain 4L OS=Arabidopsis thaliana GN=ND4L PE=2 SV=2	nad4L, ViviM_p050; NADH dehydrogenase subunit 4L; K03882 NADH-ubiquinone oxidoreductase chain 4L [EC:1.6.5.3] (A)	Molecular Function: oxidoreductase activity, acting on NAD(P)H (GO:0016651), Biological Process: ATP synthesis coupled electron transport (GO:0042773), Biological Process: oxidation-reduction process (GO:0055114) Molecular Function: oxidoreductase activity, acting on NAD(P)H (GO:0016651), Biological Process: ATP synthesis coupled electron transport (GO:0042773), Biological Process: oxidation-redu…	NADH-ubiquinone/plastoquinone oxidoreductase chain 4L
Cm00G00181	Biological Process: protein targeting (GO:0006605),Biological Process: intracellular protein transport (GO:0006886),Cellular Component: membrane (GO:0016020)	PREDICTED: protein transport protein Sec61 subunit gamma [Jatropha curcas]	Protein transport protein Sec61 subunit gamma OS=Oryza sativa subsp. japonica GN=Os02g0178400 PE=3 SV=1	protein transport protein Sec61 subunit gamma; K07342 protein transport protein SEC61 subunit gamma and related proteins (A)	Biological Process: protein targeting (GO:0006605), Biological Process: intracellular protein transport (GO:0006886), Cellular Component: membrane (GO:0016020)	SecE/Sec61-gamma subunits of protein translocation complex
Cm00G00182	NA	PREDICTED: zinc finger protein 511 [Vitis vinifera]	Zinc finger protein 511 OS=Danio rerio GN=znf511 PE=2 SV=1	NA	NA	C2H2-type zinc finger C2H2-type zinc finger C2H2-type zinc finger
Cm00G00183	Molecular Function: peroxidase activity (GO:0004601),Biological Process: response to oxidative stress (GO:0006979),Molecular Function: heme binding (GO:0020037),Biological Process: oxidation-reduction process (GO:0055114)	PREDICTED: peroxidase 55-like [Vitis vinifera]	Peroxidase 55 OS=Arabidopsis thaliana GN=PER55 PE=1 SV=1	peroxidase 55-like; K00430 peroxidase [EC:1.11.1.7] (A)	Molecular Function: peroxidase activity (GO:0004601), Biological Process: response to oxidative stress (GO:0006979), Molecular Function: heme binding (GO:0020037), Biological Process: oxidation-reduction process (GO:0055114) Molecular Function: peroxidase activity (GO:0004601), Biological Process: response to oxidative stress (GO:0006979), Molecular Function: heme binding (GO:0020037), Biological…	Peroxidase
Cm00G00184	Biological Process: protein import into mitochondrial inner membrane (GO:0045039)	PREDICTED: mitochondrial import inner membrane translocase subunit TIM10 isoform X1 [Pyrus x bretschneideri]	Mitochondrial import inner membrane translocase subunit TIM10 OS=Arabidopsis thaliana GN=TIM10 PE=1 SV=1	mitochondrial import inner membrane translocase subunit TIM10; K17778 mitochondrial import inner membrane translocase subunit TIM10 (A)	Biological Process: protein import into mitochondrial inner membrane (GO:0045039)	Tim10/DDP family zinc finger
Cm00G00185	NA	PREDICTED: SAP-like protein BP-73 isoform X1 [Vitis vinifera]	NA	NA	NA	NA
Cm00G00186	Molecular Function: structural constituent of ribosome (GO:0003735),Cellular Component: ribosome (GO:0005840),Biological Process: translation (GO:0006412)	Ribosomal protein large subunit 16A [Theobroma cacao]	60S ribosomal protein L11 OS=Medicago sativa GN=RPL11 PE=2 SV=1	Ribosomal protein large subunit 16A; K02868 large subunit ribosomal protein L11e (A)	Molecular Function: structural constituent of ribosome (GO:0003735), Cellular Component: ribosome (GO:0005840), Biological Process: translation (GO:0006412) Molecular Function: structural constituent of ribosome (GO:0003735), Cellular Component: ribosome (GO:0005840), Biological Process: translation (GO:0006412) Molecular Function: structural constituent of ribosome (GO:0003735), Cellular Compone…	ribosomal L5P family C-terminus Ribosomal protein L5
Cm00G00187	Biological Process: protein complex assembly (GO:0006461),Biological Process: respiratory chain complex IV assembly (GO:0008535),Molecular Function: heme transporter activity (GO:0015232),Biological Process: heme transport (GO:0015886),Cellular Component: membrane (GO:0016020),Biological Process: cytochrome complex assembly (GO:0017004)	cytochrome c biogenesis C (mitochondrion) [Ricinus communis]	Putative cytochrome c biosynthesis ccmC-like mitochondrial protein OS=Arabidopsis thaliana GN=CCMC PE=2 SV=4	NA	Molecular Function: heme transporter activity (GO:0015232), Biological Process: heme transport (GO:0015886), Cellular Component: membrane (GO:0016020), Biological Process: cytochrome complex assembly (GO:0017004) Molecular Function: heme transporter activity (GO:0015232), Biological Process: heme transport (GO:0015886), Cellular Component: membrane (GO:0016020), Biological Process: cytochrome com…	Cytochrome C assembly protein
Cm00G00188	NA	StAR-related lipid transfer protein 9, putative [Theobroma cacao]	NA	NA	NA	NA
Cm00G00189	NA	NA	NA	NA	NA	NA
Cm00G00190	NA	DUF247 domain protein [Medicago truncatula]	UPF0481 protein At3g47200 OS=Arabidopsis thaliana GN=At3g47200 PE=2 SV=1	hypothetical protein; K07393 putative glutathione S-transferase (A)	NA	Plant protein of unknown function
Cm00G00191	Biological Process: lipid metabolic process (GO:0006629),Molecular Function: hydrolase activity, acting on ester bonds (GO:0016788)	PREDICTED: GDSL esterase/lipase At5g45920 [Pyrus x bretschneideri]	GDSL esterase/lipase At5g45920 OS=Arabidopsis thaliana GN=At5g45920 PE=2 SV=1	NA	Biological Process: lipid metabolic process (GO:0006629), Molecular Function: hydrolase activity, acting on ester bonds (GO:0016788)	GDSL-like Lipase/Acylhydrolase
Cm00G00192	Molecular Function: ATP binding (GO:0005524),Biological Process: ATP hydrolysis coupled proton transport (GO:0015991),Molecular Function: hydrolase activity, acting on acid anhydrides, catalyzing transmembrane movement of substances (GO:0016820),Cellular Component: proton-transporting two-sector ATPase complex, catalytic domain (GO:0033178)	hypothetical protein Csa_5G321480 [Cucumis sativus]	ATP synthase subunit alpha, mitochondrial OS=Zea mays GN=ATPA PE=3 SV=1	hypothetical protein; K02132 F-type H+-transporting ATPase subunit alpha (A)	Molecular Function: ATP binding (GO:0005524) Biological Process: ATP hydrolysis coupled proton transport (GO:0015991), Molecular Function: hydrolase activity, acting on acid anhydrides, catalyzing transmembrane movement of substances (GO:0016820), Cellular Component: proton-transporting two-sector ATPase complex, catalytic domain (GO:0033178)	ATP synthase alpha/beta family, nucleotide-binding domain ATP synthase alpha/beta chain, C terminal domain
Cm00G00193	Molecular Function: ATP binding (GO:0005524),Biological Process: ATP hydrolysis coupled proton transport (GO:0015991),Molecular Function: hydrolase activity, acting on acid anhydrides, catalyzing transmembrane movement of substances (GO:0016820),Cellular Component: proton-transporting two-sector ATPase complex, catalytic domain (GO:0033178)	unnamed protein product [Mus musculus]	ATP synthase subunit alpha, mitochondrial OS=Oenothera biennis GN=ATPA PE=3 SV=1	ATP synthase, putative (EC:3.6.3.14); K02132 F-type H+-transporting ATPase subunit alpha (A)	Molecular Function: ATP binding (GO:0005524) Biological Process: ATP hydrolysis coupled proton transport (GO:0015991), Molecular Function: hydrolase activity, acting on acid anhydrides, catalyzing transmembrane movement of substances (GO:0016820), Cellular Component: proton-transporting two-sector ATPase complex, catalytic domain (GO:0033178)	ATP synthase alpha/beta family, nucleotide-binding domain ATP synthase alpha/beta chain, C terminal domain
Cm00G00194	Biological Process: protein complex assembly (GO:0006461),Biological Process: respiratory chain complex IV assembly (GO:0008535),Molecular Function: heme transporter activity (GO:0015232),Biological Process: heme transport (GO:0015886),Cellular Component: membrane (GO:0016020),Biological Process: cytochrome complex assembly (GO:0017004)	cytochrome c biogenesis C (mitochondrion) [Ricinus communis]	Putative cytochrome c biosynthesis ccmC-like mitochondrial protein OS=Arabidopsis thaliana GN=CCMC PE=2 SV=4	NA	Biological Process: protein complex assembly (GO:0006461), Biological Process: respiratory chain complex IV assembly (GO:0008535), Cellular Component: membrane (GO:0016020) Molecular Function: heme transporter activity (GO:0015232), Biological Process: heme transport (GO:0015886), Cellular Component: membrane (GO:0016020), Biological Process: cytochrome complex assembly (GO:0017004) Molecular Fun…	Cytochrome C assembly protein
Cm00G00195	NA	cytochrome c biogenesis C (mitochondrion) [Vaccinium macrocarpon]	NA	NA	NA	NA
Cm00G00196	Molecular Function: protein kinase activity (GO:0004672),Molecular Function: protein tyrosine kinase activity (GO:0004713),Molecular Function: protein binding (GO:0005515),Molecular Function: ATP binding (GO:0005524),Biological Process: protein phosphorylation (GO:0006468)	LRR receptor-like kinase family protein [Medicago truncatula]	Probable LRR receptor-like serine/threonine-protein kinase At4g08850 OS=Arabidopsis thaliana GN=At4g08850 PE=2 SV=3	probable LRR receptor-like serine/threonine-protein kinase At4g08850; K04730 interleukin-1 receptor-associated kinase 1 [EC:2.7.11.1] (A)	Molecular Function: protein tyrosine kinase activity (GO:0004713), Biological Process: protein phosphorylation (GO:0006468) Molecular Function: protein kinase activity (GO:0004672), Molecular Function: ATP binding (GO:0005524), Biological Process: protein phosphorylation (GO:0006468) Molecular Function: protein kinase activity (GO:0004672), Molecular Function: ATP binding (GO:0005524), Biological…	Protein kinase domain Leucine rich repeat Leucine rich repeat Leucine Rich Repeat Leucine Rich Repeat Leucine rich repeat N-terminal domain Leucine Rich repeat
Cm00G00197	NA	NA	NA	NA	NA	NA
Cm00G00198	Molecular Function: Rab GTPase activator activity (GO:0005097),Biological Process: regulation of Rab GTPase activity (GO:0032313)	PREDICTED: EVI5-like protein [Fragaria vesca subsp. vesca]	EVI5-like protein OS=Homo sapiens GN=EVI5L PE=1 SV=1	EVI5-like protein; K19944 TBC1 domain family member 10 (A)	Molecular Function: Rab GTPase activator activity (GO:0005097), Biological Process: regulation of Rab GTPase activity (GO:0032313) Molecular Function: Rab GTPase activator activity (GO:0005097), Biological Process: regulation of Rab GTPase activity (GO:0032313)	Rab-GTPase-TBC domain
Cm00G00199	NA	PREDICTED: pentatricopeptide repeat-containing protein At3g02490, mitochondrial [Malus domestica]	Pentatricopeptide repeat-containing protein At3g02490, mitochondrial OS=Arabidopsis thaliana GN=At3g02490 PE=2 SV=1	pentatricopeptide repeat-containing protein At5g61990, mitochondrial; K17964 leucine-rich PPR motif-containing protein, mitochondrial (A)	NA	PPR repeat PPR repeat
Cm00G00200	NA	PREDICTED: pentatricopeptide repeat-containing protein At3g02490, mitochondrial-like [Pyrus x bretschneideri]	Pentatricopeptide repeat-containing protein At3g02490, mitochondrial OS=Arabidopsis thaliana GN=At3g02490 PE=2 SV=1	pentatricopeptide repeat-containing protein At2g18940, chloroplastic-like; K17710 pentatricopeptide repeat domain-containing protein 1 (A)	NA	PPR repeat PPR repeat
Cm00G00201	NA	PREDICTED: uncharacterized protein At2g29880-like [Malus domestica]	NA	NA	NA	NA
Cm00G00202	NA	conserved hypothetical protein [Ricinus communis]	UPF0481 protein At3g47200 OS=Arabidopsis thaliana GN=At3g47200 PE=2 SV=1	hypothetical protein; K07393 putative glutathione S-transferase (A)	NA	Plant protein of unknown function
Cm00G00203	NA	hypothetical protein L484_002552 [Morus notabilis]	NA	NA	NA	NA
Cm00G00204	NA	hypothetical protein MTR_5g051030 [Medicago truncatula]	Putative uncharacterized protein ART2 OS=Saccharomyces cerevisiae (strain ATCC 204508 / S288c) GN=ART2 PE=5 SV=1	olfactory receptor 142-like; K04257 olfactory receptor (A)	NA	NA
Cm00G00205	NA	hypothetical protein L484_002552 [Morus notabilis]	NA	NA	NA	NA
Cm00G00206	NA	hypothetical protein Csa_2G252100 [Cucumis sativus]	NA	NA	NA	NA
Cm00G00207	NA	hypothetical protein MTR_5g050970 [Medicago truncatula]	Putative uncharacterized protein ART2 OS=Saccharomyces cerevisiae (strain ATCC 204508 / S288c) GN=ART2 PE=5 SV=1	olfactory receptor 142-like; K04257 olfactory receptor (A)	NA	NA
Cm00G00208	NA	hypothetical protein L484_002552 [Morus notabilis]	NA	NA	NA	NA
Cm00G00209	NA	hypothetical protein CICLE_v10029531mg [Citrus clementina]	NA	NA	NA	NA
Cm00G00210	NA	hypothetical protein L484_002552 [Morus notabilis]	NA	NA	NA	NA
Cm00G00211	NA	hypothetical protein L484_002552 [Morus notabilis]	NA	NA	NA	NA
Cm00G00212	NA	NA	NA	NA	NA	NA
Cm00G00213	NA	senescence-associated protein, putative [Medicago truncatula]	Putative uncharacterized protein ART2 OS=Saccharomyces cerevisiae (strain ATCC 204508 / S288c) GN=ART2 PE=5 SV=1	olfactory receptor 142-like; K04257 olfactory receptor (A)	NA	NA
Cm00G00214	NA	PREDICTED: G-type lectin S-receptor-like serine/threonine-protein kinase SD2-5-like isoform X1 [Citrus sinensis]	NA	serine-threonine protein kinase, plant-type, putative; K19355 mannan endo-1,4-beta-mannosidase [EC:3.2.1.78] (A)	NA	D-mannose binding lectin
Cm00G00215	NA	hypothetical protein F383_03142 [Gossypium arboreum]	F-box/kelch-repeat protein At3g24760 OS=Arabidopsis thaliana GN=At3g24760 PE=2 SV=1	NA	NA	NA
Cm00G00216	Biological Process: iron-sulfur cluster assembly (GO:0016226)	UPF0051 protein ABCI8 [Morus notabilis]	UPF0051 protein ABCI8, chloroplastic OS=Arabidopsis thaliana GN=ABCI8 PE=2 SV=1	ABC1; ATP binding cassette protein 1; K07033 uncharacterized protein (A)	Biological Process: iron-sulfur cluster assembly (GO:0016226)	Uncharacterized protein family (UPF0051)
Cm00G00217	Molecular Function: dihydroneopterin aldolase activity (GO:0004150),Biological Process: folic acid-containing compound metabolic process (GO:0006760)	hypothetical protein VITISV_023634 [Vitis vinifera]	Dihydroneopterin aldolase 1 OS=Arabidopsis thaliana GN=FOLB1 PE=1 SV=1	dihydroneopterin aldolase-like; K01633 dihydroneopterin aldolase / 7,8-dihydroneopterin epimerase [EC:4.1.2.25 5.1.99.8] (A)	Molecular Function: dihydroneopterin aldolase activity (GO:0004150), Biological Process: folic acid-containing compound metabolic process (GO:0006760) Molecular Function: dihydroneopterin aldolase activity (GO:0004150), Biological Process: folic acid-containing compound metabolic process (GO:0006760) Molecular Function: dihydroneopterin aldolase activity (GO:0004150), Biological Process: folic ac…	Dihydroneopterin aldolase
Cm00G00218	NA	hypothetical protein B456_007G105800 [Gossypium raimondii]	Mitochondrial carrier protein MTM1 OS=Arabidopsis thaliana GN=MTM1 PE=2 SV=1	mitochondrial carrier protein MTM1; K15119 solute carrier family 25, member 39/40 (A)	NA	Mitochondrial carrier protein Mitochondrial carrier protein
Cm00G00219	NA	PREDICTED: mitochondrial carrier protein MTM1 isoform X3 [Vitis vinifera]	Mitochondrial carrier protein MTM1 OS=Arabidopsis thaliana GN=MTM1 PE=2 SV=1	mitochondrial carrier protein MTM1; K15119 solute carrier family 25, member 39/40 (A)	NA	Mitochondrial carrier protein
Cm00G00220	NA	Arabinogalactan protein 20 [Theobroma cacao]	Arabinogalactan peptide 20 OS=Arabidopsis thaliana GN=AGP20 PE=3 SV=1	NA	NA	Protein of unknown function (DUF1070)
Cm00G00221	Cellular Component: gamma-tubulin complex (GO:0000930),Cellular Component: microtubule (GO:0005874),Biological Process: microtubule-based process (GO:0007017),Biological Process: microtubule nucleation (GO:0007020),Biological Process: cytoplasmic microtubule organization (GO:0031122)	hypothetical protein EUGRSUZ_E00075 [Eucalyptus grandis]	Tubulin gamma-1 chain OS=Arabidopsis thaliana GN=TUBG1 PE=1 SV=1	tubulin gamma-1 chain; K10389 tubulin gamma (A)	Cellular Component: gamma-tubulin complex (GO:0000930), Biological Process: microtubule nucleation (GO:0007020), Biological Process: cytoplasmic microtubule organization (GO:0031122) Cellular Component: microtubule (GO:0005874), Biological Process: microtubule-based process (GO:0007017)	NA
Cm00G00222	Cellular Component: gamma-tubulin complex (GO:0000930),Molecular Function: GTPase activity (GO:0003924),Molecular Function: GTP binding (GO:0005525),Cellular Component: microtubule (GO:0005874),Biological Process: GTP catabolic process (GO:0006184),Biological Process: microtubule-based process (GO:0007017),Biological Process: microtubule nucleation (GO:0007020),Biological Process: cytoplasmic mic…	PREDICTED: tubulin gamma-2 chain [Cucumis sativus]	Tubulin gamma-2 chain OS=Arabidopsis thaliana GN=TUBG2 PE=1 SV=1	tubulin gamma-2 chain; K10389 tubulin gamma (A)	Cellular Component: microtubule (GO:0005874), Biological Process: microtubule-based process (GO:0007017) Cellular Component: microtubule (GO:0005874), Biological Process: microtubule-based process (GO:0007017) Cellular Component: microtubule (GO:0005874), Biological Process: microtubule-based process (GO:0007017) Cellular Component: microtubule (GO:0005874), Biological Process: microtubule-based …	Tubulin/FtsZ family, GTPase domain Tubulin C-terminal domain
Cm00G00223	Molecular Function: hydrolase activity (GO:0016787)	hypothetical protein OsI_33783 [Oryza sativa Indica Group]	Cell division cycle protein 48 homolog OS=Glycine max GN=CDC48 PE=2 SV=1	CDC48, VCP; plamsma membrane-associated AAA-ATPase; K13525 transitional endoplasmic reticulum ATPase (A)	Molecular Function: hydrolase activity (GO:0016787)	Cell division protein 48 (CDC48), N-terminal domain
Cm00G00224	Molecular Function: enzyme inhibitor activity (GO:0004857),Cellular Component: cell wall (GO:0005618),Molecular Function: pectinesterase activity (GO:0030599),Biological Process: cell wall modification (GO:0042545)	PREDICTED: pectinesterase-like [Beta vulgaris subsp. vulgaris]	Probable pectinesterase/pectinesterase inhibitor 21 OS=Arabidopsis thaliana GN=PME21 PE=2 SV=2	pectinesterase-like; K01051 pectinesterase [EC:3.1.1.11] (A)	Cellular Component: cell wall (GO:0005618), Molecular Function: pectinesterase activity (GO:0030599), Biological Process: cell wall modification (GO:0042545) Molecular Function: enzyme inhibitor activity (GO:0004857), Molecular Function: pectinesterase activity (GO:0030599) Molecular Function: enzyme inhibitor activity (GO:0004857), Molecular Function: pectinesterase activity (GO:0030599)	Pectinesterase Plant invertase/pectin methylesterase inhibitor
Cm00G00225	Molecular Function: metal ion binding (GO:0046872)	PREDICTED: zinc finger CCCH domain-containing protein 15 [Prunus mume]	Zinc finger CCCH domain-containing protein 15 OS=Arabidopsis thaliana GN=At1g68200 PE=2 SV=1	zinc finger CCCH domain-containing protein 15; K18753 butyrate response factor 1 (A)	Molecular Function: metal ion binding (GO:0046872) Molecular Function: metal ion binding (GO:0046872) Molecular Function: metal ion binding (GO:0046872) Molecular Function: metal ion binding (GO:0046872) Molecular Function: metal ion binding (GO:0046872)	Zinc finger C-x8-C-x5-C-x3-H type (and similar)
Cm00G00226	Molecular Function: nucleotide binding (GO:0000166),Molecular Function: ATP binding (GO:0005524),Biological Process: protein folding (GO:0006457),Molecular Function: nucleoside-triphosphatase activity (GO:0017111),Molecular Function: unfolded protein binding (GO:0051082)	hypothetical protein Csa_5G527880 [Cucumis sativus]	ATP-dependent Clp protease ATP-binding subunit ClpX OS=Cyanothece sp. (strain PCC 7424) GN=clpX PE=3 SV=1	ATP-dependent Clp protease ATP-binding subunit clpX-like, mitochondrial; K03544 ATP-dependent Clp protease ATP-binding subunit ClpX (A)	Molecular Function: ATP binding (GO:0005524), Biological Process: protein folding (GO:0006457), Molecular Function: unfolded protein binding (GO:0051082) Molecular Function: nucleotide binding (GO:0000166), Molecular Function: nucleoside-triphosphatase activity (GO:0017111) Molecular Function: ATP binding (GO:0005524)	AAA domain (Cdc48 subfamily)
Cm00G00227	NA	hypothetical protein PHAVU_008G213300g [Phaseolus vulgaris]	Subtilisin-like protease Glyma18g48580 OS=Glycine max GN=Glyma18g48580 PE=1 SV=3	NA	NA	NA
Cm00G00228	Molecular Function: phosphorelay response regulator activity (GO:0000156),Biological Process: phosphorelay signal transduction system (GO:0000160),Biological Process: regulation of transcription, DNA-dependent (GO:0006355)	sensory transduction histidine kinase bacterial, putative [Ricinus communis]	Two-component response regulator ARR22 OS=Arabidopsis thaliana GN=ARR22 PE=2 SV=1	histidine kinase; K19692 osomolarity two-component system, sensor histidine kinase TcsA [EC:2.7.13.3] (A)	Molecular Function: phosphorelay response regulator activity (GO:0000156), Biological Process: phosphorelay signal transduction system (GO:0000160), Biological Process: regulation of transcription, DNA-dependent (GO:0006355) Molecular Function: phosphorelay response regulator activity (GO:0000156), Biological Process: phosphorelay signal transduction system (GO:0000160), Biological Process: regul…	Response regulator receiver domain
Cm00G00229	NA	hypothetical protein B456_001G183400 [Gossypium raimondii]	Transcription factor PIF1 OS=Arabidopsis thaliana GN=PIF1 PE=1 SV=1	NA	NA	NA
Cm00G00230	Molecular Function: structural constituent of ribosome (GO:0003735),Cellular Component: intracellular (GO:0005622),Cellular Component: ribosome (GO:0005840),Biological Process: translation (GO:0006412)	50S ribosomal protein L2 [Medicago truncatula]	50S ribosomal protein L2, chloroplastic OS=Panax ginseng GN=rpl2-A PE=3 SV=1	ribosomal protein L23.1; K02886 large subunit ribosomal protein L2 (A)	Molecular Function: structural constituent of ribosome (GO:0003735), Cellular Component: intracellular (GO:0005622), Cellular Component: ribosome (GO:0005840), Biological Process: translation (GO:0006412) Molecular Function: structural constituent of ribosome (GO:0003735), Cellular Component: ribosome (GO:0005840), Biological Process: translation (GO:0006412) Molecular Function: structural consti…	Ribosomal Proteins L2, RNA binding domain Ribosomal protein L23
Cm00G00231	NA	uncharacterized protein [Arabidopsis thaliana]	NA	NA	NA	NA
Cm00G00232	Cellular Component: membrane (GO:0016020),Biological Process: oxidation-reduction process (GO:0055114)	NADH dehydrogenase subunit 1, partial (mitochondrion) [Nicotiana tabacum/Hyoscyamus niger cybrid]	NADH-ubiquinone oxidoreductase chain 1 OS=Petunia hybrida GN=ND1 PE=3 SV=1	NADH-ubiquinone oxidoreductase chain 1; K03878 NADH-ubiquinone oxidoreductase chain 1 [EC:1.6.5.3] (A)	Cellular Component: membrane (GO:0016020), Biological Process: oxidation-reduction process (GO:0055114) Cellular Component: membrane (GO:0016020), Biological Process: oxidation-reduction process (GO:0055114)	NADH dehydrogenase
Cm00G00233	Cellular Component: mitochondrial proton-transporting ATP synthase complex, coupling factor F(o) (GO:0000276),Molecular Function: hydrogen ion transmembrane transporter activity (GO:0015078),Biological Process: ATP synthesis coupled proton transport (GO:0015986)	ATPase subunit 4 [Vitis vinifera]	ATP synthase protein MI25 OS=Triticum aestivum PE=3 SV=1	NA	Cellular Component: mitochondrial proton-transporting ATP synthase complex, coupling factor F(o) (GO:0000276), Molecular Function: hydrogen ion transmembrane transporter activity (GO:0015078), Biological Process: ATP synthesis coupled proton transport (GO:0015986)	Mitochondrial ATP synthase B chain precursor (ATP-synt_B)
Cm00G00234	Molecular Function: oxidoreductase activity, acting on NAD(P)H (GO:0016651),Biological Process: ATP synthesis coupled electron transport (GO:0042773),Biological Process: oxidation-reduction process (GO:0055114)	ATPase subunit [Medicago truncatula]	NADH-ubiquinone oxidoreductase chain 4L OS=Arabidopsis thaliana GN=ND4L PE=2 SV=2	nad4L, ViviM_p050; NADH dehydrogenase subunit 4L; K03882 NADH-ubiquinone oxidoreductase chain 4L [EC:1.6.5.3] (A)	Molecular Function: oxidoreductase activity, acting on NAD(P)H (GO:0016651), Biological Process: ATP synthesis coupled electron transport (GO:0042773), Biological Process: oxidation-reduction process (GO:0055114) Molecular Function: oxidoreductase activity, acting on NAD(P)H (GO:0016651), Biological Process: ATP synthesis coupled electron transport (GO:0042773), Biological Process: oxidation-redu…	NADH-ubiquinone/plastoquinone oxidoreductase chain 4L
Cm00G00235	Molecular Function: protein binding (GO:0005515),Biological Process: defense response (GO:0006952),Biological Process: signal transduction (GO:0007165),Molecular Function: ADP binding (GO:0043531)	hypothetical protein POPTR_0019s01570g, partial [Populus trichocarpa]	TMV resistance protein N OS=Nicotiana glutinosa GN=N PE=1 SV=1	HSPA4 nucleotide-binding domain protein; K03283 heat shock 70kDa protein 1/8 (A)	Biological Process: defense response (GO:0006952) Biological Process: defense response (GO:0006952) Biological Process: defense response (GO:0006952) Molecular Function: protein binding (GO:0005515), Biological Process: signal transduction (GO:0007165) Molecular Function: protein binding (GO:0005515), Biological Process: signal transduction (GO:0007165) Molecular Function: ADP binding (GO:0043531…	NB-ARC domain TIR domain
Cm00G00236	NA	PREDICTED: TMV resistance protein N-like [Glycine max]	Disease resistance protein RPS6 OS=Arabidopsis thaliana GN=RPS6 PE=1 SV=1	TMV resistance protein N-like; K19613 leucine-rich repeat protein SHOC2 (A)	NA	NA
Cm00G00237	NA	NA	NA	NA	NA	NA
Cm00G00238	Molecular Function: manganese ion binding (GO:0030145),Molecular Function: nutrient reservoir activity (GO:0045735)	unnamed protein product [Coffea canephora]	Germin-like protein subfamily 1 member 7 OS=Arabidopsis thaliana GN=At3g05950 PE=2 SV=1	uncharacterized LOC101250545; K11426 SET and MYND domain-containing protein (A)	Molecular Function: nutrient reservoir activity (GO:0045735) Molecular Function: manganese ion binding (GO:0030145) Molecular Function: manganese ion binding (GO:0030145) Molecular Function: manganese ion binding (GO:0030145) Molecular Function: nutrient reservoir activity (GO:0045735)	Cupin
Cm00G00239	NA	NA	NA	NA	NA	NA
Cm00G00240	Biological Process: metabolic process (GO:0008152),Molecular Function: hydrolase activity (GO:0016787)	PREDICTED: probable isoprenylcysteine alpha-carbonyl methylesterase ICMEL2 isoform X2 [Nicotiana sylvestris]	Probable isoprenylcysteine alpha-carbonyl methylesterase ICMEL2 OS=Arabidopsis thaliana GN=ICMEL2 PE=2 SV=1	isoprenylcysteine alpha-carbonyl methylesterase ICME-like; K15889 prenylcysteine alpha-carboxyl methylesterase [EC:3.1.1.-] (A)	Biological Process: metabolic process (GO:0008152), Molecular Function: hydrolase activity (GO:0016787)	alpha/beta hydrolase fold
Cm00G00241	Molecular Function: phosphoglycerate dehydrogenase activity (GO:0004617),Biological Process: L-serine biosynthetic process (GO:0006564),Biological Process: metabolic process (GO:0008152),Molecular Function: oxidoreductase activity, acting on the CH-OH group of donors, NAD or NADP as acceptor (GO:0016616),Molecular Function: cofactor binding (GO:0048037),Molecular Function: NAD binding (GO:0051287…	PREDICTED: D-3-phosphoglycerate dehydrogenase 3, chloroplastic-like [Pyrus x bretschneideri]	D-3-phosphoglycerate dehydrogenase 2, chloroplastic OS=Arabidopsis thaliana GN=PGDH2 PE=1 SV=2	D-3-phosphoglycerate dehydrogenase 3, chloroplastic-like; K00058 D-3-phosphoglycerate dehydrogenase [EC:1.1.1.95] (A)	Biological Process: metabolic process (GO:0008152), Molecular Function: oxidoreductase activity, acting on the CH-OH group of donors, NAD or NADP as acceptor (GO:0016616), Molecular Function: NAD binding (GO:0051287), Biological Process: oxidation-reduction process (GO:0055114) Molecular Function: oxidoreductase activity, acting on the CH-OH group of donors, NAD or NADP as acceptor (GO:0016616), …	D-isomer specific 2-hydroxyacid dehydrogenase, catalytic domain D-isomer specific 2-hydroxyacid dehydrogenase, NAD binding domain
Cm00G00242	NA	PREDICTED: carbon catabolite repressor protein 4 homolog 4-like [Vitis vinifera]	Carbon catabolite repressor protein 4 homolog 4 OS=Arabidopsis thaliana GN=CCR4-4 PE=2 SV=1	carbon catabolite repressor protein 4 homolog 4-like; K12603 CCR4-NOT transcription complex subunit 6 [EC:3.1.13.4] (A)	NA	Endonuclease/Exonuclease/phosphatase family
Cm00G00243	NA	hypothetical protein CICLE_v10029531mg [Citrus clementina]	NA	NA	NA	NA
Cm00G00244	NA	hypothetical protein MTR_0021s0120 [Medicago truncatula]	NA	NA	NA	NA
Cm00G00245	NA	hypothetical protein L484_002552 [Morus notabilis]	NA	NA	NA	NA
Cm00G00246	Molecular Function: protein dimerization activity (GO:0046983)	hypothetical protein PRUPE_ppa023755mg [Prunus persica]	Zinc finger BED domain-containing protein RICESLEEPER 2 OS=Oryza sativa subsp. japonica GN=Os03g0733400 PE=2 SV=1	protein argonaute 4B-like; K11593 eukaryotic translation initiation factor 2C (A)	Molecular Function: protein dimerization activity (GO:0046983)	Domain of unknown function (DUF4413) hAT family C-terminal dimerisation region
Cm00G00247	NA	hypothetical protein Csa_2G252100 [Cucumis sativus]	NA	NA	NA	NA
Cm00G00248	NA	hypothetical protein L484_002552 [Morus notabilis]	NA	NA	NA	NA
Cm00G00249	NA	hypothetical protein L484_002552 [Morus notabilis]	NA	NA	NA	NA
Cm00G00250	NA	hypothetical protein Csa_4G628320 [Cucumis sativus]	NA	NA	NA	NA
Cm00G00251	NA	hypothetical protein PRUPE_ppa002783mg [Prunus persica]	PAX-interacting protein 1 OS=Homo sapiens GN=PAXIP1 PE=1 SV=2	PAX-interacting protein 1-like; K14972 PAX-interacting protein 1 (A)	NA	BRCA1 C Terminus (BRCT) domain
Cm00G00252	NA	NA	NA	NA	NA	NA
Cm00G00253	Molecular Function: protein binding (GO:0005515)	Transducin/WD40 repeat-like superfamily protein [Theobroma cacao]	Guanine nucleotide-binding protein subunit beta-like protein OS=Glycine max PE=2 SV=1	Transducin/WD40 repeat-like superfamily protein; K14753 guanine nucleotide-binding protein subunit beta-2-like 1 protein (A)	Molecular Function: protein binding (GO:0005515) Molecular Function: protein binding (GO:0005515) Molecular Function: protein binding (GO:0005515) Molecular Function: protein binding (GO:0005515)	WD domain, G-beta repeat
Cm00G00254	NA	NA	NA	NA	NA	NA
Cm00G00255	NA	conserved hypothetical protein [Ricinus communis]	NA	NA	NA	NA
Cm00G00256	NA	hypothetical protein B456_012G110900 [Gossypium raimondii]	NA	NA	NA	NA
Cm00G00257	NA	conserved hypothetical protein [Ricinus communis]	NA	NA	NA	NA
Cm00G00258	Molecular Function: cytochrome-c oxidase activity (GO:0004129),Molecular Function: iron ion binding (GO:0005506),Molecular Function: electron carrier activity (GO:0009055),Biological Process: aerobic respiration (GO:0009060),Cellular Component: integral to membrane (GO:0016021),Molecular Function: heme binding (GO:0020037),Biological Process: oxidation-reduction process (GO:0055114)	cytochrome c oxidase subunit 1 [Carica papaya]	Cytochrome c oxidase subunit 1 OS=Glycine max GN=COX1 PE=3 SV=3	cox1, CusaM_p01; cytochrome c oxidase subunit 1; K02256 cytochrome c oxidase subunit 1 [EC:1.9.3.1] (A)	Molecular Function: cytochrome-c oxidase activity (GO:0004129), Molecular Function: iron ion binding (GO:0005506), Molecular Function: electron carrier activity (GO:0009055), Biological Process: aerobic respiration (GO:0009060), Cellular Component: integral to membrane (GO:0016021), Molecular Function: heme binding (GO:0020037), Biological Process: oxidation-reduction process (GO:0055114) Molecul…	Cytochrome C and Quinol oxidase polypeptide I
Cm00G00259	NA	ethylene responsive transcription factor 1a [Prunus salicina]	Ethylene-responsive transcription factor 2 OS=Nicotiana sylvestris GN=ERF2 PE=2 SV=1	hypothetical protein; K09286 EREBP-like factor (A)	NA	NA
Cm00G00260	Molecular Function: DNA binding (GO:0003677)	hypothetical protein PRUPE_ppa026473mg [Prunus persica]	Putative AC transposase OS=Zea mays PE=2 SV=2	protein argonaute 4B-like; K11593 eukaryotic translation initiation factor 2C (A)	Molecular Function: DNA binding (GO:0003677) Molecular Function: DNA binding (GO:0003677) Molecular Function: DNA binding (GO:0003677)	BED zinc finger
Cm00G00261	Molecular Function: protein binding (GO:0005515)	unnamed protein product [Vitis vinifera]	Ankyrin repeat-containing protein At3g12360 OS=Arabidopsis thaliana GN=At3g12360 PE=2 SV=1	protein ACCELERATED CELL DEATH 6-like; K19626 inversin (A)	Molecular Function: protein binding (GO:0005515) Molecular Function: protein binding (GO:0005515) Molecular Function: protein binding (GO:0005515) Molecular Function: protein binding (GO:0005515) Molecular Function: protein binding (GO:0005515) Molecular Function: protein binding (GO:0005515) Molecular Function: protein binding (GO:0005515) Molecular Function: protein binding (GO:0005515) Molecul…	Ankyrin repeats (3 copies) Ankyrin repeats (3 copies) Ankyrin repeats (3 copies) Domain of unknown function
Cm00G00262	NA	NA	NA	NA	NA	NA
Cm00G00263	Molecular Function: protein binding (GO:0005515),Biological Process: signal transduction (GO:0007165)	PREDICTED: TMV resistance protein N-like [Prunus mume]	TMV resistance protein N OS=Nicotiana glutinosa GN=N PE=1 SV=1	TMV resistance protein N-like; K19613 leucine-rich repeat protein SHOC2 (A)	Molecular Function: protein binding (GO:0005515), Biological Process: signal transduction (GO:0007165) Molecular Function: protein binding (GO:0005515), Biological Process: signal transduction (GO:0007165) Molecular Function: protein binding (GO:0005515), Biological Process: signal transduction (GO:0007165)	TIR domain
Cm00G00264	Molecular Function: nucleotide binding (GO:0000166),Biological Process: defense response (GO:0006952),Molecular Function: nucleoside-triphosphatase activity (GO:0017111),Molecular Function: ADP binding (GO:0043531)	TMV resistance protein N [Glycine soja]	TMV resistance protein N OS=Nicotiana glutinosa GN=N PE=1 SV=1	TMV resistance protein N-like; K19613 leucine-rich repeat protein SHOC2 (A)	Molecular Function: nucleotide binding (GO:0000166), Molecular Function: nucleoside-triphosphatase activity (GO:0017111) Biological Process: defense response (GO:0006952) Biological Process: defense response (GO:0006952) Biological Process: defense response (GO:0006952) Biological Process: defense response (GO:0006952) Molecular Function: ADP binding (GO:0043531)	NB-ARC domain
Cm00G00265	NA	PREDICTED: LOW QUALITY PROTEIN: NADH-ubiquinone oxidoreductase chain 1 [Jatropha curcas]	Cytochrome b OS=Neurospora crassa (strain ATCC 24698 / 74-OR23-1A / CBS 708.71 / DSM 1257 / FGSC 987) GN=cob PE=3 SV=3	NADH-ubiquinone oxidoreductase chain 1; K03878 NADH-ubiquinone oxidoreductase chain 1 [EC:1.6.5.3] (A)	NA	NA
Cm00G00266	Molecular Function: cytochrome-c oxidase activity (GO:0004129),Molecular Function: iron ion binding (GO:0005506),Molecular Function: copper ion binding (GO:0005507),Molecular Function: electron carrier activity (GO:0009055),Biological Process: aerobic respiration (GO:0009060),Cellular Component: membrane (GO:0016020),Cellular Component: integral to membrane (GO:0016021),Molecular Function: heme b…	cytochrome oxidase subunit 2 (mitochondrion) [Marssonina brunnea f. sp. 'multigermtubi']	Cytochrome c oxidase subunit 2 OS=Neurospora crassa (strain ATCC 24698 / 74-OR23-1A / CBS 708.71 / DSM 1257 / FGSC 987) GN=cox-2 PE=3 SV=2	cox2; cytochrome c oxidase subunit 2; K02261 cytochrome c oxidase subunit 2 (A)	Molecular Function: cytochrome-c oxidase activity (GO:0004129), Biological Process: oxidation-reduction process (GO:0055114) Molecular Function: cytochrome-c oxidase activity (GO:0004129), Molecular Function: copper ion binding (GO:0005507), Cellular Component: membrane (GO:0016020) Molecular Function: cytochrome-c oxidase activity (GO:0004129), Molecular Function: copper ion binding (GO:0005507)…	Cytochrome C oxidase subunit II, periplasmic domain NADH dehydrogenase NADH dehydrogenase Cytochrome C and Quinol oxidase polypeptide I
Cm00G00267	Molecular Function: hydrolase activity, hydrolyzing O-glycosyl compounds (GO:0004553),Biological Process: carbohydrate metabolic process (GO:0005975)	beta-glucosidase D7 [Lotus japonicus]	Beta-glucosidase 12 OS=Oryza sativa subsp. japonica GN=BGLU12 PE=2 SV=2	beta-glucosidase 12-like; K01188 beta-glucosidase [EC:3.2.1.21] (A)	Molecular Function: hydrolase activity, hydrolyzing O-glycosyl compounds (GO:0004553), Biological Process: carbohydrate metabolic process (GO:0005975) Molecular Function: hydrolase activity, hydrolyzing O-glycosyl compounds (GO:0004553), Biological Process: carbohydrate metabolic process (GO:0005975) Molecular Function: hydrolase activity, hydrolyzing O-glycosyl compounds (GO:0004553), Biological…	Glycosyl hydrolase family 1
Cm00G00268	NA	NA	NA	NA	NA	NA
Cm00G00269	Molecular Function: protein kinase activity (GO:0004672),Molecular Function: protein tyrosine kinase activity (GO:0004713),Molecular Function: ATP binding (GO:0005524),Biological Process: protein phosphorylation (GO:0006468)	Leucine-rich repeat transmembrane protein kinase [Theobroma cacao]	Probable LRR receptor-like serine/threonine-protein kinase At1g07650 OS=Arabidopsis thaliana GN=At1g07650 PE=1 SV=1	probable leucine-rich repeat receptor-like serine/threonine-protein kinase At3g14840; K04733 interleukin-1 receptor-associated kinase 4 [EC:2.7.11.1] (A)	Molecular Function: protein kinase activity (GO:0004672), Molecular Function: ATP binding (GO:0005524), Biological Process: protein phosphorylation (GO:0006468) Molecular Function: protein kinase activity (GO:0004672), Molecular Function: ATP binding (GO:0005524), Biological Process: protein phosphorylation (GO:0006468) Molecular Function: protein tyrosine kinase activity (GO:0004713), Biological…	Protein tyrosine kinase Di-glucose binding within endoplasmic reticulum
Cm00G00270	NA	Leucine-rich repeat transmembrane protein kinase [Theobroma cacao]	Probable leucine-rich repeat receptor-like serine/threonine-protein kinase At3g14840 OS=Arabidopsis thaliana GN=LRR-RLK PE=2 SV=1	LRR receptor-like serine/threonine-protein kinase FLS2; K13420 LRR receptor-like serine/threonine-protein kinase FLS2 [EC:2.7.11.1] (A)	NA	Leucine Rich repeats (2 copies)
Cm00G00271	Molecular Function: protein binding (GO:0005515)	PREDICTED: nuclear distribution protein nudF-2 [Populus euphratica]	WD repeat-containing protein 53 OS=Bos taurus GN=WDR53 PE=2 SV=1	cellulose synthase A catalytic subunit 8 [UDP-forming]; K10999 cellulose synthase A [EC:2.4.1.12] (A)	Molecular Function: protein binding (GO:0005515) Molecular Function: protein binding (GO:0005515) Molecular Function: protein binding (GO:0005515) Molecular Function: protein binding (GO:0005515) Molecular Function: protein binding (GO:0005515) Molecular Function: protein binding (GO:0005515) Molecular Function: protein binding (GO:0005515) Molecular Function: protein binding (GO:0005515) Molecul…	WD domain, G-beta repeat WD domain, G-beta repeat WD domain, G-beta repeat
Cm00G00272	Molecular Function: manganese ion binding (GO:0030145),Molecular Function: nutrient reservoir activity (GO:0045735)	Rhicadhesin receptor precursor, putative [Ricinus communis]	Germin-like protein subfamily 1 member 7 OS=Arabidopsis thaliana GN=At3g05950 PE=2 SV=1	uncharacterized LOC101250545; K11426 SET and MYND domain-containing protein (A)	Molecular Function: manganese ion binding (GO:0030145) Molecular Function: manganese ion binding (GO:0030145) Molecular Function: manganese ion binding (GO:0030145) Molecular Function: nutrient reservoir activity (GO:0045735) Molecular Function: nutrient reservoir activity (GO:0045735)	Cupin
Cm00G00273	Molecular Function: protein binding (GO:0005515)	PREDICTED: probable LRR receptor-like serine/threonine-protein kinase At4g36180 [Malus domestica]	DNA-damage-repair/toleration protein DRT100 OS=Arabidopsis thaliana GN=DRT100 PE=2 SV=2	LRR receptor-like serine/threonine-protein kinase FLS2; K13420 LRR receptor-like serine/threonine-protein kinase FLS2 [EC:2.7.11.1] (A)	Molecular Function: protein binding (GO:0005515) Molecular Function: protein binding (GO:0005515) Molecular Function: protein binding (GO:0005515) Molecular Function: protein binding (GO:0005515) Molecular Function: protein binding (GO:0005515) Molecular Function: protein binding (GO:0005515) Molecular Function: protein binding (GO:0005515)	Leucine rich repeat Leucine rich repeat Leucine Rich Repeat Leucine rich repeat N-terminal domain
Cm00G00274	Cellular Component: membrane (GO:0016020),Biological Process: oxidation-reduction process (GO:0055114)	putative mitochondrial protein [Morus notabilis]	NADH-ubiquinone oxidoreductase chain 1 OS=Citrullus lanatus GN=ND1 PE=2 SV=1	nad1, BevupMp038; NADH dehydrogenase subunit 1; K03878 NADH-ubiquinone oxidoreductase chain 1 [EC:1.6.5.3] (A)	Cellular Component: membrane (GO:0016020), Biological Process: oxidation-reduction process (GO:0055114) Cellular Component: membrane (GO:0016020), Biological Process: oxidation-reduction process (GO:0055114)	NADH dehydrogenase
Cm00G00275	NA	NA	NA	NA	NA	NA
Cm00G00276	Cellular Component: integral to membrane (GO:0016021),Biological Process: transmembrane transport (GO:0055085)	hypothetical protein CISIN_1g009828mg [Citrus sinensis]	Putative glycerol-3-phosphate transporter 1 OS=Arabidopsis thaliana GN=At3g47420 PE=2 SV=1	putative glycerol-3-phosphate transporter 1-like; K13783 MFS transporter, OPA family, solute carrier family 37 (glycerol-3-phosphate transporter), member 1/2 (A)	Cellular Component: integral to membrane (GO:0016021), Biological Process: transmembrane transport (GO:0055085)	Major Facilitator Superfamily
Cm00G00277	Molecular Function: S-adenosylmethionine-dependent methyltransferase activity (GO:0008757)	hypothetical protein CISIN_1g024021mg [Citrus sinensis]	Probable thiol methyltransferase 2 OS=Arabidopsis thaliana GN=HOL3 PE=1 SV=1	probable thiopurine S-methyltransferase; K00569 thiopurine S-methyltransferase [EC:2.1.1.67] (A)	Molecular Function: S-adenosylmethionine-dependent methyltransferase activity (GO:0008757) Molecular Function: S-adenosylmethionine-dependent methyltransferase activity (GO:0008757)	Thiopurine S-methyltransferase (TPMT)
Cm00G00278	Molecular Function: protein binding (GO:0005515),Biological Process: defense response (GO:0006952),Biological Process: signal transduction (GO:0007165),Molecular Function: ADP binding (GO:0043531)	hypothetical protein PRUPE_ppa025229mg, partial [Prunus persica]	TMV resistance protein N OS=Nicotiana glutinosa GN=N PE=1 SV=1	HSPA4 nucleotide-binding domain protein; K03283 heat shock 70kDa protein 1/8 (A)	Molecular Function: protein binding (GO:0005515), Biological Process: signal transduction (GO:0007165) Molecular Function: ADP binding (GO:0043531) Molecular Function: protein binding (GO:0005515), Biological Process: signal transduction (GO:0007165) Molecular Function: protein binding (GO:0005515), Biological Process: signal transduction (GO:0007165) Biological Process: defense response (GO:0006…	NB-ARC domain TIR domain
Cm00G00279	NA	PREDICTED: TMV resistance protein N-like isoform X2 [Populus euphratica]	Probable WRKY transcription factor 19 OS=Arabidopsis thaliana GN=WRKY19 PE=2 SV=1	animal HSPA9 nucleotide-binding domain protein; K03283 heat shock 70kDa protein 1/8 (A)	NA	Leucine Rich repeats (2 copies)
Cm00G00280	NA	NA	NA	NA	NA	NA
Cm00G00281	NA	PREDICTED: general transcription factor 3C polypeptide 5-like [Glycine max]	General transcription factor 3C polypeptide 5 OS=Homo sapiens GN=GTF3C5 PE=1 SV=2	general transcription factor 3C polypeptide 5-like; K15202 general transcription factor 3C polypeptide 5 (transcription factor C subunit 1) (A)	NA	RNA polymerase III transcription factor (TF)IIIC subunit RNA polymerase III transcription factor (TF)IIIC subunit
Cm00G00282	Molecular Function: nucleic acid binding (GO:0003676),Molecular Function: RNA binding (GO:0003723),Molecular Function: RNA-directed DNA polymerase activity (GO:0003964),Molecular Function: ribonuclease H activity (GO:0004523),Biological Process: RNA-dependent DNA replication (GO:0006278)	PREDICTED: uncharacterized protein LOC105958348 [Erythranthe guttatus]	Retrovirus-related Pol polyprotein from transposon opus OS=Drosophila melanogaster GN=pol PE=3 SV=1	uncharacterized LOC102610907; K12153 phenylalanine N-monooxygenase [EC:1.14.13.124] (A)	Molecular Function: RNA binding (GO:0003723), Molecular Function: RNA-directed DNA polymerase activity (GO:0003964), Biological Process: RNA-dependent DNA replication (GO:0006278) Molecular Function: RNA binding (GO:0003723), Molecular Function: RNA-directed DNA polymerase activity (GO:0003964), Biological Process: RNA-dependent DNA replication (GO:0006278) Molecular Function: nucleic acid bindin…	Reverse transcriptase-like Reverse transcriptase (RNA-dependent DNA polymerase)
Cm00G00283	Molecular Function: protein binding (GO:0005515)	PREDICTED: receptor-like protein 12-like [Citrus sinensis]	Probable LRR receptor-like serine/threonine-protein kinase At5g63710 OS=Arabidopsis thaliana GN=At5g63710 PE=2 SV=1	Eix1; EIX receptor 1; K13466 EIX receptor 1/2 (A)	Molecular Function: protein binding (GO:0005515)	Leucine rich repeat N-terminal domain Leucine Rich Repeat Leucine Rich repeat
Cm00G00284	NA	hypothetical protein Csa_4G628320 [Cucumis sativus]	NA	NA	NA	NA
Cm00G00285	Biological Process: metabolic process (GO:0008152),Molecular Function: transferase activity, transferring hexosyl groups (GO:0016758)	PREDICTED: 7-deoxyloganetic acid glucosyltransferase-like [Populus euphratica]	7-deoxyloganetic acid glucosyltransferase OS=Catharanthus roseus GN=UGT709C2 PE=1 SV=1	cyanohydrin beta-glucosyltransferase-like; K13030 cyanohydrin beta-glucosyltransferase [EC:2.4.1.85] (A)	Biological Process: metabolic process (GO:0008152), Molecular Function: transferase activity, transferring hexosyl groups (GO:0016758) Biological Process: metabolic process (GO:0008152), Molecular Function: transferase activity, transferring hexosyl groups (GO:0016758)	UDP-glucoronosyl and UDP-glucosyl transferase
Cm00G00286	NA	PREDICTED: magnesium protoporphyrin IX methyltransferase, chloroplastic, partial [Prunus mume]	Magnesium protoporphyrin IX methyltransferase, chloroplastic OS=Arabidopsis thaliana GN=CHLM PE=1 SV=1	magnesium protoporphyrin IX methyltransferase, chloroplastic; K03428 magnesium-protoporphyrin O-methyltransferase [EC:2.1.1.11] (A)	NA	NA
Cm00G00287	NA	PREDICTED: putative pentatricopeptide repeat-containing protein At3g25060, mitochondrial [Nelumbo nucifera]	Putative pentatricopeptide repeat-containing protein At3g25060, mitochondrial OS=Arabidopsis thaliana GN=PCMP-E96 PE=3 SV=1	Bipolar kinesin KRP-130, putative; K10398 kinesin family member 11 (A)	NA	NA
Cm00G00288	Molecular Function: protein binding (GO:0005515),Biological Process: signal transduction (GO:0007165)	hypothetical protein POPTR_0008s22420g, partial [Populus trichocarpa]	TMV resistance protein N OS=Nicotiana glutinosa GN=N PE=1 SV=1	hypothetical protein; K19613 leucine-rich repeat protein SHOC2 (A)	Molecular Function: protein binding (GO:0005515), Biological Process: signal transduction (GO:0007165) Molecular Function: protein binding (GO:0005515), Biological Process: signal transduction (GO:0007165) Molecular Function: protein binding (GO:0005515), Biological Process: signal transduction (GO:0007165)	TIR domain
Cm00G00289	Molecular Function: chromatin binding (GO:0003682)	Myb domain protein 106, putative [Theobroma cacao]	Transcription factor MYB39 OS=Arabidopsis thaliana GN=MYB39 PE=2 SV=1	Myb domain protein 106, putative; K09422 myb proto-oncogene protein, plant (A)	Molecular Function: chromatin binding (GO:0003682) Molecular Function: chromatin binding (GO:0003682) Molecular Function: chromatin binding (GO:0003682) Molecular Function: chromatin binding (GO:0003682)	Myb-like DNA-binding domain Myb-like DNA-binding domain
Cm00G00290	Biological Process: metabolic process (GO:0008152),Molecular Function: transferase activity, transferring hexosyl groups (GO:0016758)	UDP-glucosyltransferase family 1 protein [Theobroma cacao]	7-deoxyloganetic acid glucosyltransferase OS=Catharanthus roseus GN=UGT709C2 PE=1 SV=1	cyanohydrin beta-glucosyltransferase-like; K13030 cyanohydrin beta-glucosyltransferase [EC:2.4.1.85] (A)	Biological Process: metabolic process (GO:0008152), Molecular Function: transferase activity, transferring hexosyl groups (GO:0016758) Biological Process: metabolic process (GO:0008152), Molecular Function: transferase activity, transferring hexosyl groups (GO:0016758)	UDP-glucoronosyl and UDP-glucosyl transferase
Cm00G00291	Molecular Function: structural constituent of ribosome (GO:0003735),Cellular Component: ribosome (GO:0005840),Biological Process: translation (GO:0006412)	PREDICTED: ribosomal protein S10, mitochondrial [Nelumbo nucifera]	Ribosomal protein S10, mitochondrial OS=Pisum sativum GN=RPS10 PE=2 SV=1	ribosomal protein S10, mitochondrial; K02946 small subunit ribosomal protein S10 (A)	Molecular Function: structural constituent of ribosome (GO:0003735), Cellular Component: ribosome (GO:0005840), Biological Process: translation (GO:0006412) Molecular Function: structural constituent of ribosome (GO:0003735), Cellular Component: ribosome (GO:0005840), Biological Process: translation (GO:0006412) Molecular Function: structural constituent of ribosome (GO:0003735), Cellular Compone…	Ribosomal protein S10p/S20e
Cm00G00292	NA	hypothetical protein CICLE_v10023621mg [Citrus clementina]	Pentatricopeptide repeat-containing protein At5g61370, mitochondrial OS=Arabidopsis thaliana GN=At5g61370 PE=2 SV=1	pentatricopeptide repeat-containing protein At5g61370, mitochondrial-like; K08851 TP53 regulating kinase and related kinases [EC:2.7.11.1] (A)	NA	PPR repeat family PPR repeat PPR repeat PPR repeat
Cm00G00293	Molecular Function: ATP-dependent peptidase activity (GO:0004176),Molecular Function: protein binding (GO:0005515),Biological Process: proteolysis (GO:0006508),Molecular Function: zinc ion binding (GO:0008270)	PREDICTED: probable receptor-like protein kinase At5g61350 [Jatropha curcas]	LON peptidase N-terminal domain and RING finger protein 1 OS=Homo sapiens GN=LONRF1 PE=1 SV=2	GH17052 gene product from transcript GH17052-RA; K13346 peroxin-10 (A)	Molecular Function: ATP-dependent peptidase activity (GO:0004176), Biological Process: proteolysis (GO:0006508) Molecular Function: protein binding (GO:0005515) Molecular Function: protein binding (GO:0005515) Molecular Function: protein binding (GO:0005515), Molecular Function: zinc ion binding (GO:0008270) Molecular Function: ATP-dependent peptidase activity (GO:0004176), Biological Process: pr…	ATP-dependent protease La (LON) substrate-binding domain TPR repeat Zinc finger, C3HC4 type (RING finger)
Cm00G00294	NA	PREDICTED: PRA1 family protein B3-like [Solanum tuberosum]	PRA1 family protein B4 OS=Arabidopsis thaliana GN=PRA1B4 PE=1 SV=1	3-epi-6-deoxocathasterone 23-monooxygenase-like; K12638 3-epi-6-deoxocathasterone 23-monooxygenase [EC:1.14.13.112] (A)	NA	PRA1 family protein
Cm00G00295	Molecular Function: chromatin binding (GO:0003682),Molecular Function: zinc ion binding (GO:0008270)	PREDICTED: transcriptional adapter ADA2a [Jatropha curcas]	Transcriptional adapter ADA2 OS=Oryza sativa subsp. japonica GN=ADA2 PE=2 SV=2	transcriptional adapter ADA2a; K11314 transcriptional adapter 2-alpha (A)	Molecular Function: zinc ion binding (GO:0008270) Molecular Function: zinc ion binding (GO:0008270) Molecular Function: chromatin binding (GO:0003682) Molecular Function: zinc ion binding (GO:0008270) Molecular Function: chromatin binding (GO:0003682)	Zinc finger, ZZ type Myb-like DNA-binding domain
Cm00G00296	Molecular Function: protein kinase activity (GO:0004672),Molecular Function: protein tyrosine kinase activity (GO:0004713),Molecular Function: calcium ion binding (GO:0005509),Molecular Function: ATP binding (GO:0005524),Biological Process: protein phosphorylation (GO:0006468)	PREDICTED: calcium-dependent protein kinase 34-like [Cucumis melo]	Calcium-dependent protein kinase 17 OS=Arabidopsis thaliana GN=CPK17 PE=2 SV=1	calcium-dependent protein kinase 34-like; K13412 calcium-dependent protein kinase [EC:2.7.11.1] (A)	Molecular Function: protein kinase activity (GO:0004672), Molecular Function: ATP binding (GO:0005524), Biological Process: protein phosphorylation (GO:0006468) Molecular Function: protein tyrosine kinase activity (GO:0004713), Biological Process: protein phosphorylation (GO:0006468) Molecular Function: calcium ion binding (GO:0005509) Molecular Function: calcium ion binding (GO:0005509) Molecula…	Protein kinase domain EF-hand domain pair EF-hand domain pair
Cm00G00297	Molecular Function: isomerase activity (GO:0016853)	PREDICTED: rhodanese-like/PpiC domain-containing protein 12 isoform X1 [Vitis vinifera]	Rhodanese-like/PpiC domain-containing protein 12 OS=Arabidopsis thaliana GN=At5g19370 PE=2 SV=1	peptidyl-prolyl cis-trans isomerase NIMA-interacting, putative; K09579 peptidyl-prolyl cis-trans isomerase NIMA-interacting 4 [EC:5.2.1.8] (A)	Molecular Function: isomerase activity (GO:0016853) Molecular Function: isomerase activity (GO:0016853)	PPIC-type PPIASE domain Rhodanese-like domain
Cm00G00298	NA	NA	NA	NA	NA	NA
Cm00G00299	Molecular Function: calcium ion binding (GO:0005509)	hypothetical protein PRUPE_ppa002849mg [Prunus persica]	Vacuolar-sorting receptor 7 OS=Arabidopsis thaliana GN=VSR7 PE=2 SV=2	vacuolar sorting receptor; K15151 mediator of RNA polymerase II transcription subunit 10 (A)	Molecular Function: calcium ion binding (GO:0005509)	PA domain
Cm00G00300	NA	NA	NA	NA	NA	NA
Cm00G00301	Molecular Function: DNA binding (GO:0003677),Molecular Function: catalytic activity (GO:0003824),Molecular Function: ATP binding (GO:0005524),Cellular Component: chromosome (GO:0005694),Biological Process: DNA metabolic process (GO:0006259)	PREDICTED: meiotic recombination protein SPO11-2 [Vitis vinifera]	Meiotic recombination protein SPO11-2 OS=Arabidopsis thaliana GN=SPO11-2 PE=1 SV=1	meiotic recombination protein SPO11-2; K10878 meiotic recombination protein SPO11 (A)	Molecular Function: DNA binding (GO:0003677), Molecular Function: catalytic activity (GO:0003824), Molecular Function: ATP binding (GO:0005524), Cellular Component: chromosome (GO:0005694), Biological Process: DNA metabolic process (GO:0006259) Molecular Function: DNA binding (GO:0003677), Molecular Function: catalytic activity (GO:0003824), Molecular Function: ATP binding (GO:0005524), Cellular …	NA
Cm00G00302	Molecular Function: nucleic acid binding (GO:0003676),Molecular Function: helicase activity (GO:0004386),Molecular Function: ATP binding (GO:0005524)	PREDICTED: putative SWI/SNF-related matrix-associated actin-dependent regulator of chromatin subfamily A member 3-like 1, partial [Malus domestica]	Putative SWI/SNF-related matrix-associated actin-dependent regulator of chromatin subfamily A member 3-like 1 OS=Arabidopsis thaliana GN=At5g05130 PE=2 SV=1	putative SWI/SNF-related matrix-associated actin-dependent regulator of chromatin subfamily A member 3-like 1; K15711 SWI/SNF-related matrix-associated actin-dependent regulator of chromatin subfamily A3 [EC:3.6.4.- 2.3.2.27] (A)	Molecular Function: nucleic acid binding (GO:0003676), Molecular Function: helicase activity (GO:0004386), Molecular Function: ATP binding (GO:0005524)	NA
Cm00G00303	Biological Process: lipid metabolic process (GO:0006629),Molecular Function: hydrolase activity, acting on ester bonds (GO:0016788)	PREDICTED: GDSL esterase/lipase At5g55050-like [Nelumbo nucifera]	GDSL esterase/lipase At5g55050 OS=Arabidopsis thaliana GN=At5g55050 PE=2 SV=1	geranylgeranyl diphosphate reductase, chloroplastic; K10960 geranylgeranyl reductase [EC:1.3.1.83] (A)	Biological Process: lipid metabolic process (GO:0006629), Molecular Function: hydrolase activity, acting on ester bonds (GO:0016788)	GDSL-like Lipase/Acylhydrolase
Cm00G00304	Biological Process: lipid metabolic process (GO:0006629),Molecular Function: hydrolase activity, acting on ester bonds (GO:0016788)	PREDICTED: GDSL esterase/lipase At5g55050 [Vitis vinifera]	GDSL esterase/lipase At5g55050 OS=Arabidopsis thaliana GN=At5g55050 PE=2 SV=1	hypothetical protein; K00679 phospholipid:diacylglycerol acyltransferase [EC:2.3.1.158] (A)	Biological Process: lipid metabolic process (GO:0006629), Molecular Function: hydrolase activity, acting on ester bonds (GO:0016788)	GDSL-like Lipase/Acylhydrolase
Cm00G00305	NA	hypothetical protein PRUPE_ppa026667mg, partial [Prunus persica]	NA	NA	NA	NA
Cm00G00306	NA	predicted protein [Physcomitrella patens]	NA	NA	NA	NA
Cm00G00307	NA	PREDICTED: uncharacterized protein LOC102603354 [Solanum tuberosum]	NA	NA	NA	NA
Cm00G00308	NA	hypothetical protein L484_002553 [Morus notabilis]	NA	NA	NA	NA
Cm00G00309	NA	hypothetical protein L484_002552 [Morus notabilis]	NA	NA	NA	NA
Cm00G00310	Molecular Function: nucleotide binding (GO:0000166),Molecular Function: protein binding (GO:0005515),Biological Process: defense response (GO:0006952),Biological Process: signal transduction (GO:0007165),Molecular Function: nucleoside-triphosphatase activity (GO:0017111),Molecular Function: ADP binding (GO:0043531)	hypothetical protein PRUPE_ppa000577mg [Prunus persica]	TMV resistance protein N OS=Nicotiana glutinosa GN=N PE=1 SV=1	HSPA4 nucleotide-binding domain protein; K03283 heat shock 70kDa protein 1/8 (A)	Molecular Function: protein binding (GO:0005515), Biological Process: signal transduction (GO:0007165) Molecular Function: nucleotide binding (GO:0000166), Molecular Function: nucleoside-triphosphatase activity (GO:0017111) Molecular Function: protein binding (GO:0005515), Biological Process: signal transduction (GO:0007165) Molecular Function: ADP binding (GO:0043531) Molecular Function: protein…	NB-ARC domain TIR domain
Cm00G00311	NA	PREDICTED: uncharacterized protein LOC105640220 [Jatropha curcas]	NA	hypothetical protein; K15032 mTERF domain-containing protein, mitochondrial (A)	NA	mTERF mTERF mTERF
Cm00G00312	NA	hypothetical protein CISIN_1g0085711mg, partial [Citrus sinensis]	Nucleolar protein 56 OS=Schizosaccharomyces pombe (strain 972 / ATCC 24843) GN=nop56 PE=3 SV=1	Nucleolar protein NOP56; K14564 nucleolar protein 56 (A)	NA	NOP5NT (NUC127) domain
Cm00G00313	NA	hypothetical chloroplast RF19 [Castanea mollissima]	Protein TIC 214 OS=Buxus microphylla GN=TIC214 PE=3 SV=1	NA	NA	Ycf1
Cm00G00314	Molecular Function: structural constituent of ribosome (GO:0003735),Cellular Component: ribosome (GO:0005840),Biological Process: translation (GO:0006412)	ribosomal protein S19 [Cucurbita pepo]	Ribosomal protein S19, mitochondrial OS=Petunia hybrida GN=RPS19 PE=2 SV=2	rps19, ViviM_p060; ribosomal protein S19; K02965 small subunit ribosomal protein S19 (A)	Molecular Function: structural constituent of ribosome (GO:0003735), Cellular Component: ribosome (GO:0005840), Biological Process: translation (GO:0006412) Molecular Function: structural constituent of ribosome (GO:0003735), Cellular Component: ribosome (GO:0005840), Biological Process: translation (GO:0006412) Molecular Function: structural constituent of ribosome (GO:0003735), Cellular Compone…	Ribosomal protein S19
Cm00G00315	Molecular Function: structural constituent of ribosome (GO:0003735),Cellular Component: ribosome (GO:0005840),Biological Process: translation (GO:0006412)	ribosomal protein S3, partial (mitochondrion) [Chrysolepis sempervirens]	Ribosomal protein S3, mitochondrial OS=Petunia hybrida GN=YRPS3 PE=2 SV=1	rps3, ViviM_p061; ribosomal protein S3; K02982 small subunit ribosomal protein S3 (A)	Molecular Function: structural constituent of ribosome (GO:0003735), Cellular Component: ribosome (GO:0005840), Biological Process: translation (GO:0006412)	Ribosomal protein S3, C-terminal domain
Cm00G00316	Molecular Function: protein binding (GO:0005515)	PREDICTED: protein ARABIDILLO 2-like, partial [Camelina sativa]	Protein ARABIDILLO 1 OS=Arabidopsis thaliana GN=FBX5 PE=1 SV=1	hypothetical protein; K08332 vacuolar protein 8 (A)	Molecular Function: protein binding (GO:0005515) Molecular Function: protein binding (GO:0005515) Molecular Function: protein binding (GO:0005515)	Armadillo/beta-catenin-like repeat
Cm00G00317	NA	hypothetical protein (mitochondrion) [Capsicum annuum]	Uncharacterized mitochondrial protein AtMg01310 OS=Arabidopsis thaliana GN=AtMg01310 PE=2 SV=1	NA	NA	NA
Cm00G00318	NA	hypothetical protein (mitochondrion) [Capsicum annuum]	Uncharacterized mitochondrial protein AtMg01310 OS=Arabidopsis thaliana GN=AtMg01310 PE=2 SV=1	NA	NA	NA
Cm00G00319	NA	hypothetical protein B456_008G109800 [Gossypium raimondii]	NA	GRMZM2G075710; embryogenesis transmembrane protein; K11267 sister chromatid cohesion protein PDS5 (A)	NA	Domain of unknown function
Cm00G00320	Molecular Function: nucleic acid binding (GO:0003676),Biological Process: nucleobase-containing compound metabolic process (GO:0006139),Molecular Function: 3'-5' exonuclease activity (GO:0008408)	PREDICTED: uncharacterized protein LOC104882461 [Vitis vinifera]	NA	NA	Molecular Function: nucleic acid binding (GO:0003676), Biological Process: nucleobase-containing compound metabolic process (GO:0006139), Molecular Function: 3'-5' exonuclease activity (GO:0008408)	3'-5' exonuclease
Cm00G00321	NA	hypothetical protein POPTR_0014s04950g [Populus trichocarpa]	NA	mitogen-activated protein kinase 15-like; K03083 glycogen synthase kinase 3 beta [EC:2.7.11.26] (A)	NA	Domain of unknown function
Cm00G00322	NA	hypothetical protein POPTR_0014s04950g [Populus trichocarpa]	NA	mitogen-activated protein kinase 15-like; K03083 glycogen synthase kinase 3 beta [EC:2.7.11.26] (A)	NA	Domain of unknown function
Cm00G00323	Molecular Function: NADH dehydrogenase (ubiquinone) activity (GO:0008137),Biological Process: ATP synthesis coupled electron transport (GO:0042773),Biological Process: oxidation-reduction process (GO:0055114)	NADH dehydrogenase subunit 4 [Vigna radiata]	NADH-ubiquinone oxidoreductase chain 4 OS=Brassica campestris GN=ND4 PE=3 SV=1	nad4, GlmaxMp28; NADH dehydrogenase subunit 4; K03881 NADH-ubiquinone oxidoreductase chain 4 [EC:1.6.5.3] (A)	Molecular Function: NADH dehydrogenase (ubiquinone) activity (GO:0008137), Biological Process: ATP synthesis coupled electron transport (GO:0042773), Biological Process: oxidation-reduction process (GO:0055114) Molecular Function: NADH dehydrogenase (ubiquinone) activity (GO:0008137), Biological Process: ATP synthesis coupled electron transport (GO:0042773), Biological Process: oxidation-reductio…	Proton-conducting membrane transporter
Cm00G00324	Molecular Function: protein-disulfide reductase activity (GO:0047134),Biological Process: oxidation-reduction process (GO:0055114)	DC1 domain-containing family protein [Populus trichocarpa]	NA	NA	Molecular Function: protein-disulfide reductase activity (GO:0047134), Biological Process: oxidation-reduction process (GO:0055114)	C1-like domain
Cm00G00325	Molecular Function: protein binding (GO:0005515),Molecular Function: zinc ion binding (GO:0008270),Molecular Function: protein-disulfide reductase activity (GO:0047134),Biological Process: oxidation-reduction process (GO:0055114)	PREDICTED: uncharacterized protein LOC105136013 isoform X1 [Populus euphratica]	NA	Cysteine/Histidine-rich C1 domain family protein, putative; K16219 protein N-terminal methyltransferase [EC:2.1.1.244] (A)	Molecular Function: protein binding (GO:0005515), Molecular Function: zinc ion binding (GO:0008270) Molecular Function: protein binding (GO:0005515), Molecular Function: zinc ion binding (GO:0008270) Molecular Function: protein binding (GO:0005515), Molecular Function: zinc ion binding (GO:0008270) Molecular Function: protein-disulfide reductase activity (GO:0047134), Biological Process: oxidatio…	C1-like domain C1-like domain C1-like domain
Cm00G00326	NA	PREDICTED: uncharacterized protein LOC103326668 [Prunus mume]	NA	NA	NA	Plant self-incompatibility protein S1
Cm00G00327	NA	orf175 (mitochondrion) [Panax ginseng]	NADH-ubiquinone oxidoreductase chain 4 OS=Arabidopsis thaliana GN=ND4 PE=2 SV=2	NADH-quinone oxidoreductase protein; K03881 NADH-ubiquinone oxidoreductase chain 4 [EC:1.6.5.3] (A)	NA	NA
Cm00G00328	Molecular Function: hydrogen ion transmembrane transporter activity (GO:0015078),Biological Process: ATP synthesis coupled proton transport (GO:0015986),Biological Process: ATP hydrolysis coupled proton transport (GO:0015991),Cellular Component: proton-transporting two-sector ATPase complex, proton-transporting domain (GO:0033177),Cellular Component: proton-transporting ATP synthase complex, coup…	ATP synthase subunit 9 [Zymoseptoria tritici]	ATP synthase subunit 9, mitochondrial OS=Trichophyton rubrum GN=ATP9 PE=3 SV=1	ATP synthase subunit ATP9, putative; K02128 F-type H+-transporting ATPase subunit c (A)	Molecular Function: hydrogen ion transmembrane transporter activity (GO:0015078), Biological Process: ATP synthesis coupled proton transport (GO:0015986), Cellular Component: proton-transporting ATP synthase complex, coupling factor F(o) (GO:0045263) Molecular Function: hydrogen ion transmembrane transporter activity (GO:0015078), Biological Process: ATP synthesis coupled proton transport (GO:001…	ATP synthase subunit C
Cm00G00329	Cellular Component: membrane (GO:0016020),Biological Process: oxidation-reduction process (GO:0055114)	hypothetical protein RirG_049580 [Rhizophagus irregularis DAOM 197198w]	NADH-ubiquinone oxidoreductase chain 1 OS=Neurospora crassa (strain ATCC 24698 / 74-OR23-1A / CBS 708.71 / DSM 1257 / FGSC 987) GN=ndh-1 PE=3 SV=1	NADH dehydrogenase subunit 1; K03878 NADH-ubiquinone oxidoreductase chain 1 [EC:1.6.5.3] (A)	Cellular Component: membrane (GO:0016020), Biological Process: oxidation-reduction process (GO:0055114) Cellular Component: membrane (GO:0016020), Biological Process: oxidation-reduction process (GO:0055114)	NADH dehydrogenase
Cm00G00330	NA	PREDICTED: uncharacterized protein LOC103318735 [Prunus mume]	Altered inheritance of mitochondria protein 32 OS=Debaryomyces hansenii (strain ATCC 36239 / CBS 767 / JCM 1990 / NBRC 0083 / IGC 2968) GN=AIM32 PE=3 SV=2	hypothetical protein; K01869 leucyl-tRNA synthetase [EC:6.1.1.4] (A)	NA	Sucrase/ferredoxin-like
Cm00G00331	NA	DUF247 domain protein [Medicago truncatula]	NA	NA	NA	Plant protein of unknown function
Cm00G00332	NA	PREDICTED: uncharacterized protein LOC105775014 [Gossypium raimondii]	NA	uncharacterized LOC105775014; K15032 mTERF domain-containing protein, mitochondrial (A)	NA	NA
Cm00G00333	Molecular Function: protein kinase activity (GO:0004672),Molecular Function: protein tyrosine kinase activity (GO:0004713),Molecular Function: protein binding (GO:0005515),Molecular Function: ATP binding (GO:0005524),Biological Process: protein phosphorylation (GO:0006468)	PREDICTED: probable LRR receptor-like serine/threonine-protein kinase At4g08850 isoform X1 [Gossypium raimondii]	Probable LRR receptor-like serine/threonine-protein kinase At4g08850 OS=Arabidopsis thaliana GN=At4g08850 PE=2 SV=3	LRR receptor-like kinase family protein; K17422 large subunit ribosomal protein L41 (A)	Molecular Function: protein kinase activity (GO:0004672), Molecular Function: ATP binding (GO:0005524), Biological Process: protein phosphorylation (GO:0006468) Molecular Function: protein tyrosine kinase activity (GO:0004713), Biological Process: protein phosphorylation (GO:0006468) Molecular Function: protein kinase activity (GO:0004672), Molecular Function: ATP binding (GO:0005524), Biological…	Leucine Rich repeats (2 copies) Protein kinase domain Leucine rich repeat Leucine rich repeat Leucine Rich Repeat Leucine Rich Repeat Leucine Rich Repeat Leucine Rich Repeat Leucine Rich Repeat
Cm00G00334	Molecular Function: protein binding (GO:0005515),Biological Process: defense response (GO:0006952),Biological Process: signal transduction (GO:0007165),Molecular Function: ADP binding (GO:0043531)	PREDICTED: TMV resistance protein N-like [Malus domestica]	TMV resistance protein N OS=Nicotiana glutinosa GN=N PE=1 SV=1	TMV resistance protein N-like; K19613 leucine-rich repeat protein SHOC2 (A)	Molecular Function: ADP binding (GO:0043531) Molecular Function: protein binding (GO:0005515), Biological Process: signal transduction (GO:0007165) Biological Process: defense response (GO:0006952) Biological Process: defense response (GO:0006952) Biological Process: defense response (GO:0006952) Biological Process: defense response (GO:0006952) Molecular Function: protein binding (GO:0005515), B…	NB-ARC domain TIR domain
Cm00G00335	NA	hypothetical protein CICLE_v10029531mg [Citrus clementina]	NA	NA	NA	NA
Cm00G00336	NA	hypothetical protein L484_002552 [Morus notabilis]	NA	NA	NA	NA
Cm00G00337	NA	PREDICTED: coatomer subunit zeta-2-like [Pyrus x bretschneideri]	Coatomer subunit zeta-2 OS=Oryza sativa subsp. japonica GN=COPZ2 PE=2 SV=1	Cbr-orc-2; C. briggsae CBR-ORC-2 protein; K02604 origin recognition complex subunit 2 (A)	NA	Clathrin adaptor complex small chain
Cm00G00338	Molecular Function: transferase activity, transferring acyl groups other than amino-acyl groups (GO:0016747)	PREDICTED: uncharacterized acetyltransferase At3g50280-like [Prunus mume]	Uncharacterized acetyltransferase At3g50280 OS=Arabidopsis thaliana GN=At3g50280 PE=3 SV=1	BAHD acyltransferase DCR; K19747 BAHD acyltransferase [EC:2.3.1.-] (A)	Molecular Function: transferase activity, transferring acyl groups other than amino-acyl groups (GO:0016747)	Transferase family
Cm00G00339	Biological Process: defense response (GO:0006952),Molecular Function: ADP binding (GO:0043531)	PREDICTED: TMV resistance protein N-like [Glycine max]	TMV resistance protein N OS=Nicotiana glutinosa GN=N PE=1 SV=1	TMV resistance protein N-like; K19613 leucine-rich repeat protein SHOC2 (A)	Molecular Function: ADP binding (GO:0043531) Biological Process: defense response (GO:0006952) Biological Process: defense response (GO:0006952)	NB-ARC domain
Cm00G00340	NA	Uncharacterized protein isoform 1 [Theobroma cacao]	tRNA-splicing endonuclease subunit Sen54 OS=Mus musculus GN=Tsen54 PE=2 SV=2	Uncharacterized protein isoform 1; K15326 tRNA-splicing endonuclease subunit Sen54 (A)	NA	tRNA-splicing endonuclease subunit sen54 N-term
Cm00G00341	NA	NA	NA	NA	NA	NA
Cm00G00342	Molecular Function: protein binding (GO:0005515),Biological Process: defense response (GO:0006952),Biological Process: signal transduction (GO:0007165),Molecular Function: ADP binding (GO:0043531)	hypothetical protein CICLE_v10024735mg [Citrus clementina]	TMV resistance protein N OS=Nicotiana glutinosa GN=N PE=1 SV=1	hypothetical protein; K19613 leucine-rich repeat protein SHOC2 (A)	Molecular Function: ADP binding (GO:0043531) Molecular Function: protein binding (GO:0005515), Biological Process: signal transduction (GO:0007165) Molecular Function: protein binding (GO:0005515) Biological Process: defense response (GO:0006952) Biological Process: defense response (GO:0006952) Biological Process: defense response (GO:0006952) Biological Process: defense response (GO:0006952) Mo…	NB-ARC domain TIR domain Leucine rich repeat Leucine rich repeat Leucine Rich Repeat
Cm00G00343	NA	unknown [Medicago truncatula]	26S protease regulatory subunit 10B homolog A OS=Arabidopsis thaliana GN=RPT4A PE=1 SV=1	26S protease regulatory subunit 10B homolog A-like; K03064 26S proteasome regulatory subunit T4 (A)	NA	NA
Cm00G00344	NA	pleckstrin homology domain-containing family protein [Populus trichocarpa]	Rho GTPase-activating protein REN1 OS=Arabidopsis thaliana GN=REN1 PE=1 SV=2	NA	NA	NA
Cm00G00345	Biological Process: transmembrane transport (GO:0055085)	PREDICTED: mitochondrial uncoupling protein 5 [Cucumis sativus]	Mitochondrial uncoupling protein 4 OS=Arabidopsis thaliana GN=PUMP4 PE=2 SV=1	mitochondrial uncoupling protein 5; K15104 solute carrier family 25 (mitochondrial oxoglutarate transporter), member 11 (A)	Biological Process: transmembrane transport (GO:0055085) Biological Process: transmembrane transport (GO:0055085) Biological Process: transmembrane transport (GO:0055085)	Mitochondrial carrier protein Mitochondrial carrier protein Mitochondrial carrier protein
Cm00G00346	Molecular Function: enzyme inhibitor activity (GO:0004857),Cellular Component: cell wall (GO:0005618),Molecular Function: pectinesterase activity (GO:0030599),Biological Process: cell wall modification (GO:0042545)	PREDICTED: probable pectinesterase/pectinesterase inhibitor 7 [Malus domestica]	Probable pectinesterase/pectinesterase inhibitor 41 OS=Arabidopsis thaliana GN=PME41 PE=2 SV=2	probable pectinesterase/pectinesterase inhibitor 7; K01051 pectinesterase [EC:3.1.1.11] (A)	Cellular Component: cell wall (GO:0005618), Molecular Function: pectinesterase activity (GO:0030599), Biological Process: cell wall modification (GO:0042545) Molecular Function: enzyme inhibitor activity (GO:0004857), Molecular Function: pectinesterase activity (GO:0030599) Molecular Function: enzyme inhibitor activity (GO:0004857), Molecular Function: pectinesterase activity (GO:0030599)	Pectinesterase Plant invertase/pectin methylesterase inhibitor
Cm00G00347	NA	PREDICTED: uncharacterized protein LOC103934551 [Pyrus x bretschneideri]	NA	NA	NA	NA
Cm00G00348	Molecular Function: iron-sulfur cluster binding (GO:0051536)	NADH-plastoquinone oxidoreductase subunit I (chloroplast) [Castanopsis echinocarpa]	NAD(P)H-quinone oxidoreductase subunit I, chloroplastic OS=Oblivia mikanioides GN=ndhI PE=3 SV=1	ndhI, frxB, ViviCp078; NADH dehydrogenase 18 kDa subunit; K05580 NAD(P)H-quinone oxidoreductase subunit I [EC:1.6.5.3] (A)	Molecular Function: iron-sulfur cluster binding (GO:0051536) Molecular Function: iron-sulfur cluster binding (GO:0051536) Molecular Function: iron-sulfur cluster binding (GO:0051536)	4Fe-4S dicluster domain
Cm00G00349	Molecular Function: oxidoreductase activity, acting on NAD(P)H (GO:0016651),Molecular Function: quinone binding (GO:0048038),Molecular Function: NAD binding (GO:0051287),Biological Process: oxidation-reduction process (GO:0055114)	NADH-plastoquinone oxidoreductase subunit 7 [Castanea mollissima]	NAD(P)H-quinone oxidoreductase subunit H, chloroplastic OS=Citrus sinensis GN=ndhH PE=3 SV=1	ndhH, N623_p008; NADH-plastoquinone oxidoreductase subunit 7; K05579 NAD(P)H-quinone oxidoreductase subunit H [EC:1.6.5.3] (A)	Molecular Function: oxidoreductase activity, acting on NAD(P)H (GO:0016651), Molecular Function: quinone binding (GO:0048038), Molecular Function: NAD binding (GO:0051287), Biological Process: oxidation-reduction process (GO:0055114)	Respiratory-chain NADH dehydrogenase, 49 Kd subunit
Cm00G00350	Molecular Function: structural constituent of ribosome (GO:0003735),Cellular Component: intracellular (GO:0005622),Cellular Component: ribosome (GO:0005840),Biological Process: translation (GO:0006412)	ribosomal protein S15 [Castanea mollissima]	30S ribosomal protein S15, chloroplastic OS=Acorus calamus GN=rps15 PE=3 SV=2	rps15, FvH4_C0112; ribosomal protein S15; K02956 small subunit ribosomal protein S15 (A)	Molecular Function: structural constituent of ribosome (GO:0003735), Cellular Component: intracellular (GO:0005622), Cellular Component: ribosome (GO:0005840), Biological Process: translation (GO:0006412)	Ribosomal protein S15
Cm00G00351	NA	hypothetical protein VITISV_018999 [Vitis vinifera]	Putative pentatricopeptide repeat-containing protein At5g43820 OS=Arabidopsis thaliana GN=At5g43820 PE=3 SV=1	hypothetical protein; K17964 leucine-rich PPR motif-containing protein, mitochondrial (A)	NA	PPR repeat PPR repeat
Cm00G00352	Molecular Function: aspartic-type endopeptidase activity (GO:0004190),Biological Process: proteolysis (GO:0006508)	Eukaryotic aspartyl protease family protein [Theobroma cacao]	Aspartic proteinase nepenthesin-1 OS=Nepenthes gracilis GN=nep1 PE=1 SV=1	aspartic proteinase-like protein 2; K00924 [EC:2.7.1.-] (A)	Molecular Function: aspartic-type endopeptidase activity (GO:0004190), Biological Process: proteolysis (GO:0006508)	Xylanase inhibitor N-terminal Xylanase inhibitor C-terminal
Cm00G00353	Biological Process: response to stress (GO:0006950)	PREDICTED: uncharacterized protein LOC105120428 isoform X2 [Populus euphratica]	Universal stress protein A-like protein OS=Arabidopsis thaliana GN=At3g01520 PE=1 SV=2	NA	Biological Process: response to stress (GO:0006950)	Universal stress protein family
Cm00G00354	NA	NA	NA	NA	NA	NA
Cm00G00355	NA	NA	NA	NA	NA	NA
Cm00G00356	NA	unnamed protein product [Vitis vinifera]	Heat shock 70 kDa protein 6, chloroplastic OS=Arabidopsis thaliana GN=HSP70-6 PE=1 SV=1	cpHsc70-1; chloroplast heat shock protein 70-1; K03283 heat shock 70kDa protein 1/8 (A)	NA	Hsp70 protein
Cm00G00357	NA	PREDICTED: putative zinc transporter At3g08650 isoform X2 [Jatropha curcas]	Putative zinc transporter At3g08650 OS=Arabidopsis thaliana GN=At3g08650 PE=2 SV=2	NA	NA	NA
Cm00G00358	NA	hypothetical protein POPTR_0006s11200g [Populus trichocarpa]	Protein RETICULATA-RELATED 3 OS=Arabidopsis thaliana GN=RER3 PE=1 SV=1	hypothetical protein; K14945 protein quaking (A)	NA	Domain of unknown function (DUF3411)
Cm00G00359	Molecular Function: GTP binding (GO:0005525)	PREDICTED: uncharacterized protein LOC105799465 [Gossypium raimondii]	Uncharacterized protein YqeH OS=Bacillus subtilis (strain 168) GN=yqeH PE=1 SV=1	putative nitric oxide synthase; K13427 nitric-oxide synthase, plant [EC:1.14.13.39] (A)	Molecular Function: GTP binding (GO:0005525)	50S ribosome-binding GTPase
Cm00G00360	Molecular Function: protein binding (GO:0005515)	PREDICTED: probable F-box protein At5g04010 [Eucalyptus grandis]	Probable F-box protein At5g04010 OS=Arabidopsis thaliana GN=NSFBx PE=2 SV=1	NA	Molecular Function: protein binding (GO:0005515)	F-box-like
Cm00G00361	Biological Process: proteolysis (GO:0006508),Molecular Function: metallopeptidase activity (GO:0008237),Molecular Function: zinc ion binding (GO:0008270)	PREDICTED: aminopeptidase M1 [Vitis vinifera]	Aminopeptidase M1 OS=Arabidopsis thaliana GN=APM1 PE=1 SV=1	aminopeptidase M1; K08776 puromycin-sensitive aminopeptidase [EC:3.4.11.-] (A)	Biological Process: proteolysis (GO:0006508) Molecular Function: metallopeptidase activity (GO:0008237), Molecular Function: zinc ion binding (GO:0008270) Molecular Function: metallopeptidase activity (GO:0008237), Molecular Function: zinc ion binding (GO:0008270) Molecular Function: metallopeptidase activity (GO:0008237), Molecular Function: zinc ion binding (GO:0008270) Molecular Function: meta…	Peptidase family M1 ERAP1-like C-terminal domain
Cm00G00362	Molecular Function: N-acetyltransferase activity (GO:0008080)	PREDICTED: uncharacterized protein LOC100245305 isoform X2 [Vitis vinifera]	PAX-interacting protein 1 OS=Homo sapiens GN=PAXIP1 PE=1 SV=2	PAX-interacting protein 1-like; K14972 PAX-interacting protein 1 (A)	Molecular Function: N-acetyltransferase activity (GO:0008080)	BRCA1 C Terminus (BRCT) domain Acetyltransferase (GNAT) family
Cm00G00363	NA	hypothetical protein POPTR_0006s04280g [Populus trichocarpa]	NA	NA	NA	NA
Cm00G00364	NA	hypothetical protein POPTR_0006s04280g [Populus trichocarpa]	NA	NA	NA	NA
Cm00G00365	NA	DECOY, putative [Ricinus communis]	39S ribosomal protein L46, mitochondrial OS=Pongo abelii GN=MRPL46 PE=2 SV=1	39S ribosomal protein L46, mitochondrial; K17427 large subunit ribosomal protein L46 (A)	NA	39S mitochondrial ribosomal protein L46
Cm00G00366	NA	hypothetical protein POPTR_0006s04290g [Populus trichocarpa]	NA	NA	NA	NA
Cm00G00367	NA	Nudix hydrolase isoform 1 [Theobroma cacao]	Nudix hydrolase 9 OS=Arabidopsis thaliana GN=NUDT9 PE=2 SV=1	NA	NA	NA
Cm00G00368	NA	PREDICTED: uncharacterized protein LOC103959960 [Pyrus x bretschneideri]	NA	replication factor-A-like protein; K07466 replication factor A1 (A)	NA	Replication factor-A C terminal domain
Cm00G00369	Cellular Component: membrane (GO:0016020),Molecular Function: cellulose synthase (UDP-forming) activity (GO:0016760),Biological Process: cellulose biosynthetic process (GO:0030244)	PREDICTED: cellulose synthase-like protein G3 [Sesamum indicum]	Cellulose synthase-like protein G1 OS=Arabidopsis thaliana GN=CSLG1 PE=2 SV=1	cellulose synthase A catalytic subunit 7 [UDP-forming]-like; K10999 cellulose synthase A [EC:2.4.1.12] (A)	Cellular Component: membrane (GO:0016020), Molecular Function: cellulose synthase (UDP-forming) activity (GO:0016760), Biological Process: cellulose biosynthetic process (GO:0030244) Cellular Component: membrane (GO:0016020), Molecular Function: cellulose synthase (UDP-forming) activity (GO:0016760), Biological Process: cellulose biosynthetic process (GO:0030244)	Cellulose synthase Cellulose synthase
Cm00G00370	Molecular Function: cytochrome-c oxidase activity (GO:0004129),Molecular Function: copper ion binding (GO:0005507),Cellular Component: membrane (GO:0016020),Cellular Component: integral to membrane (GO:0016021),Biological Process: electron transport chain (GO:0022900)	PREDICTED: cytochrome c oxidase subunit 2 [Gossypium raimondii]	Cytochrome c oxidase subunit 2 OS=Glycine max GN=COX2 PE=3 SV=2	cytochrome c oxidase subunit 2; K02261 cytochrome c oxidase subunit 2 (A)	Molecular Function: cytochrome-c oxidase activity (GO:0004129), Molecular Function: copper ion binding (GO:0005507), Cellular Component: membrane (GO:0016020) Cellular Component: integral to membrane (GO:0016021), Biological Process: electron transport chain (GO:0022900) Molecular Function: cytochrome-c oxidase activity (GO:0004129), Molecular Function: copper ion binding (GO:0005507), Cellular C…	Cytochrome C oxidase subunit II, periplasmic domain Cytochrome C oxidase subunit II, transmembrane domain
Cm00G00371	NA	PREDICTED: uncharacterized protein LOC103434149 [Malus domestica]	NA	NA	NA	Uncharacterized conserved protein (DUF2358)
Cm00G00372	Molecular Function: protein binding (GO:0005515)	hypothetical protein PRUPE_ppa011079mg [Prunus persica]	Probable glutathione S-transferase OS=Nicotiana tabacum PE=2 SV=1	hypothetical protein; K00799 glutathione S-transferase [EC:2.5.1.18] (A)	Molecular Function: protein binding (GO:0005515) Molecular Function: protein binding (GO:0005515)	Glutathione S-transferase, N-terminal domain Glutathione S-transferase, C-terminal domain
Cm00G00373	NA	NA	NA	NA	NA	NA
Cm00G00374	NA	Pentatricopeptide repeat-containing protein, putative [Theobroma cacao]	Pentatricopeptide repeat-containing protein At5g48730, chloroplastic OS=Arabidopsis thaliana GN=At5g48730 PE=2 SV=2	hypothetical protein; K17710 pentatricopeptide repeat domain-containing protein 1 (A)	NA	PPR repeat family PPR repeat family PPR repeat family PPR repeat family PPR repeat
Cm00G00375	Molecular Function: protein kinase activity (GO:0004672),Molecular Function: protein tyrosine kinase activity (GO:0004713),Molecular Function: protein binding (GO:0005515),Molecular Function: ATP binding (GO:0005524),Biological Process: protein phosphorylation (GO:0006468)	hypothetical protein PRUPE_ppa000952mg [Prunus persica]	Probable LRR receptor-like serine/threonine-protein kinase At1g06840 OS=Arabidopsis thaliana GN=At1g06840 PE=2 SV=2	hypothetical protein; K04730 interleukin-1 receptor-associated kinase 1 [EC:2.7.11.1] (A)	Molecular Function: protein kinase activity (GO:0004672), Molecular Function: ATP binding (GO:0005524), Biological Process: protein phosphorylation (GO:0006468) Molecular Function: protein tyrosine kinase activity (GO:0004713), Biological Process: protein phosphorylation (GO:0006468) Molecular Function: protein kinase activity (GO:0004672), Molecular Function: ATP binding (GO:0005524), Biological…	Protein kinase domain Leucine Rich Repeat Leucine rich repeat N-terminal domain
Cm00G00376	NA	NA	NA	NA	NA	NA
Cm00G00377	NA	NA	NA	NA	NA	NA
Cm00G00378	NA	hypothetical protein B456_007G155400 [Gossypium raimondii]	Pentatricopeptide repeat-containing protein At5g48730, chloroplastic OS=Arabidopsis thaliana GN=At5g48730 PE=2 SV=2	hypothetical protein; K17710 pentatricopeptide repeat domain-containing protein 1 (A)	NA	PPR repeat family PPR repeat family PPR repeat PPR repeat
Cm00G00379	NA	Pentatricopeptide repeat-containing protein, putative [Theobroma cacao]	Pentatricopeptide repeat-containing protein At5g48730, chloroplastic OS=Arabidopsis thaliana GN=At5g48730 PE=2 SV=2	hypothetical protein; K17710 pentatricopeptide repeat domain-containing protein 1 (A)	NA	PPR repeat
Cm00G00380	NA	NA	NA	NA	NA	NA
Cm00G00381	Cellular Component: membrane (GO:0016020),Molecular Function: transferase activity, transferring phosphorus-containing groups (GO:0016772)	PREDICTED: probable phytol kinase 1, chloroplastic isoform X1 [Vitis vinifera]	Probable phytol kinase 1, chloroplastic OS=Glycine max PE=2 SV=1	probable phytol kinase 1, chloroplastic; K18678 phytol kinase [EC:2.7.1.182] (A)	Cellular Component: membrane (GO:0016020), Molecular Function: transferase activity, transferring phosphorus-containing groups (GO:0016772)	Cytidylyltransferase family
Cm00G00382	NA	orf134 (mitochondrion) [Batis maritima]	Uncharacterized mitochondrial protein AtMg00490 OS=Arabidopsis thaliana GN=AtMg00490 PE=4 SV=1	NA	NA	NA
Cm00G00383	NA	orf134 (mitochondrion) [Batis maritima]	Uncharacterized mitochondrial protein AtMg00490 OS=Arabidopsis thaliana GN=AtMg00490 PE=4 SV=1	NA	NA	NA
Cm00G00384	NA	hypothetical protein CISIN_1g0002721mg, partial [Citrus sinensis]	Embryogenesis-associated protein EMB8 OS=Picea glauca GN=EMB8 PE=2 SV=1	uncharacterized LOC105638006; K07052 uncharacterized protein (A)	NA	Alpha/beta hydrolase family
Cm00G00385	Cellular Component: mitochondrial proton-transporting ATP synthase complex, coupling factor F(o) (GO:0000276),Molecular Function: hydrogen ion transmembrane transporter activity (GO:0015078),Biological Process: ATP synthesis coupled proton transport (GO:0015986),Molecular Function: oxidoreductase activity, acting on NAD(P)H (GO:0016651),Biological Process: ATP synthesis coupled electron transport…	ATPase subunit [Medicago truncatula]	NADH-ubiquinone oxidoreductase chain 4L OS=Arabidopsis thaliana GN=ND4L PE=2 SV=2	nad4L, ViviM_p050; NADH dehydrogenase subunit 4L; K03882 NADH-ubiquinone oxidoreductase chain 4L [EC:1.6.5.3] (A)	Molecular Function: oxidoreductase activity, acting on NAD(P)H (GO:0016651), Biological Process: ATP synthesis coupled electron transport (GO:0042773), Biological Process: oxidation-reduction process (GO:0055114) Molecular Function: oxidoreductase activity, acting on NAD(P)H (GO:0016651), Biological Process: ATP synthesis coupled electron transport (GO:0042773), Biological Process: oxidation-redu…	NADH-ubiquinone/plastoquinone oxidoreductase chain 4L Mitochondrial ATP synthase B chain precursor (ATP-synt_B)
Cm00G00386	NA	hypothetical protein CICLE_v10032615mg [Citrus clementina]	Auxin-induced in root cultures protein 12 OS=Arabidopsis thaliana GN=AIR12 PE=1 SV=3	NA	NA	Protein of unknown function (DUF568)
Cm00G00387	Molecular Function: transporter activity (GO:0005215),Biological Process: transport (GO:0006810),Cellular Component: membrane (GO:0016020)	hypothetical protein CICLE_v10031231mg [Citrus clementina]	Protein NRT1/ PTR FAMILY 4.2 OS=Arabidopsis thaliana GN=NPF4.2 PE=2 SV=1	hypothetical protein; K14638 solute carrier family 15 (peptide/histidine transporter), member 3/4 (A)	Molecular Function: transporter activity (GO:0005215), Biological Process: transport (GO:0006810), Cellular Component: membrane (GO:0016020) Molecular Function: transporter activity (GO:0005215), Biological Process: transport (GO:0006810), Cellular Component: membrane (GO:0016020)	POT family
Cm00G00388	Molecular Function: cytochrome-c oxidase activity (GO:0004129),Molecular Function: iron ion binding (GO:0005506),Molecular Function: electron carrier activity (GO:0009055),Biological Process: aerobic respiration (GO:0009060),Cellular Component: integral to membrane (GO:0016021),Molecular Function: heme binding (GO:0020037),Biological Process: oxidation-reduction process (GO:0055114)	cytochrome c oxidase subunit 1 [Carica papaya]	Cytochrome c oxidase subunit 1 OS=Glycine max GN=COX1 PE=3 SV=3	cox1, CusaM_p01; cytochrome c oxidase subunit 1; K02256 cytochrome c oxidase subunit 1 [EC:1.9.3.1] (A)	Molecular Function: cytochrome-c oxidase activity (GO:0004129), Molecular Function: iron ion binding (GO:0005506), Molecular Function: electron carrier activity (GO:0009055), Biological Process: aerobic respiration (GO:0009060), Cellular Component: integral to membrane (GO:0016021), Molecular Function: heme binding (GO:0020037), Biological Process: oxidation-reduction process (GO:0055114) Molecul…	Cytochrome C and Quinol oxidase polypeptide I
Cm00G00389	NA	ribosomal protein S1 (mitochondrion) [Nicotiana tabacum/Hyoscyamus niger cybrid]	Ribosomal protein S1, mitochondrial OS=Marchantia polymorpha GN=RPS1 PE=3 SV=2	NA	NA	NA
Cm00G00390	NA	hypothetical protein (mitochondrion) [Capsicum annuum]	Uncharacterized mitochondrial protein AtMg01310 OS=Arabidopsis thaliana GN=AtMg01310 PE=2 SV=1	NA	NA	NA
Cm00G00391	NA	hypothetical protein (mitochondrion) [Capsicum annuum]	Uncharacterized mitochondrial protein AtMg01310 OS=Arabidopsis thaliana GN=AtMg01310 PE=2 SV=1	NA	NA	NA
Cm00G00392	NA	ribosomal protein S1 (mitochondrion) [Nicotiana tabacum/Hyoscyamus niger cybrid]	Ribosomal protein S1, mitochondrial OS=Marchantia polymorpha GN=RPS1 PE=3 SV=2	NA	NA	NA
Cm00G00393	NA	PREDICTED: EG45-like domain containing protein [Gossypium raimondii]	EG45-like domain containing protein 2 OS=Arabidopsis thaliana GN=EGC2 PE=2 SV=2	uncharacterized LOC104415908; K14771 U3 small nucleolar RNA-associated protein 19 (A)	NA	Lytic transglycolase
Cm00G00394	Cellular Component: mitochondrial proton-transporting ATP synthase complex, coupling factor F(o) (GO:0000276),Molecular Function: hydrogen ion transmembrane transporter activity (GO:0015078),Biological Process: ATP synthesis coupled proton transport (GO:0015986),Molecular Function: oxidoreductase activity, acting on NAD(P)H (GO:0016651),Biological Process: ATP synthesis coupled electron transport…	ATPase subunit [Medicago truncatula]	NADH-ubiquinone oxidoreductase chain 4L OS=Arabidopsis thaliana GN=ND4L PE=2 SV=2	nad4L, ViviM_p050; NADH dehydrogenase subunit 4L; K03882 NADH-ubiquinone oxidoreductase chain 4L [EC:1.6.5.3] (A)	Molecular Function: oxidoreductase activity, acting on NAD(P)H (GO:0016651), Biological Process: ATP synthesis coupled electron transport (GO:0042773), Biological Process: oxidation-reduction process (GO:0055114) Molecular Function: oxidoreductase activity, acting on NAD(P)H (GO:0016651), Biological Process: ATP synthesis coupled electron transport (GO:0042773), Biological Process: oxidation-redu…	NADH-ubiquinone/plastoquinone oxidoreductase chain 4L Mitochondrial ATP synthase B chain precursor (ATP-synt_B)
Cm00G00395	Molecular Function: protein kinase activity (GO:0004672),Molecular Function: protein tyrosine kinase activity (GO:0004713),Molecular Function: ATP binding (GO:0005524),Biological Process: protein phosphorylation (GO:0006468)	PREDICTED: receptor-like protein kinase FERONIA [Jatropha curcas]	Receptor-like protein kinase FERONIA OS=Arabidopsis thaliana GN=FER PE=1 SV=1	receptor-like protein kinase FERONIA; K04730 interleukin-1 receptor-associated kinase 1 [EC:2.7.11.1] (A)	Molecular Function: protein kinase activity (GO:0004672), Biological Process: protein phosphorylation (GO:0006468) Molecular Function: protein kinase activity (GO:0004672), Molecular Function: ATP binding (GO:0005524), Biological Process: protein phosphorylation (GO:0006468) Molecular Function: protein kinase activity (GO:0004672), Molecular Function: ATP binding (GO:0005524), Biological Process:…	Carbohydrate-binding protein of the ER Protein tyrosine kinase
Cm00G00396	NA	NA	NA	NA	NA	NA
Cm00G00397	Molecular Function: oxidoreductase activity, acting on NAD(P)H (GO:0016651),Molecular Function: quinone binding (GO:0048038),Molecular Function: NAD binding (GO:0051287),Biological Process: oxidation-reduction process (GO:0055114)	OR96 (mitochondrion) [Vicia faba]	NADH dehydrogenase [ubiquinone] iron-sulfur protein 2 OS=Nicotiana sylvestris GN=NAD7 PE=2 SV=1	nad7, ViviM_p020; NADH dehydrogenase subunit 7; K03935 NADH dehydrogenase (ubiquinone) Fe-S protein 2 [EC:1.6.5.3 1.6.99.3] (A)	Molecular Function: oxidoreductase activity, acting on NAD(P)H (GO:0016651), Molecular Function: quinone binding (GO:0048038), Molecular Function: NAD binding (GO:0051287), Biological Process: oxidation-reduction process (GO:0055114)	Respiratory-chain NADH dehydrogenase, 49 Kd subunit
Cm00G00398	Molecular Function: oxidoreductase activity, acting on NAD(P)H (GO:0016651),Molecular Function: quinone binding (GO:0048038),Molecular Function: NAD binding (GO:0051287),Biological Process: oxidation-reduction process (GO:0055114)	NADH dehydrogenase subunit 7 (mitochondrion) (mitochondrion) [Brassica juncea var. tumida]	NADH dehydrogenase [ubiquinone] iron-sulfur protein 2 OS=Nicotiana sylvestris GN=NAD7 PE=2 SV=1	BevupMp083; orf155b; K03935 NADH dehydrogenase (ubiquinone) Fe-S protein 2 [EC:1.6.5.3 1.6.99.3] (A)	Molecular Function: oxidoreductase activity, acting on NAD(P)H (GO:0016651), Molecular Function: quinone binding (GO:0048038), Molecular Function: NAD binding (GO:0051287), Biological Process: oxidation-reduction process (GO:0055114)	Respiratory-chain NADH dehydrogenase, 49 Kd subunit
Cm00G00399	Molecular Function: oxidoreductase activity, acting on NAD(P)H (GO:0016651),Molecular Function: quinone binding (GO:0048038),Molecular Function: NAD binding (GO:0051287),Biological Process: oxidation-reduction process (GO:0055114)	hypothetical protein AMTR_s05336p00003240, partial [Amborella trichopoda]	NADH dehydrogenase [ubiquinone] iron-sulfur protein 2 OS=Nicotiana sylvestris GN=NAD7 PE=2 SV=1	NADH-ubiquinone oxidoreductase fe-s protein, putative (EC:1.6.99.3); K03935 NADH dehydrogenase (ubiquinone) Fe-S protein 2 [EC:1.6.5.3 1.6.99.3] (A)	Molecular Function: oxidoreductase activity, acting on NAD(P)H (GO:0016651), Molecular Function: quinone binding (GO:0048038), Molecular Function: NAD binding (GO:0051287), Biological Process: oxidation-reduction process (GO:0055114)	Respiratory-chain NADH dehydrogenase, 49 Kd subunit
Cm00G00400	Molecular Function: cytochrome-c oxidase activity (GO:0004129),Molecular Function: copper ion binding (GO:0005507),Cellular Component: membrane (GO:0016020),Cellular Component: integral to membrane (GO:0016021),Biological Process: electron transport chain (GO:0022900)	PREDICTED: cytochrome c oxidase subunit 2 [Gossypium raimondii]	Cytochrome c oxidase subunit 2 OS=Glycine max GN=COX2 PE=3 SV=2	cytochrome c oxidase subunit 2; K02261 cytochrome c oxidase subunit 2 (A)	Molecular Function: cytochrome-c oxidase activity (GO:0004129), Molecular Function: copper ion binding (GO:0005507), Cellular Component: membrane (GO:0016020) Cellular Component: integral to membrane (GO:0016021), Biological Process: electron transport chain (GO:0022900) Molecular Function: cytochrome-c oxidase activity (GO:0004129), Molecular Function: copper ion binding (GO:0005507), Cellular C…	Cytochrome C oxidase subunit II, periplasmic domain Cytochrome C oxidase subunit II, transmembrane domain
Cm00G00401	Molecular Function: cytochrome-c oxidase activity (GO:0004129),Molecular Function: copper ion binding (GO:0005507),Cellular Component: membrane (GO:0016020),Cellular Component: integral to membrane (GO:0016021),Biological Process: electron transport chain (GO:0022900)	PREDICTED: cytochrome c oxidase subunit 2 [Gossypium raimondii]	Cytochrome c oxidase subunit 2 OS=Glycine max GN=COX2 PE=3 SV=2	cytochrome c oxidase subunit 2; K02261 cytochrome c oxidase subunit 2 (A)	Molecular Function: cytochrome-c oxidase activity (GO:0004129), Molecular Function: copper ion binding (GO:0005507), Cellular Component: membrane (GO:0016020) Cellular Component: integral to membrane (GO:0016021), Biological Process: electron transport chain (GO:0022900) Molecular Function: cytochrome-c oxidase activity (GO:0004129), Molecular Function: copper ion binding (GO:0005507), Cellular C…	Cytochrome C oxidase subunit II, periplasmic domain Cytochrome C oxidase subunit II, transmembrane domain
Cm00G00402	Molecular Function: iron ion binding (GO:0005506),Molecular Function: electron carrier activity (GO:0009055),Molecular Function: oxidoreductase activity, acting on paired donors, with incorporation or reduction of molecular oxygen (GO:0016705),Molecular Function: heme binding (GO:0020037),Biological Process: oxidation-reduction process (GO:0055114)	hypothetical protein PRUPE_ppa004169mg [Prunus persica]	Cytochrome P450 82A3 OS=Glycine max GN=CYP82A3 PE=2 SV=1	cytochrome P450 82A4-like; K00517 [EC:1.14.-.-] (A)	Molecular Function: iron ion binding (GO:0005506), Molecular Function: electron carrier activity (GO:0009055), Molecular Function: oxidoreductase activity, acting on paired donors, with incorporation or reduction of molecular oxygen (GO:0016705), Molecular Function: heme binding (GO:0020037), Biological Process: oxidation-reduction process (GO:0055114) Molecular Function: iron ion binding (GO:000…	Cytochrome P450
Cm00G00403	Molecular Function: protein kinase activity (GO:0004672),Molecular Function: protein tyrosine kinase activity (GO:0004713),Molecular Function: ATP binding (GO:0005524),Biological Process: protein phosphorylation (GO:0006468)	G-type lectin S-receptor-like serine/threonine-protein kinase [Glycine soja]	G-type lectin S-receptor-like serine/threonine-protein kinase SD1-1 OS=Arabidopsis thaliana GN=SD11 PE=1 SV=1	G-type lectin S-receptor-like serine/threonine-protein kinase At4g03230; K04733 interleukin-1 receptor-associated kinase 4 [EC:2.7.11.1] (A)	Molecular Function: protein kinase activity (GO:0004672), Molecular Function: ATP binding (GO:0005524), Biological Process: protein phosphorylation (GO:0006468) Molecular Function: protein kinase activity (GO:0004672), Molecular Function: ATP binding (GO:0005524), Biological Process: protein phosphorylation (GO:0006468) Molecular Function: protein tyrosine kinase activity (GO:0004713), Biological…	Protein tyrosine kinase
Cm00G00404	Biological Process: malate metabolic process (GO:0006108),Molecular Function: oxidoreductase activity (GO:0016491),Molecular Function: malate dehydrogenase activity (GO:0016615),Biological Process: oxidation-reduction process (GO:0055114)	PREDICTED: malate dehydrogenase, cytoplasmic-like isoform X1 [Cucumis melo]	Malate dehydrogenase, cytoplasmic OS=Medicago sativa GN=CMDH PE=2 SV=1	malate dehydrogenase, cytoplasmic-like; K00025 malate dehydrogenase [EC:1.1.1.37] (A)	Molecular Function: oxidoreductase activity (GO:0016491), Biological Process: oxidation-reduction process (GO:0055114) Biological Process: malate metabolic process (GO:0006108), Molecular Function: malate dehydrogenase activity (GO:0016615), Biological Process: oxidation-reduction process (GO:0055114)	lactate/malate dehydrogenase, NAD binding domain
Cm00G00405	Molecular Function: catalytic activity (GO:0003824),Biological Process: metabolic process (GO:0008152)	hypothetical protein PRUPE_ppa006573mg [Prunus persica]	3-hydroxyisobutyryl-CoA hydrolase-like protein 2, mitochondrial OS=Arabidopsis thaliana GN=At4g31810 PE=2 SV=1	hypothetical protein; K05605 3-hydroxyisobutyryl-CoA hydrolase [EC:3.1.2.4] (A)	Molecular Function: catalytic activity (GO:0003824), Biological Process: metabolic process (GO:0008152)	#NAME?
Cm00G00406	NA	unnamed protein product [Vitis vinifera]	NA	NA	NA	NA
Cm00G00407	NA	NA	NA	NA	NA	NA
Cm00G00408	NA	unnamed protein product [Vitis vinifera]	NA	NA	NA	NA
Cm00G00409	NA	Uncharacterized protein TCM_011399 [Theobroma cacao]	NA	NA	NA	NA
Cm00G00410	NA	hypothetical protein CICLE_v10021705mg [Citrus clementina]	NA	NA	NA	NA
Cm00G00411	NA	Uncharacterized protein TCM_011399 [Theobroma cacao]	NA	NA	NA	NA
Cm00G00412	Molecular Function: protein binding (GO:0005515)	hypothetical protein JCGZ_26672 [Jatropha curcas]	Receptor-like protein kinase OS=Ipomoea nil GN=INRPK1 PE=2 SV=2	Eix1; EIX receptor 1; K13466 EIX receptor 1/2 (A)	Molecular Function: protein binding (GO:0005515)	Leucine rich repeat Leucine rich repeat Leucine Rich Repeat Leucine rich repeat N-terminal domain
Cm00G00413	Molecular Function: ATP binding (GO:0005524),Cellular Component: chloroplast (GO:0009507)	hypothetical chloroplast RF21 (chloroplast) [Castanopsis echinocarpa]	Protein Ycf2 B OS=Atropa belladonna GN=ycf2-B PE=3 SV=1	DNA ligase 1-like; K10747 DNA ligase 1 [EC:6.5.1.1 6.5.1.6 6.5.1.7] (A)	Molecular Function: ATP binding (GO:0005524), Cellular Component: chloroplast (GO:0009507)	Plant protein of unknown function (DUF825)
Cm00G00414	Molecular Function: NADH dehydrogenase (ubiquinone) activity (GO:0008137),Biological Process: ATP synthesis coupled electron transport (GO:0042773),Biological Process: oxidation-reduction process (GO:0055114)	NADH-plastoquinone oxidoreductase subunit 2 (chloroplast) [Tamarindus indica]	NAD(P)H-quinone oxidoreductase subunit 2 B, chloroplastic OS=Gossypium barbadense GN=ndhB2 PE=3 SV=1	ndhB; NADH-plastoquinone oxidoreductase subunit 2; K05573 NAD(P)H-quinone oxidoreductase subunit 2 [EC:1.6.5.3] (A)	Molecular Function: NADH dehydrogenase (ubiquinone) activity (GO:0008137), Biological Process: ATP synthesis coupled electron transport (GO:0042773), Biological Process: oxidation-reduction process (GO:0055114)	Proton-conducting membrane transporter
Cm00G00415	Molecular Function: acireductone dioxygenase [iron(II)-requiring] activity (GO:0010309),Biological Process: oxidation-reduction process (GO:0055114)	1,2-dihydroxy-3-keto-5-methylthiopentene dioxygenase 1 [Gossypium arboreum]	1,2-dihydroxy-3-keto-5-methylthiopentene dioxygenase 1 OS=Vitis vinifera GN=VIT_05s0020g04070 PE=3 SV=1	1,2-dihydroxy-3-keto-5-methylthiopentene dioxygenase 1; K08967 1,2-dihydroxy-3-keto-5-methylthiopentene dioxygenase [EC:1.13.11.53 1.13.11.54] (A)	Molecular Function: acireductone dioxygenase [iron(II)-requiring] activity (GO:0010309), Biological Process: oxidation-reduction process (GO:0055114) Molecular Function: acireductone dioxygenase [iron(II)-requiring] activity (GO:0010309), Biological Process: oxidation-reduction process (GO:0055114)	ARD/ARD' family
Cm00G00416	Molecular Function: protein binding (GO:0005515)	hypothetical protein SOVF_177780 [Spinacia oleracea]	Putative F-box protein At4g21240 OS=Arabidopsis thaliana GN=At4g21240 PE=4 SV=1	uncharacterized LOC103956068; K18999 RNA polymerase II C-terminal domain phosphatase-like 3/4 [EC:3.1.3.16] (A)	Molecular Function: protein binding (GO:0005515)	F-box domain
Cm00G00417	NA	PREDICTED: uncharacterized protein LOC103328904 [Prunus mume]	NA	protein TRANSPARENT TESTA 12; K03327 multidrug resistance protein, MATE family (A)	NA	NA
Cm00G00418	Molecular Function: iron ion binding (GO:0005506),Molecular Function: electron carrier activity (GO:0009055),Molecular Function: oxidoreductase activity, acting on paired donors, with incorporation or reduction of molecular oxygen (GO:0016705),Molecular Function: heme binding (GO:0020037),Biological Process: oxidation-reduction process (GO:0055114)	cytochrome P450, putative [Ricinus communis]	Cytochrome P450 82C2 OS=Arabidopsis thaliana GN=CYP82C2 PE=2 SV=2	cytochrome P450, putative (EC:1.14.13.21); K17961 cytochrome P450, family 82, subfamily G, polypeptide 1 [EC:1.14.-.-] (A)	Molecular Function: iron ion binding (GO:0005506), Molecular Function: electron carrier activity (GO:0009055), Molecular Function: oxidoreductase activity, acting on paired donors, with incorporation or reduction of molecular oxygen (GO:0016705), Molecular Function: heme binding (GO:0020037), Biological Process: oxidation-reduction process (GO:0055114)	Cytochrome P450
Cm00G00419	NA	NA	NA	NA	NA	NA
Cm00G00420	Biological Process: mRNA processing (GO:0006397)	maturase K [Castanea mollissima]	Maturase K OS=Quercus gemelliflora GN=matK PE=3 SV=1	matK, CP95_p086; maturase K; K20000 maturase K (A)	Biological Process: mRNA processing (GO:0006397)	MatK/TrnK amino terminal region Type II intron maturase
Cm00G00421	Biological Process: photosynthetic electron transport in photosystem II (GO:0009772),Biological Process: photosynthesis, light reaction (GO:0019684),Molecular Function: electron transporter, transferring electrons within the cyclic electron transport pathway of photosynthesis activity (GO:0045156)	photosystem II protein D1 [Castanea mollissima]	Photosystem II protein D1 OS=Platanus occidentalis GN=psbA PE=3 SV=1	psbA; photosystem II protein D1; K02703 photosystem II P680 reaction center D1 protein (A)	Biological Process: photosynthetic electron transport in photosystem II (GO:0009772), Biological Process: photosynthesis, light reaction (GO:0019684), Molecular Function: electron transporter, transferring electrons within the cyclic electron transport pathway of photosynthesis activity (GO:0045156) Biological Process: photosynthetic electron transport in photosystem II (GO:0009772), Biological P…	Photosynthetic reaction centre protein
Cm00G00422	Molecular Function: structural constituent of ribosome (GO:0003735),Cellular Component: intracellular (GO:0005622),Cellular Component: ribosome (GO:0005840),Biological Process: translation (GO:0006412)	putative ribosomal protein L2 [Vitis vinifera]	50S ribosomal protein L2, chloroplastic OS=Carica papaya GN=rpl2-A PE=3 SV=1	rpl2, JacuC_p085; ribosomal protein L2; K02886 large subunit ribosomal protein L2 (A)	Molecular Function: structural constituent of ribosome (GO:0003735), Cellular Component: ribosome (GO:0005840), Biological Process: translation (GO:0006412) Molecular Function: structural constituent of ribosome (GO:0003735), Cellular Component: intracellular (GO:0005622), Cellular Component: ribosome (GO:0005840), Biological Process: translation (GO:0006412)	Ribosomal Proteins L2, C-terminal domain
Cm00G00423	Molecular Function: ATP binding (GO:0005524),Cellular Component: chloroplast (GO:0009507),Molecular Function: transferase activity, transferring glycosyl groups (GO:0016757)	putative RF2 protein (chloroplast) [Quercus nigra]	Protein Ycf2 OS=Morus indica GN=ycf2-A PE=3 SV=1	galacturonosyltransferase 8-like; K13648 alpha-1,4-galacturonosyltransferase [EC:2.4.1.43] (A)	Molecular Function: ATP binding (GO:0005524), Cellular Component: chloroplast (GO:0009507) Molecular Function: transferase activity, transferring glycosyl groups (GO:0016757)	Plant protein of unknown function (DUF825) Glycosyl transferase family 8
Cm00G00424	Molecular Function: iron ion binding (GO:0005506),Molecular Function: electron carrier activity (GO:0009055),Molecular Function: oxidoreductase activity, acting on paired donors, with incorporation or reduction of molecular oxygen (GO:0016705),Molecular Function: heme binding (GO:0020037),Biological Process: oxidation-reduction process (GO:0055114)	PREDICTED: LOW QUALITY PROTEIN: cytochrome P450 CYP82D47 [Fragaria vesca subsp. vesca]	Cytochrome P450 82C4 OS=Arabidopsis thaliana GN=CYP82C4 PE=2 SV=1	cytochrome P450 CYP82D47-like; K17961 cytochrome P450, family 82, subfamily G, polypeptide 1 [EC:1.14.-.-] (A)	Molecular Function: iron ion binding (GO:0005506), Molecular Function: electron carrier activity (GO:0009055), Molecular Function: oxidoreductase activity, acting on paired donors, with incorporation or reduction of molecular oxygen (GO:0016705), Molecular Function: heme binding (GO:0020037), Biological Process: oxidation-reduction process (GO:0055114) Molecular Function: iron ion binding (GO:000…	Cytochrome P450
Cm00G00425	Molecular Function: calcium ion binding (GO:0005509),Molecular Function: protein binding (GO:0005515),Molecular Function: polysaccharide binding (GO:0030247)	hypothetical protein B456_009G250200 [Gossypium raimondii]	Wall-associated receptor kinase 2 OS=Arabidopsis thaliana GN=WAK2 PE=1 SV=1	wall-associated receptor kinase 2-like; K04730 interleukin-1 receptor-associated kinase 1 [EC:2.7.11.1] (A)	Molecular Function: protein binding (GO:0005515) Molecular Function: protein binding (GO:0005515) Molecular Function: polysaccharide binding (GO:0030247) Molecular Function: calcium ion binding (GO:0005509) Molecular Function: protein binding (GO:0005515) Molecular Function: calcium ion binding (GO:0005509) Molecular Function: protein binding (GO:0005515)	Wall-associated receptor kinase galacturonan-binding Calcium-binding EGF domain
Cm00G00426	NA	PREDICTED: S-alkyl-thiohydroximate lyase SUR1-like [Fragaria vesca subsp. vesca]	S-alkyl-thiohydroximate lyase SUR1 OS=Arabidopsis thaliana GN=SUR1 PE=1 SV=1	S-alkyl-thiohydroximate lyase SUR1-like; K00815 tyrosine aminotransferase [EC:2.6.1.5] (A)	NA	NA
Cm00G00427	Biological Process: biosynthetic process (GO:0009058),Molecular Function: pyridoxal phosphate binding (GO:0030170)	hypothetical protein POPTR_0017s04590g [Populus trichocarpa]	Tyrosine aminotransferase OS=Arabidopsis thaliana GN=TAT PE=2 SV=1	hypothetical protein; K00815 tyrosine aminotransferase [EC:2.6.1.5] (A)	Biological Process: biosynthetic process (GO:0009058), Molecular Function: pyridoxal phosphate binding (GO:0030170)	Aminotransferase class I and II
Cm00G00428	Biological Process: biosynthetic process (GO:0009058),Molecular Function: pyridoxal phosphate binding (GO:0030170)	PREDICTED: probable aminotransferase TAT2 [Populus euphratica]	Tyrosine aminotransferase OS=Arabidopsis thaliana GN=TAT PE=2 SV=1	Tyrosine transaminase family protein; K00815 tyrosine aminotransferase [EC:2.6.1.5] (A)	Biological Process: biosynthetic process (GO:0009058), Molecular Function: pyridoxal phosphate binding (GO:0030170)	Aminotransferase class I and II
Cm00G00429	Biological Process: protein complex assembly (GO:0006461),Biological Process: respiratory chain complex IV assembly (GO:0008535),Molecular Function: heme transporter activity (GO:0015232),Biological Process: heme transport (GO:0015886),Cellular Component: membrane (GO:0016020),Biological Process: cytochrome complex assembly (GO:0017004)	cytochrome c biogenesis C (mitochondrion) [Ricinus communis]	Putative cytochrome c biosynthesis ccmC-like mitochondrial protein OS=Arabidopsis thaliana GN=CCMC PE=2 SV=4	NA	Biological Process: protein complex assembly (GO:0006461), Biological Process: respiratory chain complex IV assembly (GO:0008535), Cellular Component: membrane (GO:0016020) Molecular Function: heme transporter activity (GO:0015232), Biological Process: heme transport (GO:0015886), Cellular Component: membrane (GO:0016020), Biological Process: cytochrome complex assembly (GO:0017004) Molecular Fun…	Cytochrome C assembly protein
Cm00G00430	Molecular Function: structural constituent of ribosome (GO:0003735),Cellular Component: intracellular (GO:0005622),Cellular Component: ribosome (GO:0005840),Biological Process: translation (GO:0006412)	ribosomal protein L2 [Carica papaya]	60S ribosomal protein L2, mitochondrial OS=Arabidopsis thaliana GN=RPL2 PE=3 SV=1	hypothetical protein; K02886 large subunit ribosomal protein L2 (A)	Molecular Function: structural constituent of ribosome (GO:0003735), Cellular Component: intracellular (GO:0005622), Cellular Component: ribosome (GO:0005840), Biological Process: translation (GO:0006412) Molecular Function: structural constituent of ribosome (GO:0003735), Cellular Component: intracellular (GO:0005622), Cellular Component: ribosome (GO:0005840), Biological Process: translation (G…	Ribosomal Proteins L2, RNA binding domain
Cm00G00431	Molecular Function: ATP binding (GO:0005524),Biological Process: ATP hydrolysis coupled proton transport (GO:0015991),Biological Process: proton transport (GO:0015992),Molecular Function: hydrolase activity, acting on acid anhydrides, catalyzing transmembrane movement of substances (GO:0016820),Cellular Component: proton-transporting two-sector ATPase complex, catalytic domain (GO:0033178),Biolog…	unnamed protein product [Mus musculus]	ATP synthase subunit alpha, mitochondrial OS=Nicotiana plumbaginifolia GN=ATPA PE=3 SV=1	atp1; ATP synthase F1 subunit 1; K02132 F-type H+-transporting ATPase subunit alpha (A)	Molecular Function: ATP binding (GO:0005524) Biological Process: ATP hydrolysis coupled proton transport (GO:0015991), Molecular Function: hydrolase activity, acting on acid anhydrides, catalyzing transmembrane movement of substances (GO:0016820), Cellular Component: proton-transporting two-sector ATPase complex, catalytic domain (GO:0033178) Biological Process: proton transport (GO:0015992), Bio…	ATP synthase alpha/beta family, nucleotide-binding domain ATP synthase alpha/beta chain, C terminal domain ATP synthase alpha/beta family, beta-barrel domain
Cm00G00432	NA	PREDICTED: uncharacterized protein LOC103425724 [Malus domestica]	NA	NA	NA	NA
Cm00G00433	NA	hypothetical protein CISIN_1g013734mg [Citrus sinensis]	Pectin acetylesterase 8 OS=Arabidopsis thaliana GN=PAE8 PE=2 SV=1	hypothetical protein; K19882 O-palmitoleoyl-L-serine hydrolase [EC:3.1.1.98] (A)	NA	Pectinacetylesterase
Cm00G00434	Cellular Component: membrane (GO:0016020),Biological Process: oxidation-reduction process (GO:0055114)	conserved hypothetical protein [Ricinus communis]	NADH-ubiquinone oxidoreductase chain 1 OS=Citrullus lanatus GN=ND1 PE=2 SV=1	nad1, BevupMp038; NADH dehydrogenase subunit 1; K03878 NADH-ubiquinone oxidoreductase chain 1 [EC:1.6.5.3] (A)	Cellular Component: membrane (GO:0016020), Biological Process: oxidation-reduction process (GO:0055114) Cellular Component: membrane (GO:0016020), Biological Process: oxidation-reduction process (GO:0055114)	NADH dehydrogenase
Cm00G00435	NA	PREDICTED: uncharacterized protein LOC102612790 [Citrus sinensis]	NA	NA	NA	Domain of unknown function (DUF1338)
Cm00G00436	Molecular Function: protein kinase activity (GO:0004672),Molecular Function: protein tyrosine kinase activity (GO:0004713),Molecular Function: ATP binding (GO:0005524),Biological Process: protein phosphorylation (GO:0006468)	PREDICTED: probable receptor-like protein kinase At5g15080 [Vitis vinifera]	Probable receptor-like protein kinase At5g15080 OS=Arabidopsis thaliana GN=At5g15080 PE=2 SV=1	probable receptor-like protein kinase At5g15080; K04730 interleukin-1 receptor-associated kinase 1 [EC:2.7.11.1] (A)	Molecular Function: protein kinase activity (GO:0004672), Molecular Function: ATP binding (GO:0005524), Biological Process: protein phosphorylation (GO:0006468) Molecular Function: protein tyrosine kinase activity (GO:0004713), Biological Process: protein phosphorylation (GO:0006468) Molecular Function: protein kinase activity (GO:0004672), Molecular Function: ATP binding (GO:0005524), Biological…	Protein kinase domain
Cm00G00437	Molecular Function: DNA binding (GO:0003677),Molecular Function: DNA-directed RNA polymerase activity (GO:0003899),Cellular Component: nucleus (GO:0005634),Biological Process: transcription, DNA-dependent (GO:0006351),Molecular Function: ribonucleoside binding (GO:0032549)	PREDICTED: DNA-directed RNA polymerase I subunit RPA2 isoform X2 [Vitis vinifera]	DNA-directed RNA polymerase I subunit RPA2 OS=Mus musculus GN=Polr1b PE=2 SV=2	POLR1B; DNA-directed RNA polymerase I subunit RPA2; K03002 DNA-directed RNA polymerase I subunit RPA2 [EC:2.7.7.6] (A)	Molecular Function: DNA binding (GO:0003677), Molecular Function: DNA-directed RNA polymerase activity (GO:0003899), Biological Process: transcription, DNA-dependent (GO:0006351) Molecular Function: DNA binding (GO:0003677), Molecular Function: DNA-directed RNA polymerase activity (GO:0003899), Biological Process: transcription, DNA-dependent (GO:0006351) Molecular Function: DNA binding (GO:00036…	RNA polymerase Rpb2, domain 6 RNA polymerase Rpb2, domain 3 RNA polymerase Rpb2, domain 7 RNA polymerase I, Rpa2 specific domain
Cm00G00438	NA	DNA-directed RNA polymerase I subunit, putative [Ricinus communis]	NA	DNA-directed RNA polymerase I subunit, putative; K03002 DNA-directed RNA polymerase I subunit RPA2 [EC:2.7.7.6] (A)	NA	NA
Cm00G00439	NA	NA	NA	NA	NA	NA
Cm00G00440	Molecular Function: enzyme inhibitor activity (GO:0004857),Cellular Component: cell wall (GO:0005618),Molecular Function: pectinesterase activity (GO:0030599),Biological Process: cell wall modification (GO:0042545)	Pectinesterase/pectinesterase inhibitor PPE8B [Gossypium arboreum]	Pectinesterase/pectinesterase inhibitor PPE8B OS=Prunus persica PE=2 SV=1	pectinesterase/pectinesterase inhibitor PPE8B-like; K01051 pectinesterase [EC:3.1.1.11] (A)	Cellular Component: cell wall (GO:0005618), Molecular Function: pectinesterase activity (GO:0030599), Biological Process: cell wall modification (GO:0042545) Molecular Function: enzyme inhibitor activity (GO:0004857), Molecular Function: pectinesterase activity (GO:0030599)	Pectinesterase Plant invertase/pectin methylesterase inhibitor
Cm00G00441	NA	PREDICTED: UPF0481 protein At3g47200-like [Populus euphratica]	UPF0481 protein At3g47200 OS=Arabidopsis thaliana GN=At3g47200 PE=2 SV=1	NA	NA	Plant protein of unknown function Plant protein of unknown function
Cm00G00442	Molecular Function: NADH dehydrogenase (ubiquinone) activity (GO:0008137),Biological Process: ATP synthesis coupled electron transport (GO:0042773),Biological Process: oxidation-reduction process (GO:0055114)	NADH dehydrogenase subunit 4, partial (mitochondrion) [Fragaria vesca subsp. bracteata]	NADH-ubiquinone oxidoreductase chain 4 OS=Brassica campestris GN=ND4 PE=3 SV=1	nad4, C3258_p20; NADH dehydrogenase subunit 4; K03881 NADH-ubiquinone oxidoreductase chain 4 [EC:1.6.5.3] (A)	Molecular Function: NADH dehydrogenase (ubiquinone) activity (GO:0008137), Biological Process: ATP synthesis coupled electron transport (GO:0042773), Biological Process: oxidation-reduction process (GO:0055114) Molecular Function: NADH dehydrogenase (ubiquinone) activity (GO:0008137), Biological Process: ATP synthesis coupled electron transport (GO:0042773), Biological Process: oxidation-reductio…	Proton-conducting membrane transporter
Cm00G00443	Molecular Function: zinc ion binding (GO:0008270),Molecular Function: oxidoreductase activity (GO:0016491),Molecular Function: transferase activity, transferring acyl groups other than amino-acyl groups (GO:0016747),Biological Process: oxidation-reduction process (GO:0055114)	hypothetical protein POPTR_0011s15120g [Populus trichocarpa]	Probable cinnamyl alcohol dehydrogenase 1 OS=Arabidopsis thaliana GN=CAD1 PE=2 SV=1	probable cinnamyl alcohol dehydrogenase 1; K00083 cinnamyl-alcohol dehydrogenase [EC:1.1.1.195] (A)	Molecular Function: oxidoreductase activity (GO:0016491), Biological Process: oxidation-reduction process (GO:0055114) Molecular Function: zinc ion binding (GO:0008270), Molecular Function: oxidoreductase activity (GO:0016491), Biological Process: oxidation-reduction process (GO:0055114) Molecular Function: oxidoreductase activity (GO:0016491), Molecular Function: transferase activity, transferri…	Alcohol dehydrogenase GroES-like domain Zinc-binding dehydrogenase
Cm00G00444	Molecular Function: cytochrome-c oxidase activity (GO:0004129),Molecular Function: iron ion binding (GO:0005506),Molecular Function: electron carrier activity (GO:0009055),Biological Process: aerobic respiration (GO:0009060),Cellular Component: integral to membrane (GO:0016021),Molecular Function: heme binding (GO:0020037),Biological Process: oxidation-reduction process (GO:0055114)	cytochrome c oxidase subunit 1 [Cucumis melo subsp. melo]	Cytochrome c oxidase subunit 1 OS=Oenothera berteroana GN=COX1 PE=3 SV=2	cox1, CusaM_p01; cytochrome c oxidase subunit 1; K02256 cytochrome c oxidase subunit 1 [EC:1.9.3.1] (A)	Molecular Function: cytochrome-c oxidase activity (GO:0004129), Biological Process: oxidation-reduction process (GO:0055114) Molecular Function: cytochrome-c oxidase activity (GO:0004129), Molecular Function: iron ion binding (GO:0005506), Molecular Function: electron carrier activity (GO:0009055), Biological Process: aerobic respiration (GO:0009060), Cellular Component: integral to membrane (GO:…	Cytochrome C and Quinol oxidase polypeptide I
Cm00G00445	Cellular Component: membrane (GO:0016020),Biological Process: oxidation-reduction process (GO:0055114)	NADH dehydrogenase subunit 1, partial (mitochondrion) [Nicotiana tabacum/Hyoscyamus niger cybrid]	NADH-ubiquinone oxidoreductase chain 1 OS=Petunia hybrida GN=ND1 PE=3 SV=1	NADH-ubiquinone oxidoreductase chain 1; K03878 NADH-ubiquinone oxidoreductase chain 1 [EC:1.6.5.3] (A)	Cellular Component: membrane (GO:0016020), Biological Process: oxidation-reduction process (GO:0055114) Cellular Component: membrane (GO:0016020), Biological Process: oxidation-reduction process (GO:0055114)	NADH dehydrogenase
Cm00G00446	NA	uncharacterized protein [Arabidopsis thaliana]	NA	NA	NA	NA
Cm00G00447	NA	hypothetical protein (mitochondrion) [Capsicum annuum]	Uncharacterized mitochondrial protein AtMg01410 OS=Arabidopsis thaliana GN=AtMg01410 PE=4 SV=1	NA	NA	Mitovirus RNA-dependent RNA polymerase
Cm00G00448	NA	conserved hypothetical protein [Ricinus communis]	NA	uncharacterized LOC102710463; K02261 cytochrome c oxidase subunit 2 (A)	NA	NA
Cm00G00449	NA	Inosine-uridine preferring nucleoside hydrolase family protein isoform 1 [Theobroma cacao]	Inosine-uridine preferring nucleoside hydrolase OS=Leishmania major GN=NSNH PE=1 SV=3	hypothetical protein; K01239 purine nucleosidase [EC:3.2.2.1] (A)	NA	Inosine-uridine preferring nucleoside hydrolase Inosine-uridine preferring nucleoside hydrolase
Cm00G00450	Biological Process: transcription, DNA-dependent (GO:0006351),Molecular Function: protein dimerization activity (GO:0046983)	RNA polymerase alpha subunit [Castanea mollissima]	DNA-directed RNA polymerase subunit alpha OS=Nicotiana tabacum GN=rpoA PE=3 SV=1	rpoA, SotuCp054; RNA polymerase alpha chain; K03040 DNA-directed RNA polymerase subunit alpha [EC:2.7.7.6] (A)	Biological Process: transcription, DNA-dependent (GO:0006351), Molecular Function: protein dimerization activity (GO:0046983)	RNA polymerase Rpb3/Rpb11 dimerisation domain
Cm00G00451	Molecular Function: oxidoreductase activity, acting on NAD(P)H (GO:0016651),Molecular Function: quinone binding (GO:0048038),Molecular Function: NAD binding (GO:0051287),Biological Process: oxidation-reduction process (GO:0055114)	NADH dehydrogenase subunit 7 [Piper betle]	NADH dehydrogenase [ubiquinone] iron-sulfur protein 2 OS=Nicotiana sylvestris GN=NAD7 PE=2 SV=1	nad7, CusaM_p11; NADH dehydrogenase subunit 7; K03935 NADH dehydrogenase (ubiquinone) Fe-S protein 2 [EC:1.6.5.3 1.6.99.3] (A)	Molecular Function: oxidoreductase activity, acting on NAD(P)H (GO:0016651), Molecular Function: quinone binding (GO:0048038), Molecular Function: NAD binding (GO:0051287), Biological Process: oxidation-reduction process (GO:0055114)	Respiratory-chain NADH dehydrogenase, 49 Kd subunit
Cm00G00452	NA	hypothetical protein (mitochondrion) [Capsicum annuum]	Uncharacterized mitochondrial protein AtMg01410 OS=Arabidopsis thaliana GN=AtMg01410 PE=4 SV=1	NA	NA	Mitovirus RNA-dependent RNA polymerase
Cm00G00453	Cellular Component: extracellular region (GO:0005576)	PREDICTED: expansin-B15-like [Citrus sinensis]	Putative expansin-B2 OS=Arabidopsis thaliana GN=EXPB2 PE=3 SV=2	NA	Cellular Component: extracellular region (GO:0005576) Cellular Component: extracellular region (GO:0005576) Cellular Component: extracellular region (GO:0005576)	NA
Cm00G00454	Biological Process: phosphorelay signal transduction system (GO:0000160),Molecular Function: signal transducer activity (GO:0004871)	histidine phosphotransfer protein [Populus x canadensis]	Histidine-containing phosphotransfer protein 4 OS=Arabidopsis thaliana GN=AHP4 PE=1 SV=2	Histidine phosphotransfer protein; K14490 histidine-containing phosphotransfer peotein (A)	Biological Process: phosphorelay signal transduction system (GO:0000160), Molecular Function: signal transducer activity (GO:0004871)	Hpt domain
Cm00G00455	NA	NA	NA	NA	NA	NA
Cm00G00456	Molecular Function: nucleic acid binding (GO:0003676),Molecular Function: ribonuclease H activity (GO:0004523)	unnamed protein product [Ipomoea batatas]	Putative ribonuclease H protein At1g65750 OS=Arabidopsis thaliana GN=At1g65750 PE=3 SV=1	uncharacterized LOC107060535; K03469 ribonuclease HI [EC:3.1.26.4] (A)	Molecular Function: nucleic acid binding (GO:0003676), Molecular Function: ribonuclease H activity (GO:0004523)	Reverse transcriptase-like
Cm00G00457	Molecular Function: protein kinase activity (GO:0004672),Molecular Function: protein tyrosine kinase activity (GO:0004713),Molecular Function: ATP binding (GO:0005524),Biological Process: protein phosphorylation (GO:0006468)	hypothetical protein PRUPE_ppa002615mg [Prunus persica]	Cysteine-rich receptor-like protein kinase 10 OS=Arabidopsis thaliana GN=CRK10 PE=1 SV=3	cysteine-rich receptor-like kinase; K04733 interleukin-1 receptor-associated kinase 4 [EC:2.7.11.1] (A)	Molecular Function: protein kinase activity (GO:0004672), Biological Process: protein phosphorylation (GO:0006468) Molecular Function: protein kinase activity (GO:0004672), Molecular Function: ATP binding (GO:0005524), Biological Process: protein phosphorylation (GO:0006468) Molecular Function: protein kinase activity (GO:0004672), Molecular Function: ATP binding (GO:0005524), Biological Process:…	Protein tyrosine kinase Salt stress response/antifungal
Cm00G00458	NA	Phosphoprotein phosphatase isoform 1 [Theobroma cacao]	NA	disease resistance protein RPS2-like; K13459 disease resistance protein RPS2 (A)	NA	NA
Cm00G00459	Molecular Function: nucleotide binding (GO:0000166),Biological Process: defense response (GO:0006952),Molecular Function: nucleoside-triphosphatase activity (GO:0017111),Molecular Function: ADP binding (GO:0043531)	PREDICTED: probable disease resistance protein At4g27220 [Vitis vinifera]	Disease resistance protein At4g27190 OS=Arabidopsis thaliana GN=At4g27190 PE=2 SV=1	probable disease resistance protein At4g27220; K13459 disease resistance protein RPS2 (A)	Molecular Function: ADP binding (GO:0043531) Biological Process: defense response (GO:0006952) Biological Process: defense response (GO:0006952) Biological Process: defense response (GO:0006952) Molecular Function: nucleotide binding (GO:0000166), Molecular Function: nucleoside-triphosphatase activity (GO:0017111)	NB-ARC domain
Cm00G00460	Molecular Function: protein binding (GO:0005515),Biological Process: signal transduction (GO:0007165)	PREDICTED: TMV resistance protein N-like isoform X2 [Fragaria vesca subsp. vesca]	TMV resistance protein N OS=Nicotiana glutinosa GN=N PE=1 SV=1	uncharacterized LOC101313743; K07466 replication factor A1 (A)	Molecular Function: protein binding (GO:0005515), Biological Process: signal transduction (GO:0007165) Molecular Function: protein binding (GO:0005515), Biological Process: signal transduction (GO:0007165) Molecular Function: protein binding (GO:0005515), Biological Process: signal transduction (GO:0007165)	TIR domain
Cm00G00461	NA	PREDICTED: uncharacterized protein LOC103319919 [Prunus mume]	ATPase family AAA domain-containing protein 5 OS=Homo sapiens GN=ATAD5 PE=1 SV=4	chtf18 protein; K11269 chromosome transmission fidelity protein 18 (A)	NA	NA
Cm00G00462	NA	General transcription factor 3C polypeptide 3 [Morus notabilis]	NA	general transcription factor 3C polypeptide 3; K15201 general transcription factor 3C polypeptide 3 (transcription factor C subunit 4) (A)	NA	NA
Cm00G00463	Cellular Component: membrane (GO:0016020),Biological Process: oxidation-reduction process (GO:0055114)	Maturase [Medicago truncatula]	NADH-ubiquinone oxidoreductase chain 1 OS=Oenothera berteroana GN=ND1 PE=2 SV=1	nad1; NADH dehydrogenase subunit 1; K03878 NADH-ubiquinone oxidoreductase chain 1 [EC:1.6.5.3] (A)	Cellular Component: membrane (GO:0016020), Biological Process: oxidation-reduction process (GO:0055114) Cellular Component: membrane (GO:0016020), Biological Process: oxidation-reduction process (GO:0055114)	NADH dehydrogenase
Cm00G00464	Molecular Function: protein binding (GO:0005515),Molecular Function: zinc ion binding (GO:0008270),Molecular Function: metal ion binding (GO:0046872)	Zinc finger family protein isoform 3 [Theobroma cacao]	Zinc finger CCCH domain-containing protein 69 OS=Arabidopsis thaliana GN=At3g63550 PE=3 SV=1	Zinc finger family protein isoform 1; K15687 E3 ubiquitin-protein ligase makorin [EC:2.3.2.27] (A)	Molecular Function: metal ion binding (GO:0046872) Molecular Function: metal ion binding (GO:0046872) Molecular Function: metal ion binding (GO:0046872) Molecular Function: protein binding (GO:0005515), Molecular Function: zinc ion binding (GO:0008270) Molecular Function: metal ion binding (GO:0046872) Molecular Function: protein binding (GO:0005515), Molecular Function: zinc ion binding (GO:0008…	Zinc finger C-x8-C-x5-C-x3-H type (and similar) Ring finger domain
Cm00G00465	Molecular Function: protein binding (GO:0005515),Biological Process: defense response (GO:0006952),Molecular Function: ADP binding (GO:0043531)	LRR and NB-ARC domains-containing disease resistance protein, putative [Theobroma cacao]	Putative disease resistance protein RGA4 OS=Solanum bulbocastanum GN=RGA4 PE=2 SV=1	putative disease resistance protein RGA3; K19613 leucine-rich repeat protein SHOC2 (A)	Biological Process: defense response (GO:0006952) Biological Process: defense response (GO:0006952) Biological Process: defense response (GO:0006952) Biological Process: defense response (GO:0006952) Molecular Function: ADP binding (GO:0043531) Molecular Function: protein binding (GO:0005515)	NB-ARC domain Leucine Rich Repeat
Cm00G00466	NA	Heat shock 70 kDa 6, chloroplastic -like protein [Gossypium arboreum]	Stromal 70 kDa heat shock-related protein, chloroplastic (Fragment) OS=Spinacia oleracea GN=CHSP70 PE=2 SV=1	chloroplast heat shock protein 70-1; K03283 heat shock 70kDa protein 1/8 (A)	NA	Hsp70 protein
Cm00G00467	NA	heat shock protein 70 [Capsicum annuum]	Stromal 70 kDa heat shock-related protein, chloroplastic OS=Pisum sativum GN=HSP70 PE=2 SV=1	heat shock 70 kDa protein 6, chloroplastic; K03283 heat shock 70kDa protein 1/8 (A)	NA	Hsp70 protein
Cm00G00468	Molecular Function: oxidoreductase activity, acting on NAD(P)H (GO:0016651),Molecular Function: quinone binding (GO:0048038),Molecular Function: NAD binding (GO:0051287),Biological Process: oxidation-reduction process (GO:0055114)	unnamed protein product [Vitis vinifera]	NADH dehydrogenase [ubiquinone] iron-sulfur protein 2 OS=Nicotiana sylvestris GN=NAD7 PE=2 SV=1	nad7, C3258_p16; NADH dehydrogenase subunit 7; K03935 NADH dehydrogenase (ubiquinone) Fe-S protein 2 [EC:1.6.5.3 1.6.99.3] (A)	Molecular Function: oxidoreductase activity, acting on NAD(P)H (GO:0016651), Molecular Function: quinone binding (GO:0048038), Molecular Function: NAD binding (GO:0051287), Biological Process: oxidation-reduction process (GO:0055114)	Respiratory-chain NADH dehydrogenase, 49 Kd subunit
Cm00G00469	Molecular Function: ATP binding (GO:0005524),Biological Process: ATP hydrolysis coupled proton transport (GO:0015991),Biological Process: proton transport (GO:0015992),Molecular Function: hydrolase activity, acting on acid anhydrides, catalyzing transmembrane movement of substances (GO:0016820),Cellular Component: proton-transporting two-sector ATPase complex, catalytic domain (GO:0033178),Biolog…	unnamed protein product [Mus musculus]	ATP synthase subunit alpha, mitochondrial OS=Nicotiana plumbaginifolia GN=ATPA PE=3 SV=1	atp1; ATP synthase F1 subunit 1; K02132 F-type H+-transporting ATPase subunit alpha (A)	Molecular Function: ATP binding (GO:0005524) Biological Process: ATP hydrolysis coupled proton transport (GO:0015991), Molecular Function: hydrolase activity, acting on acid anhydrides, catalyzing transmembrane movement of substances (GO:0016820), Cellular Component: proton-transporting two-sector ATPase complex, catalytic domain (GO:0033178) Biological Process: proton transport (GO:0015992), Bio…	ATP synthase alpha/beta family, nucleotide-binding domain ATP synthase alpha/beta chain, C terminal domain ATP synthase alpha/beta family, beta-barrel domain
Cm00G00470	Molecular Function: ATP binding (GO:0005524),Biological Process: ATP hydrolysis coupled proton transport (GO:0015991),Molecular Function: hydrolase activity, acting on acid anhydrides, catalyzing transmembrane movement of substances (GO:0016820),Cellular Component: proton-transporting two-sector ATPase complex, catalytic domain (GO:0033178)	unnamed protein product [Mus musculus]	ATP synthase subunit alpha, mitochondrial OS=Nicotiana plumbaginifolia GN=ATPA PE=3 SV=1	ATP synthase, putative (EC:3.6.3.14); K02132 F-type H+-transporting ATPase subunit alpha (A)	Molecular Function: ATP binding (GO:0005524) Biological Process: ATP hydrolysis coupled proton transport (GO:0015991), Molecular Function: hydrolase activity, acting on acid anhydrides, catalyzing transmembrane movement of substances (GO:0016820), Cellular Component: proton-transporting two-sector ATPase complex, catalytic domain (GO:0033178)	ATP synthase alpha/beta family, nucleotide-binding domain ATP synthase alpha/beta chain, C terminal domain
Cm00G00471	NA	Tetratricopeptide repeat (TPR)-like superfamily protein isoform 2 [Theobroma cacao]	NA	NA	NA	NA
Cm00G00472	Molecular Function: protein kinase activity (GO:0004672),Molecular Function: protein tyrosine kinase activity (GO:0004713),Molecular Function: ATP binding (GO:0005524),Biological Process: protein phosphorylation (GO:0006468)	PREDICTED: probable serine/threonine-protein kinase At1g18390 [Prunus mume]	Probable serine/threonine-protein kinase At1g18390 OS=Arabidopsis thaliana GN=At1g18390 PE=2 SV=2	probable serine/threonine-protein kinase At1g18390; K04730 interleukin-1 receptor-associated kinase 1 [EC:2.7.11.1] (A)	Molecular Function: protein kinase activity (GO:0004672), Molecular Function: ATP binding (GO:0005524), Biological Process: protein phosphorylation (GO:0006468) Molecular Function: protein kinase activity (GO:0004672), Molecular Function: ATP binding (GO:0005524), Biological Process: protein phosphorylation (GO:0006468) Molecular Function: protein kinase activity (GO:0004672), Molecular Function:…	Protein kinase domain
Cm00G00473	NA	NA	NA	NA	NA	NA
Cm00G00474	NA	conserved hypothetical protein [Ricinus communis]	NA	NA	NA	NA
Cm00G00475	NA	PREDICTED: regulator of nonsense transcripts UPF3 [Prunus mume]	Regulator of nonsense transcripts UPF3 OS=Arabidopsis thaliana GN=UPF3 PE=1 SV=1	regulator of nonsense transcripts UPF3; K14328 regulator of nonsense transcripts 3 (A)	NA	Smg-4/UPF3 family
Cm00G00476	NA	hypothetical protein L484_011634 [Morus notabilis]	Putative methylesterase 12, chloroplastic OS=Arabidopsis thaliana GN=MES12 PE=2 SV=1	pheophorbidase; K13544 pheophorbidase [EC:3.1.1.82] (A)	NA	Alpha/beta hydrolase family
Cm00G00477	Biological Process: metabolic process (GO:0008152),Molecular Function: oxidoreductase activity (GO:0016491)	NAD(P)-binding Rossmann-fold superfamily protein [Theobroma cacao]	Tropinone reductase homolog At5g06060 OS=Arabidopsis thaliana GN=At5g06060 PE=2 SV=1	NAD(P)-binding Rossmann-fold superfamily protein; K08081 tropinone reductase I [EC:1.1.1.206] (A)	Biological Process: metabolic process (GO:0008152), Molecular Function: oxidoreductase activity (GO:0016491) Biological Process: metabolic process (GO:0008152), Molecular Function: oxidoreductase activity (GO:0016491) Biological Process: metabolic process (GO:0008152), Molecular Function: oxidoreductase activity (GO:0016491)	Enoyl-(Acyl carrier protein) reductase
Cm00G00478	Molecular Function: calcium ion binding (GO:0005509)	ccd1, putative [Ricinus communis]	Calcium-binding protein PBP1 OS=Arabidopsis thaliana GN=PBP1 PE=1 SV=1	calcium-binding protein KIC-like; K02183 calmodulin (A)	Molecular Function: calcium ion binding (GO:0005509)	EF-hand domain pair
Cm00G00479	Biological Process: defense response (GO:0006952),Molecular Function: ADP binding (GO:0043531)	PREDICTED: putative disease resistance protein RGA3 [Vitis vinifera]	Putative disease resistance protein RGA1 OS=Solanum bulbocastanum GN=RGA1 PE=2 SV=2	putative disease resistance protein RGA1; K19613 leucine-rich repeat protein SHOC2 (A)	Biological Process: defense response (GO:0006952) Biological Process: defense response (GO:0006952) Biological Process: defense response (GO:0006952) Biological Process: defense response (GO:0006952) Molecular Function: ADP binding (GO:0043531)	NB-ARC domain
Cm00G00480	Molecular Function: protein binding (GO:0005515),Molecular Function: zinc ion binding (GO:0008270)	RING/U-box superfamily protein, putative [Theobroma cacao]	E3 ubiquitin-protein ligase ATL6 OS=Arabidopsis thaliana GN=ATL6 PE=1 SV=2	RING/U-box superfamily protein, putative; K10664 E3 ubiquitin-protein ligase ATL6/9/15/31/42/55 [EC:2.3.2.27] (A)	Molecular Function: protein binding (GO:0005515), Molecular Function: zinc ion binding (GO:0008270) Molecular Function: protein binding (GO:0005515), Molecular Function: zinc ion binding (GO:0008270) Molecular Function: protein binding (GO:0005515), Molecular Function: zinc ion binding (GO:0008270)	Ring finger domain
Cm00G00481	Molecular Function: protein binding (GO:0005515),Molecular Function: zinc ion binding (GO:0008270)	PREDICTED: RING-H2 finger protein ATL32-like [Jatropha curcas]	RING-H2 finger protein ATL32 OS=Arabidopsis thaliana GN=ATL32 PE=2 SV=3	RING-H2 finger protein ATL32-like; K10664 E3 ubiquitin-protein ligase ATL6/9/15/31/42/55 [EC:2.3.2.27] (A)	Molecular Function: protein binding (GO:0005515), Molecular Function: zinc ion binding (GO:0008270) Molecular Function: protein binding (GO:0005515), Molecular Function: zinc ion binding (GO:0008270) Molecular Function: protein binding (GO:0005515), Molecular Function: zinc ion binding (GO:0008270)	Ring finger domain
Cm00G00482	NA	conserved hypothetical protein [Ricinus communis]	NA	uncharacterized LOC102710463; K02261 cytochrome c oxidase subunit 2 (A)	NA	NA
Cm00G00483	NA	PREDICTED: endoribonuclease Dicer homolog 1-like [Nicotiana sylvestris]	Endoribonuclease Dicer homolog 1 OS=Oryza sativa subsp. japonica GN=DCL1 PE=3 SV=1	endoribonuclease Dicer homolog 1; K11592 endoribonuclease Dicer [EC:3.1.26.-] (A)	NA	Protein of unknown function (DUF3223)
Cm00G00484	Cellular Component: membrane (GO:0016020),Biological Process: oxidation-reduction process (GO:0055114)	NADH dehydrogenase subunit 1, partial (mitochondrion) [Nicotiana tabacum/Hyoscyamus niger cybrid]	NADH-ubiquinone oxidoreductase chain 1 OS=Petunia hybrida GN=ND1 PE=3 SV=1	NADH-ubiquinone oxidoreductase chain 1; K03878 NADH-ubiquinone oxidoreductase chain 1 [EC:1.6.5.3] (A)	Cellular Component: membrane (GO:0016020), Biological Process: oxidation-reduction process (GO:0055114) Cellular Component: membrane (GO:0016020), Biological Process: oxidation-reduction process (GO:0055114)	NADH dehydrogenase
Cm00G00485	Molecular Function: serine-type carboxypeptidase activity (GO:0004185),Biological Process: proteolysis (GO:0006508)	Serine carboxypeptidase-like 45 isoform 1 [Theobroma cacao]	Serine carboxypeptidase-like 45 OS=Arabidopsis thaliana GN=SCPL45 PE=2 SV=1	Serine carboxypeptidase-like 45 isoform 1; K16297 serine carboxypeptidase-like clade II [EC:3.4.16.-] (A)	Molecular Function: serine-type carboxypeptidase activity (GO:0004185), Biological Process: proteolysis (GO:0006508) Molecular Function: serine-type carboxypeptidase activity (GO:0004185), Biological Process: proteolysis (GO:0006508) Molecular Function: serine-type carboxypeptidase activity (GO:0004185), Biological Process: proteolysis (GO:0006508) Molecular Function: serine-type carboxypeptidase…	Serine carboxypeptidase
Cm00G00486	NA	hypothetical protein CICLE_v10032244mg [Citrus clementina]	NA	NA	NA	NA
Cm00G00487	Molecular Function: heme-copper terminal oxidase activity (GO:0015002),Cellular Component: membrane (GO:0016020),Biological Process: aerobic electron transport chain (GO:0019646)	Cytochrome c oxidase subunit 3 [Triticum urartu]	Cytochrome c oxidase subunit 3 OS=Oenothera berteroana GN=COX3 PE=3 SV=2	cytochrome c oxidase subunit 3; K02262 cytochrome c oxidase subunit 3 (A)	Molecular Function: heme-copper terminal oxidase activity (GO:0015002), Cellular Component: membrane (GO:0016020), Biological Process: aerobic electron transport chain (GO:0019646) Molecular Function: heme-copper terminal oxidase activity (GO:0015002), Cellular Component: membrane (GO:0016020) Molecular Function: heme-copper terminal oxidase activity (GO:0015002), Cellular Component: membrane (GO…	Cytochrome c oxidase subunit III Cytochrome c oxidase subunit III
Cm00G00488	NA	hypothetical protein VITISV_001627 [Vitis vinifera]	Solute carrier family 35 member F5 OS=Pongo abelii GN=SLC35F5 PE=2 SV=1	uncharacterized vacuolar membrane protein YML018C-like; K15289 solute carrier family 35, member F5 (A)	NA	NA
Cm00G00489	NA	PREDICTED: uncharacterized protein LOC105768996 [Gossypium raimondii]	NA	NA	NA	NA
Cm00G00490	NA	hypothetical protein PRUPE_ppa006971mg [Prunus persica]	NA	NA	NA	NA
Cm00G00491	NA	acyl-CoA thioesterase, putative [Ricinus communis]	Acyl-coenzyme A thioesterase 9, mitochondrial OS=Mus musculus GN=Acot9 PE=1 SV=1	acyl-CoA thioesterase, putative; K17361 acyl-coenzyme A thioesterase 9 [EC:3.1.2.-] (A)	NA	NA
Cm00G00492	NA	hypothetical protein PRUPE_ppa000494mg [Prunus persica]	Formin-like protein 1 OS=Arabidopsis thaliana GN=FH1 PE=1 SV=1	Os05g0104000; Actin-binding FH2 domain containing protein.; K02184 formin 2 (A)	NA	Formin Homology 2 Domain
Cm00G00493	NA	NA	NA	NA	NA	NA
Cm00G00494	NA	senescence-associated protein [Medicago truncatula]	NA	NA	NA	NA
Cm00G00495	NA	TMV resistance protein N [Glycine soja]	Disease resistance protein RML1B OS=Arabidopsis thaliana GN=RLM1B PE=2 SV=1	probable LRR receptor-like serine/threonine-protein kinase At4g20940; K04730 interleukin-1 receptor-associated kinase 1 [EC:2.7.11.1] (A)	NA	NA
Cm00G00496	Molecular Function: nucleotide binding (GO:0000166),Molecular Function: protein binding (GO:0005515),Biological Process: defense response (GO:0006952),Biological Process: signal transduction (GO:0007165),Molecular Function: nucleoside-triphosphatase activity (GO:0017111),Molecular Function: ADP binding (GO:0043531)	hypothetical protein PRUPE_ppa000577mg [Prunus persica]	TMV resistance protein N OS=Nicotiana glutinosa GN=N PE=1 SV=1	HSPA4 nucleotide-binding domain protein; K03283 heat shock 70kDa protein 1/8 (A)	Biological Process: defense response (GO:0006952) Biological Process: defense response (GO:0006952) Biological Process: defense response (GO:0006952) Molecular Function: protein binding (GO:0005515), Biological Process: signal transduction (GO:0007165) Molecular Function: protein binding (GO:0005515), Biological Process: signal transduction (GO:0007165) Molecular Function: nucleotide binding (GO:…	NB-ARC domain TIR domain
Cm00G00497	NA	nucleolar family protein [Populus trichocarpa]	Nucleolar protein 56 OS=Schizosaccharomyces pombe (strain 972 / ATCC 24843) GN=nop56 PE=3 SV=1	POPTRDRAFT_773159; nucleolar family protein; K14564 nucleolar protein 56 (A)	NA	NOP5NT (NUC127) domain
Cm00G00498	Molecular Function: protein binding (GO:0005515)	PREDICTED: probable inactive leucine-rich repeat receptor-like protein kinase At3g03770 isoform X2 [Populus euphratica]	Probable inactive leucine-rich repeat receptor-like protein kinase At3g03770 OS=Arabidopsis thaliana GN=At3g03770 PE=2 SV=1	Os04g0618700; K13420 LRR receptor-like serine/threonine-protein kinase FLS2 [EC:2.7.11.1] (A)	Molecular Function: protein binding (GO:0005515) Molecular Function: protein binding (GO:0005515)	Leucine Rich Repeat Leucine Rich Repeat
Cm00G00499	Molecular Function: iron ion binding (GO:0005506),Molecular Function: electron carrier activity (GO:0009055),Molecular Function: oxidoreductase activity, acting on paired donors, with incorporation or reduction of molecular oxygen (GO:0016705),Molecular Function: heme binding (GO:0020037),Biological Process: oxidation-reduction process (GO:0055114)	PREDICTED: LOW QUALITY PROTEIN: cytochrome P450 CYP82D47 [Fragaria vesca subsp. vesca]	Cytochrome P450 82C4 OS=Arabidopsis thaliana GN=CYP82C4 PE=2 SV=1	cytochrome P450 CYP82D47-like; K17961 cytochrome P450, family 82, subfamily G, polypeptide 1 [EC:1.14.-.-] (A)	Molecular Function: iron ion binding (GO:0005506), Molecular Function: electron carrier activity (GO:0009055), Molecular Function: oxidoreductase activity, acting on paired donors, with incorporation or reduction of molecular oxygen (GO:0016705), Molecular Function: heme binding (GO:0020037), Biological Process: oxidation-reduction process (GO:0055114)	Cytochrome P450
Cm00G00500	Biological Process: protein retention in ER lumen (GO:0006621),Cellular Component: integral to membrane (GO:0016021),Molecular Function: ER retention sequence binding (GO:0046923)	Putative ER lumen protein retaining receptor [Morus notabilis]	ER lumen protein-retaining receptor OS=Caenorhabditis elegans GN=erd-2 PE=3 SV=2	POPTRDRAFT_799475; ER lumen protein retaining receptor; K10949 ER lumen protein retaining receptor (A)	Biological Process: protein retention in ER lumen (GO:0006621), Cellular Component: integral to membrane (GO:0016021), Molecular Function: ER retention sequence binding (GO:0046923) Biological Process: protein retention in ER lumen (GO:0006621), Cellular Component: integral to membrane (GO:0016021), Molecular Function: ER retention sequence binding (GO:0046923) Biological Process: protein retenti…	ER lumen protein retaining receptor
Cm00G00501	NA	hypothetical protein POPTR_0017s05930g [Populus trichocarpa]	3-oxo-Delta(4,5)-steroid 5-beta-reductase OS=Arabidopsis thaliana GN=VEP1 PE=1 SV=1	NA	NA	NA
Cm00G00502	NA	PREDICTED: 3-oxo-Delta(4,5)-steroid 5-beta-reductase-like [Populus euphratica]	3-oxo-Delta(4,5)-steroid 5-beta-reductase OS=Arabidopsis thaliana GN=VEP1 PE=1 SV=1	NA	NA	NA
Cm00G00503	NA	progesterone 5-beta-reductase 6 [Catharanthus roseus]	3-oxo-Delta(4,5)-steroid 5-beta-reductase OS=Arabidopsis thaliana GN=VEP1 PE=1 SV=1	NA	NA	NA
Cm00G00504	NA	NA	NA	NA	NA	NA
Cm00G00505	Molecular Function: oxidoreductase activity, acting on NAD(P)H (GO:0016651),Molecular Function: quinone binding (GO:0048038),Molecular Function: NAD binding (GO:0051287),Biological Process: oxidation-reduction process (GO:0055114)	hypothetical protein AMTR_s05336p00003240, partial [Amborella trichopoda]	NADH dehydrogenase [ubiquinone] iron-sulfur protein 2 OS=Nicotiana sylvestris GN=NAD7 PE=2 SV=1	NADH-ubiquinone oxidoreductase fe-s protein, putative (EC:1.6.99.3); K03935 NADH dehydrogenase (ubiquinone) Fe-S protein 2 [EC:1.6.5.3 1.6.99.3] (A)	Molecular Function: oxidoreductase activity, acting on NAD(P)H (GO:0016651), Molecular Function: quinone binding (GO:0048038), Molecular Function: NAD binding (GO:0051287), Biological Process: oxidation-reduction process (GO:0055114)	Respiratory-chain NADH dehydrogenase, 49 Kd subunit
Cm00G00506	Molecular Function: structural constituent of ribosome (GO:0003735),Cellular Component: ribosome (GO:0005840),Biological Process: translation (GO:0006412)	ribosomal protein L5 (mitochondrion) [Francoa sonchifolia]	60S ribosomal protein L5, mitochondrial OS=Arabidopsis thaliana GN=RPL5 PE=2 SV=1	hypothetical protein; K02954 small subunit ribosomal protein S14 (A)	Molecular Function: structural constituent of ribosome (GO:0003735), Cellular Component: ribosome (GO:0005840), Biological Process: translation (GO:0006412)	Ribosomal protein L5
Cm00G00507	Molecular Function: electron carrier activity (GO:0009055),Cellular Component: membrane (GO:0016020),Molecular Function: oxidoreductase activity (GO:0016491),Biological Process: respiratory electron transport chain (GO:0022904)	apocytochrome b (mitochondrion) [Hevea brasiliensis]	Cytochrome b OS=Vicia faba GN=MT-CYB PE=3 SV=2	cob; apocytochrome b; K00412 ubiquinol-cytochrome c reductase cytochrome b subunit (A)	Cellular Component: membrane (GO:0016020), Biological Process: respiratory electron transport chain (GO:0022904) Molecular Function: electron carrier activity (GO:0009055), Cellular Component: membrane (GO:0016020), Molecular Function: oxidoreductase activity (GO:0016491) Molecular Function: electron carrier activity (GO:0009055), Cellular Component: membrane (GO:0016020), Molecular Function: oxi…	Cytochrome b(N-terminal)/b6/petB Cytochrome b(C-terminal)/b6/petD
Cm00G00508	Cellular Component: nucleosome (GO:0000786),Molecular Function: DNA binding (GO:0003677),Cellular Component: nucleus (GO:0005634),Biological Process: nucleosome assembly (GO:0006334)	PREDICTED: probable histone H2B.3 [Gossypium raimondii]	Histone H2B.4 OS=Arabidopsis thaliana GN=At2g37470 PE=1 SV=3	probable histone H2B.3; K11252 histone H2B (A)	Molecular Function: DNA binding (GO:0003677) Cellular Component: nucleosome (GO:0000786), Molecular Function: DNA binding (GO:0003677), Cellular Component: nucleus (GO:0005634), Biological Process: nucleosome assembly (GO:0006334) Cellular Component: nucleosome (GO:0000786), Molecular Function: DNA binding (GO:0003677), Cellular Component: nucleus (GO:0005634), Biological Process: nucleosome asse…	Core histone H2A/H2B/H3/H4
Cm00G00509	Molecular Function: protein kinase activity (GO:0004672),Molecular Function: protein tyrosine kinase activity (GO:0004713),Molecular Function: protein binding (GO:0005515),Molecular Function: ATP binding (GO:0005524),Biological Process: protein phosphorylation (GO:0006468)	leucine-rich repeat transmembrane protein kinase [Populus trichocarpa]	Putative leucine-rich repeat receptor-like serine/threonine-protein kinase At2g24130 OS=Arabidopsis thaliana GN=At2g24130 PE=3 SV=1	putative receptor-like protein kinase At3g47110; K13420 LRR receptor-like serine/threonine-protein kinase FLS2 [EC:2.7.11.1] (A)	Molecular Function: protein kinase activity (GO:0004672), Molecular Function: ATP binding (GO:0005524), Biological Process: protein phosphorylation (GO:0006468) Molecular Function: protein tyrosine kinase activity (GO:0004713), Biological Process: protein phosphorylation (GO:0006468) Molecular Function: protein kinase activity (GO:0004672), Molecular Function: ATP binding (GO:0005524), Biological…	Protein kinase domain Leucine Rich Repeat Leucine Rich Repeat Leucine Rich Repeat Leucine Rich Repeat Leucine Rich Repeat
Cm00G00510	Molecular Function: protein binding (GO:0005515)	PREDICTED: F-box/LRR-repeat protein At4g14103-like isoform X2 [Citrus sinensis]	F-box/LRR-repeat protein At3g59200 OS=Arabidopsis thaliana GN=At3g59200 PE=2 SV=1	transcription initiation factor TFIID subunit 6-like; K03131 transcription initiation factor TFIID subunit 6 (A)	Molecular Function: protein binding (GO:0005515) Molecular Function: protein binding (GO:0005515) Molecular Function: protein binding (GO:0005515)	F-box domain
Cm00G00511	Molecular Function: protein binding (GO:0005515)	PREDICTED: putative leucine-rich repeat receptor-like serine/threonine-protein kinase At2g24130 [Solanum lycopersicum]	Putative leucine-rich repeat receptor-like serine/threonine-protein kinase At2g24130 OS=Arabidopsis thaliana GN=At2g24130 PE=3 SV=1	GRMZM2G002569; uncharacterized LOC100382014; K04730 interleukin-1 receptor-associated kinase 1 [EC:2.7.11.1] (A)	Molecular Function: protein binding (GO:0005515)	Leucine Rich Repeat
Cm00G00512	NA	hypothetical protein L484_002552 [Morus notabilis]	NA	NA	NA	NA
Cm00G00513	NA	senescence-associated protein, putative [Medicago truncatula]	Putative uncharacterized protein ART2 OS=Saccharomyces cerevisiae (strain ATCC 204508 / S288c) GN=ART2 PE=5 SV=1	olfactory receptor 142-like; K04257 olfactory receptor (A)	NA	NA
Cm00G00514	NA	hypothetical protein L484_002552 [Morus notabilis]	NA	NA	NA	NA
Cm00G00515	NA	hypothetical protein MTR_0021s0120 [Medicago truncatula]	NA	NA	NA	NA
Cm00G00516	NA	senescence-associated protein, putative [Medicago truncatula]	Putative uncharacterized protein ART2 OS=Saccharomyces cerevisiae (strain ATCC 204508 / S288c) GN=ART2 PE=5 SV=1	olfactory receptor 142-like; K04257 olfactory receptor (A)	NA	NA
Cm00G00517	NA	hypothetical protein L484_002552 [Morus notabilis]	NA	NA	NA	NA
Cm00G00518	NA	NA	NA	NA	NA	NA
Cm00G00519	NA	PREDICTED: carboxypeptidase A6 [Pyrus x bretschneideri]	NA	NA	NA	NA
Cm00G00520	NA	unnamed protein product [Vitis vinifera]	Coatomer subunit zeta-1 OS=Arabidopsis thaliana GN=At1g60970 PE=2 SV=1	Cbr-orc-2; C. briggsae CBR-ORC-2 protein; K02604 origin recognition complex subunit 2 (A)	NA	Clathrin adaptor complex small chain
Cm00G00521	NA	NA	NA	NA	NA	NA
Cm00G00522	NA	hypothetical chloroplast RF19 [Castanea mollissima]	Protein TIC 214 OS=Vitis vinifera GN=TIC214 PE=3 SV=1	POPTRDRAFT_562736; hypothetical protein; K19026 spatacsin (A)	NA	Ycf1
Cm00G00523	Molecular Function: heme-copper terminal oxidase activity (GO:0015002),Cellular Component: membrane (GO:0016020),Biological Process: aerobic electron transport chain (GO:0019646)	hypothetical protein B456_001G162400, partial [Gossypium raimondii]	Cytochrome c oxidase subunit 3 OS=Glycine max GN=COX3 PE=2 SV=1	cytochrome C oxidase subunit 3; K02262 cytochrome c oxidase subunit 3 (A)	Molecular Function: heme-copper terminal oxidase activity (GO:0015002), Cellular Component: membrane (GO:0016020) Molecular Function: heme-copper terminal oxidase activity (GO:0015002), Cellular Component: membrane (GO:0016020), Biological Process: aerobic electron transport chain (GO:0019646) Molecular Function: heme-copper terminal oxidase activity (GO:0015002), Cellular Component: membrane (GO…	Cytochrome c oxidase subunit III
Cm00G00524	Molecular Function: heme-copper terminal oxidase activity (GO:0015002),Cellular Component: membrane (GO:0016020),Biological Process: aerobic electron transport chain (GO:0019646)	hypothetical protein B456_001G162400, partial [Gossypium raimondii]	Cytochrome c oxidase subunit 3 OS=Glycine max GN=COX3 PE=2 SV=1	cytochrome C oxidase subunit 3; K02262 cytochrome c oxidase subunit 3 (A)	Molecular Function: heme-copper terminal oxidase activity (GO:0015002), Cellular Component: membrane (GO:0016020) Molecular Function: heme-copper terminal oxidase activity (GO:0015002), Cellular Component: membrane (GO:0016020), Biological Process: aerobic electron transport chain (GO:0019646) Molecular Function: heme-copper terminal oxidase activity (GO:0015002), Cellular Component: membrane (GO…	Cytochrome c oxidase subunit III
Cm00G00525	NA	hypothetical protein L484_002552 [Morus notabilis]	NA	NA	NA	NA
Cm00G00526	NA	senescence-associated protein [Medicago truncatula]	NA	NA	NA	NA
Cm00G00527	NA	hypothetical protein MTR_5g050970 [Medicago truncatula]	Putative uncharacterized protein ART2 OS=Saccharomyces cerevisiae (strain ATCC 204508 / S288c) GN=ART2 PE=5 SV=1	olfactory receptor 142-like; K04257 olfactory receptor (A)	NA	NA
Cm00G00528	NA	hypothetical protein L484_002552 [Morus notabilis]	NA	NA	NA	NA
Cm00G00529	NA	hypothetical protein Csa_2G252100 [Cucumis sativus]	NA	NA	NA	NA
Cm00G00530	NA	senescence-associated protein [Medicago truncatula]	NA	NA	NA	NA
Cm00G00531	NA	hypothetical protein MTR_5g051030 [Medicago truncatula]	NA	NA	NA	NA
Cm00G00532	Molecular Function: structural constituent of ribosome (GO:0003735),Cellular Component: intracellular (GO:0005622),Cellular Component: ribosome (GO:0005840),Biological Process: translation (GO:0006412)	50S ribosomal protein L2 [Medicago truncatula]	50S ribosomal protein L2, chloroplastic OS=Panax ginseng GN=rpl2-A PE=3 SV=1	ribosomal protein L23.1; K02886 large subunit ribosomal protein L2 (A)	Molecular Function: structural constituent of ribosome (GO:0003735), Cellular Component: intracellular (GO:0005622), Cellular Component: ribosome (GO:0005840), Biological Process: translation (GO:0006412) Molecular Function: structural constituent of ribosome (GO:0003735), Cellular Component: ribosome (GO:0005840), Biological Process: translation (GO:0006412) Molecular Function: structural consti…	Ribosomal Proteins L2, RNA binding domain Ribosomal protein L23
Cm00G00533	Molecular Function: protein binding (GO:0005515)	Receptor like protein 27 [Theobroma cacao]	Protein BRASSINOSTEROID INSENSITIVE 1 OS=Arabidopsis thaliana GN=BRI1 PE=1 SV=1	Di-glucose binding protein with Kinesin motor domain; K10406 kinesin family member C2/C3 (A)	Molecular Function: protein binding (GO:0005515)	Leucine Rich Repeat
Cm00G00534	NA	ribosomal protein S1 (mitochondrion) [Nicotiana tabacum/Hyoscyamus niger cybrid]	Ribosomal protein S1, mitochondrial OS=Marchantia polymorpha GN=RPS1 PE=3 SV=2	NA	NA	NA
Cm00G00535	NA	hypothetical protein (mitochondrion) [Capsicum annuum]	Uncharacterized mitochondrial protein AtMg01310 OS=Arabidopsis thaliana GN=AtMg01310 PE=2 SV=1	NA	NA	NA
Cm00G00536	NA	hypothetical protein (mitochondrion) [Capsicum annuum]	Uncharacterized mitochondrial protein AtMg01310 OS=Arabidopsis thaliana GN=AtMg01310 PE=2 SV=1	NA	NA	NA
Cm00G00537	NA	ribosomal protein S1 (mitochondrion) [Nicotiana tabacum/Hyoscyamus niger cybrid]	Ribosomal protein S1, mitochondrial OS=Marchantia polymorpha GN=RPS1 PE=3 SV=2	NA	NA	NA
Cm00G00538	Molecular Function: ATP binding (GO:0005524),Biological Process: ATP hydrolysis coupled proton transport (GO:0015991),Biological Process: proton transport (GO:0015992),Molecular Function: hydrolase activity, acting on acid anhydrides, catalyzing transmembrane movement of substances (GO:0016820),Cellular Component: proton-transporting two-sector ATPase complex, catalytic domain (GO:0033178),Biolog…	unnamed protein product [Mus musculus]	ATP synthase subunit alpha, mitochondrial OS=Nicotiana plumbaginifolia GN=ATPA PE=3 SV=1	atp1; ATP synthase F1 subunit 1; K02132 F-type H+-transporting ATPase subunit alpha (A)	Molecular Function: ATP binding (GO:0005524) Biological Process: ATP hydrolysis coupled proton transport (GO:0015991), Molecular Function: hydrolase activity, acting on acid anhydrides, catalyzing transmembrane movement of substances (GO:0016820), Cellular Component: proton-transporting two-sector ATPase complex, catalytic domain (GO:0033178) Biological Process: proton transport (GO:0015992), Bio…	ATP synthase alpha/beta family, nucleotide-binding domain ATP synthase alpha/beta chain, C terminal domain ATP synthase alpha/beta family, beta-barrel domain
Cm00G00539	Molecular Function: NADH dehydrogenase (ubiquinone) activity (GO:0008137),Biological Process: ATP synthesis coupled electron transport (GO:0042773),Biological Process: oxidation-reduction process (GO:0055114)	NADH dehydrogenase subunit 4 (mitochondrion) [Glycine max]	NADH-ubiquinone oxidoreductase chain 4 OS=Brassica campestris GN=ND4 PE=3 SV=1	nad4, GlmaxMp28; NADH dehydrogenase subunit 4; K03881 NADH-ubiquinone oxidoreductase chain 4 [EC:1.6.5.3] (A)	Molecular Function: NADH dehydrogenase (ubiquinone) activity (GO:0008137), Biological Process: ATP synthesis coupled electron transport (GO:0042773), Biological Process: oxidation-reduction process (GO:0055114) Molecular Function: NADH dehydrogenase (ubiquinone) activity (GO:0008137), Biological Process: ATP synthesis coupled electron transport (GO:0042773), Biological Process: oxidation-reductio…	Proton-conducting membrane transporter
Cm00G00540	NA	hypothetical protein POPTR_0006s09010g [Populus trichocarpa]	NA	DNA polymerase eta-like; K03509 DNA polymerase eta [EC:2.7.7.7] (A)	NA	NA
Cm00G00541	NA	Uncharacterized protein TCM_021877 [Theobroma cacao]	NA	NA	NA	Protein of unknown function, DUF604
Cm00G00542	NA	PREDICTED: uncharacterized protein LOC101204955 [Cucumis sativus]	NA	phosphatidylinositol-3-phosphatase myotubularin-2-like; K18081 myotubularin-related protein 1/2 [EC:3.1.3.64 3.1.3.95] (A)	NA	Protein of unknown function (DUF668) Domain of unknown function (DUF3475)
Cm00G00543	NA	NA	NA	NA	NA	NA
Cm00G00544	Biological Process: protein complex assembly (GO:0006461),Biological Process: respiratory chain complex IV assembly (GO:0008535),Molecular Function: heme transporter activity (GO:0015232),Biological Process: heme transport (GO:0015886),Cellular Component: membrane (GO:0016020),Biological Process: cytochrome complex assembly (GO:0017004)	cytochrome c biogenesis C (mitochondrion) [Ricinus communis]	Putative cytochrome c biosynthesis ccmC-like mitochondrial protein OS=Arabidopsis thaliana GN=CCMC PE=2 SV=4	NA	Molecular Function: heme transporter activity (GO:0015232), Biological Process: heme transport (GO:0015886), Cellular Component: membrane (GO:0016020), Biological Process: cytochrome complex assembly (GO:0017004) Molecular Function: heme transporter activity (GO:0015232), Biological Process: heme transport (GO:0015886), Cellular Component: membrane (GO:0016020), Biological Process: cytochrome com…	Cytochrome C assembly protein
Cm00G00545	Molecular Function: polygalacturonase activity (GO:0004650),Biological Process: carbohydrate metabolic process (GO:0005975)	hypothetical protein VITISV_002009 [Vitis vinifera]	Exopolygalacturonase (Fragment) OS=Platanus acerifolia GN=plaa2 PE=1 SV=1	exopolygalacturonase-like; K01213 galacturan 1,4-alpha-galacturonidase [EC:3.2.1.67] (A)	Molecular Function: polygalacturonase activity (GO:0004650), Biological Process: carbohydrate metabolic process (GO:0005975) Molecular Function: polygalacturonase activity (GO:0004650), Biological Process: carbohydrate metabolic process (GO:0005975)	Glycosyl hydrolases family 28 Glycosyl hydrolases family 28
Cm00G00546	Biological Process: protein complex assembly (GO:0006461),Biological Process: respiratory chain complex IV assembly (GO:0008535),Molecular Function: heme transporter activity (GO:0015232),Biological Process: heme transport (GO:0015886),Cellular Component: membrane (GO:0016020),Biological Process: cytochrome complex assembly (GO:0017004)	cytochrome c biogenesis C (mitochondrion) [Ricinus communis]	Putative cytochrome c biosynthesis ccmC-like mitochondrial protein OS=Arabidopsis thaliana GN=CCMC PE=2 SV=4	NA	Molecular Function: heme transporter activity (GO:0015232), Biological Process: heme transport (GO:0015886), Cellular Component: membrane (GO:0016020), Biological Process: cytochrome complex assembly (GO:0017004) Molecular Function: heme transporter activity (GO:0015232), Biological Process: heme transport (GO:0015886), Cellular Component: membrane (GO:0016020), Biological Process: cytochrome com…	Cytochrome C assembly protein
Cm00G00547	Molecular Function: cytochrome-c oxidase activity (GO:0004129),Molecular Function: copper ion binding (GO:0005507),Cellular Component: membrane (GO:0016020),Cellular Component: integral to membrane (GO:0016021),Biological Process: electron transport chain (GO:0022900)	PREDICTED: cytochrome c oxidase subunit 2 [Gossypium raimondii]	Cytochrome c oxidase subunit 2 OS=Glycine max GN=COX2 PE=3 SV=2	cytochrome c oxidase subunit 2; K02261 cytochrome c oxidase subunit 2 (A)	Molecular Function: cytochrome-c oxidase activity (GO:0004129), Molecular Function: copper ion binding (GO:0005507), Cellular Component: membrane (GO:0016020) Cellular Component: integral to membrane (GO:0016021), Biological Process: electron transport chain (GO:0022900) Molecular Function: cytochrome-c oxidase activity (GO:0004129), Molecular Function: copper ion binding (GO:0005507), Cellular C…	Cytochrome C oxidase subunit II, periplasmic domain Cytochrome C oxidase subunit II, transmembrane domain
Cm00G00548	Molecular Function: nucleotide binding (GO:0000166),Biological Process: defense response (GO:0006952),Molecular Function: nucleoside-triphosphatase activity (GO:0017111),Molecular Function: ADP binding (GO:0043531)	hypothetical protein PRUPE_ppa022914mg, partial [Prunus persica]	TMV resistance protein N OS=Nicotiana glutinosa GN=N PE=1 SV=1	TMV resistance protein N-like; K19613 leucine-rich repeat protein SHOC2 (A)	Molecular Function: nucleotide binding (GO:0000166), Molecular Function: nucleoside-triphosphatase activity (GO:0017111) Biological Process: defense response (GO:0006952) Biological Process: defense response (GO:0006952) Biological Process: defense response (GO:0006952) Biological Process: defense response (GO:0006952) Molecular Function: ADP binding (GO:0043531)	NB-ARC domain
Cm00G00549	NA	hypothetical protein L484_002679 [Morus notabilis]	Nucleolar protein 56 OS=Schizosaccharomyces pombe (strain 972 / ATCC 24843) GN=nop56 PE=3 SV=1	Nucleolar protein NOP56; K14564 nucleolar protein 56 (A)	NA	NOP5NT (NUC127) domain
Cm00G00550	NA	PREDICTED: uncharacterized protein LOC105640220 [Jatropha curcas]	NA	hypothetical protein; K15032 mTERF domain-containing protein, mitochondrial (A)	NA	mTERF mTERF
Cm00G00551	Molecular Function: ATP binding (GO:0005524),Biological Process: ATP hydrolysis coupled proton transport (GO:0015991),Biological Process: proton transport (GO:0015992),Molecular Function: hydrolase activity, acting on acid anhydrides, catalyzing transmembrane movement of substances (GO:0016820),Cellular Component: proton-transporting two-sector ATPase complex, catalytic domain (GO:0033178),Biolog…	unnamed protein product [Mus musculus]	ATP synthase subunit alpha, mitochondrial OS=Nicotiana plumbaginifolia GN=ATPA PE=3 SV=1	atp1; ATP synthase F1 subunit 1; K02132 F-type H+-transporting ATPase subunit alpha (A)	Molecular Function: ATP binding (GO:0005524) Biological Process: ATP hydrolysis coupled proton transport (GO:0015991), Molecular Function: hydrolase activity, acting on acid anhydrides, catalyzing transmembrane movement of substances (GO:0016820), Cellular Component: proton-transporting two-sector ATPase complex, catalytic domain (GO:0033178) Biological Process: proton transport (GO:0015992), Bio…	ATP synthase alpha/beta family, nucleotide-binding domain ATP synthase alpha/beta chain, C terminal domain ATP synthase alpha/beta family, beta-barrel domain
Cm00G00552	NA	hypothetical protein MTR_3g082220 [Medicago truncatula]	NA	NA	NA	Reverse transcriptase-like
Cm00G00553	Cellular Component: integral to membrane (GO:0016021)	PREDICTED: bidirectional sugar transporter SWEET16-like isoform X1 [Nelumbo nucifera]	Bidirectional sugar transporter SWEET16 OS=Oryza sativa subsp. japonica GN=SWEET16 PE=3 SV=1	bidirectional sugar transporter SWEET16-like; K15382 solute carrier family 50 (sugar transporter) (A)	Cellular Component: integral to membrane (GO:0016021) Cellular Component: integral to membrane (GO:0016021)	Sugar efflux transporter for intercellular exchange Sugar efflux transporter for intercellular exchange
Cm00G00554	Molecular Function: iron ion binding (GO:0005506),Molecular Function: oxidoreductase activity (GO:0016491),Molecular Function: oxidoreductase activity, acting on paired donors, with incorporation or reduction of molecular oxygen, 2-oxoglutarate as one donor, and incorporation of one atom each of oxygen into both donors (GO:0016706),Biological Process: oxidation-reduction process (GO:0055114)	hypothetical protein POPTR_0011s15310g [Populus trichocarpa]	Hyoscyamine 6-dioxygenase OS=Hyoscyamus niger GN=H6H PE=1 SV=1	flavonol synthase/flavanone 3-hydroxylase-like; K05278 flavonol synthase [EC:1.14.11.23] (A)	Molecular Function: oxidoreductase activity (GO:0016491), Molecular Function: oxidoreductase activity, acting on paired donors, with incorporation or reduction of molecular oxygen, 2-oxoglutarate as one donor, and incorporation of one atom each of oxygen into both donors (GO:0016706), Biological Process: oxidation-reduction process (GO:0055114) Molecular Function: oxidoreductase activity (GO:0016…	2OG-Fe(II) oxygenase superfamily non-haem dioxygenase in morphine synthesis N-terminal
Cm00G00555	Molecular Function: O-methyltransferase activity (GO:0008171),Molecular Function: protein dimerization activity (GO:0046983)	PREDICTED: caffeic acid 3-O-methyltransferase 1-like [Populus euphratica]	Caffeic acid 3-O-methyltransferase 1 OS=Populus kitakamiensis GN=HOMT1 PE=3 SV=1	POPTRDRAFT_550470; eugenol O-methyltransferase family protein; K13066 caffeic acid 3-O-methyltransferase [EC:2.1.1.68] (A)	Molecular Function: O-methyltransferase activity (GO:0008171) Molecular Function: protein dimerization activity (GO:0046983)	O-methyltransferase Dimerisation domain
Cm00G00556	Molecular Function: protein kinase activity (GO:0004672),Molecular Function: protein tyrosine kinase activity (GO:0004713),Molecular Function: protein binding (GO:0005515),Molecular Function: ATP binding (GO:0005524),Biological Process: protein phosphorylation (GO:0006468)	PREDICTED: probable receptor protein kinase TMK1-like [Glycine max]	Receptor-like kinase TMK3 OS=Arabidopsis thaliana GN=TMK3 PE=2 SV=1	probable receptor protein kinase TMK1; K00924 [EC:2.7.1.-] (A)	Molecular Function: protein kinase activity (GO:0004672), Molecular Function: ATP binding (GO:0005524), Biological Process: protein phosphorylation (GO:0006468) Molecular Function: protein binding (GO:0005515) Molecular Function: protein binding (GO:0005515) Molecular Function: protein binding (GO:0005515) Molecular Function: protein binding (GO:0005515) Molecular Function: protein binding (GO:00…	Protein kinase domain Leucine rich repeat Leucine rich repeat Leucine Rich Repeat Leucine Rich Repeat Leucine Rich Repeat
Cm00G00557	Molecular Function: protein binding (GO:0005515)	PREDICTED: AMSH-like ubiquitin thioesterase 3 [Vitis vinifera]	AMSH-like ubiquitin thioesterase 3 OS=Arabidopsis thaliana GN=AMSH3 PE=1 SV=2	AMSH-like ubiquitin thioesterase 3; K11866 STAM-binding protein [EC:3.4.19.12] (A)	Molecular Function: protein binding (GO:0005515) Molecular Function: protein binding (GO:0005515)	JAB1/Mov34/MPN/PAD-1 ubiquitin protease
Cm00G00558	Molecular Function: protein binding (GO:0005515)	hypothetical protein PRUPE_ppa020328mg [Prunus persica]	F-box protein CPR30 OS=Arabidopsis thaliana GN=CPR30 PE=1 SV=2	F-box protein At4g22390; K15030 translation initiation factor 3 subunit M (A)	Molecular Function: protein binding (GO:0005515) Molecular Function: protein binding (GO:0005515)	F-box domain F-box associated
Cm00G00559	Molecular Function: protein binding (GO:0005515),Biological Process: regulation of transcription, DNA-dependent (GO:0006355)	hypothetical protein AALP_AA8G132300 [Arabis alpina]	Topless-related protein 4 OS=Arabidopsis thaliana GN=TPR4 PE=1 SV=2	topless-related protein 4-like; K14558 periodic tryptophan protein 2 (A)	Molecular Function: protein binding (GO:0005515) Molecular Function: protein binding (GO:0005515) Biological Process: regulation of transcription, DNA-dependent (GO:0006355) Molecular Function: protein binding (GO:0005515) Molecular Function: protein binding (GO:0005515) Molecular Function: protein binding (GO:0005515) Molecular Function: protein binding (GO:0005515)	WD domain, G-beta repeat
Cm00G00560	NA	PREDICTED: uncharacterized protein LOC100258838 [Vitis vinifera]	NA	NA	NA	NA
Cm00G00561	NA	NA	NA	NA	NA	NA
Cm00G00562	Molecular Function: transferase activity, transferring glycosyl groups (GO:0016757)	Nucleotide-diphospho-sugar transferases superfamily protein isoform 2 [Theobroma cacao]	Ceramide glucosyltransferase 1 OS=Caenorhabditis elegans GN=cgt-1 PE=1 SV=2	hypothetical protein; K00720 ceramide glucosyltransferase [EC:2.4.1.80] (A)	Molecular Function: transferase activity, transferring glycosyl groups (GO:0016757)	Glycosyl transferase family 21
Cm00G00563	NA	PREDICTED: UDP-glycosyltransferase 74B1-like [Citrus sinensis]	UDP-glycosyltransferase 74F1 OS=Arabidopsis thaliana GN=UGT74F1 PE=1 SV=1	UDP-glycosyltransferase 74B1-like; K11820 N-hydroxythioamide S-beta-glucosyltransferase [EC:2.4.1.195] (A)	NA	NA
Cm00G00564	Biological Process: metabolic process (GO:0008152),Molecular Function: transferase activity, transferring hexosyl groups (GO:0016758)	hypothetical protein CICLE_v10020081mg [Citrus clementina]	UDP-glycosyltransferase 74E2 OS=Arabidopsis thaliana GN=UGT74E2 PE=1 SV=1	hypothetical protein; K11820 N-hydroxythioamide S-beta-glucosyltransferase [EC:2.4.1.195] (A)	Biological Process: metabolic process (GO:0008152), Molecular Function: transferase activity, transferring hexosyl groups (GO:0016758) Biological Process: metabolic process (GO:0008152), Molecular Function: transferase activity, transferring hexosyl groups (GO:0016758)	UDP-glucoronosyl and UDP-glucosyl transferase
Cm00G00565	Biological Process: transmembrane transport (GO:0055085)	PREDICTED: graves disease carrier protein [Vitis vinifera]	Graves disease carrier protein OS=Homo sapiens GN=SLC25A16 PE=1 SV=3	mitochondrial substrate carrier family protein P; K15084 solute carrier family 25 (mitochondrial carrier protein), member 16 (A)	Biological Process: transmembrane transport (GO:0055085) Biological Process: transmembrane transport (GO:0055085) Biological Process: transmembrane transport (GO:0055085)	Mitochondrial carrier protein Mitochondrial carrier protein
Cm00G00566	Molecular Function: protein kinase activity (GO:0004672),Molecular Function: protein tyrosine kinase activity (GO:0004713),Molecular Function: ATP binding (GO:0005524),Biological Process: protein phosphorylation (GO:0006468)	PREDICTED: LOW QUALITY PROTEIN: receptor-like serine/threonine-protein kinase SD1-8 [Solanum lycopersicum]	G-type lectin S-receptor-like serine/threonine-protein kinase SD1-1 OS=Arabidopsis thaliana GN=SD11 PE=1 SV=1	G-type lectin S-receptor-like serine/threonine-protein kinase SD1-1; K04733 interleukin-1 receptor-associated kinase 4 [EC:2.7.11.1] (A)	Molecular Function: protein kinase activity (GO:0004672), Biological Process: protein phosphorylation (GO:0006468) Molecular Function: protein kinase activity (GO:0004672), Biological Process: protein phosphorylation (GO:0006468) Molecular Function: protein kinase activity (GO:0004672), Molecular Function: ATP binding (GO:0005524), Biological Process: protein phosphorylation (GO:0006468) Molecula…	Protein tyrosine kinase Protein tyrosine kinase PAN-like domain
Cm00G00567	Biological Process: transmembrane transport (GO:0055085)	PREDICTED: graves disease carrier protein [Vitis vinifera]	Mitochondrial substrate carrier family protein B OS=Dictyostelium discoideum GN=mcfB PE=3 SV=1	mitochondrial substrate carrier family protein P; K15084 solute carrier family 25 (mitochondrial carrier protein), member 16 (A)	Biological Process: transmembrane transport (GO:0055085) Biological Process: transmembrane transport (GO:0055085) Biological Process: transmembrane transport (GO:0055085)	Mitochondrial carrier protein Mitochondrial carrier protein
Cm00G00568	Molecular Function: structural constituent of ribosome (GO:0003735),Cellular Component: intracellular (GO:0005622),Cellular Component: ribosome (GO:0005840),Biological Process: translation (GO:0006412)	50S ribosomal protein L2 [Medicago truncatula]	50S ribosomal protein L2, chloroplastic OS=Panax ginseng GN=rpl2-A PE=3 SV=1	ribosomal protein L23.1; K02886 large subunit ribosomal protein L2 (A)	Molecular Function: structural constituent of ribosome (GO:0003735), Cellular Component: intracellular (GO:0005622), Cellular Component: ribosome (GO:0005840), Biological Process: translation (GO:0006412) Molecular Function: structural constituent of ribosome (GO:0003735), Cellular Component: intracellular (GO:0005622), Cellular Component: ribosome (GO:0005840), Biological Process: translation (G…	Ribosomal Proteins L2, RNA binding domain Ribosomal protein L23
Cm00G00569	Molecular Function: oxidoreductase activity, acting on NAD(P)H (GO:0016651),Biological Process: ATP synthesis coupled electron transport (GO:0042773),Biological Process: oxidation-reduction process (GO:0055114)	ATPase subunit [Medicago truncatula]	NADH-ubiquinone oxidoreductase chain 4L OS=Arabidopsis thaliana GN=ND4L PE=2 SV=2	nad4L, ViviM_p050; NADH dehydrogenase subunit 4L; K03882 NADH-ubiquinone oxidoreductase chain 4L [EC:1.6.5.3] (A)	Molecular Function: oxidoreductase activity, acting on NAD(P)H (GO:0016651), Biological Process: ATP synthesis coupled electron transport (GO:0042773), Biological Process: oxidation-reduction process (GO:0055114) Molecular Function: oxidoreductase activity, acting on NAD(P)H (GO:0016651), Biological Process: ATP synthesis coupled electron transport (GO:0042773), Biological Process: oxidation-redu…	NADH-ubiquinone/plastoquinone oxidoreductase chain 4L
Cm00G00570	Cellular Component: mitochondrial proton-transporting ATP synthase complex, coupling factor F(o) (GO:0000276),Molecular Function: hydrogen ion transmembrane transporter activity (GO:0015078),Biological Process: ATP synthesis coupled proton transport (GO:0015986)	ATPase subunit 4 (mitochondrion) [Ricinus communis]	ATP synthase protein MI25 OS=Nicotiana tabacum PE=2 SV=1	uncharacterized LOC18445533; K08518 syntaxin-binding protein 5 (A)	Cellular Component: mitochondrial proton-transporting ATP synthase complex, coupling factor F(o) (GO:0000276), Molecular Function: hydrogen ion transmembrane transporter activity (GO:0015078), Biological Process: ATP synthesis coupled proton transport (GO:0015986)	Mitochondrial ATP synthase B chain precursor (ATP-synt_B)
Cm00G00571	Cellular Component: membrane (GO:0016020),Biological Process: oxidation-reduction process (GO:0055114)	NADH dehydrogenase subunit 1, partial (mitochondrion) [Nicotiana tabacum/Hyoscyamus niger cybrid]	NADH-ubiquinone oxidoreductase chain 1 OS=Petunia hybrida GN=ND1 PE=3 SV=1	NADH-ubiquinone oxidoreductase chain 1; K03878 NADH-ubiquinone oxidoreductase chain 1 [EC:1.6.5.3] (A)	Cellular Component: membrane (GO:0016020), Biological Process: oxidation-reduction process (GO:0055114) Cellular Component: membrane (GO:0016020), Biological Process: oxidation-reduction process (GO:0055114)	NADH dehydrogenase
Cm00G00572	NA	uncharacterized protein [Arabidopsis thaliana]	NA	NA	NA	NA
Cm00G00573	Molecular Function: protein binding (GO:0005515)	PREDICTED: multiple C2 and transmembrane domain-containing protein 1-like [Solanum tuberosum]	Protein QUIRKY OS=Arabidopsis thaliana GN=QKY PE=2 SV=1	NA	Molecular Function: protein binding (GO:0005515) Molecular Function: protein binding (GO:0005515) Molecular Function: protein binding (GO:0005515) Molecular Function: protein binding (GO:0005515) Molecular Function: protein binding (GO:0005515) Molecular Function: protein binding (GO:0005515)	C2 domain C2 domain C2 domain
Cm00G00574	NA	hypothetical protein SORBIDRAFT_01g013120 [Sorghum bicolor]	Protein QUIRKY OS=Arabidopsis thaliana GN=QKY PE=2 SV=1	NA	NA	Plant phosphoribosyltransferase C-terminal
Cm00G00575	NA	PREDICTED: uncharacterized mitochondrial protein AtMg01110-like [Solanum tuberosum]	NA	NA	NA	Mitovirus RNA-dependent RNA polymerase
Cm00G00576	NA	conserved hypothetical protein [Ricinus communis]	NA	NA	NA	NA
Cm00G00577	NA	hypothetical protein PRUPE_ppa021798mg [Prunus persica]	NA	uncharacterized LOC106398135; K01051 pectinesterase [EC:3.1.1.11] (A)	NA	NA
Cm00G00578	NA	PREDICTED: pentatricopeptide repeat-containing protein At3g29230 [Prunus mume]	Pentatricopeptide repeat-containing protein At3g29230 OS=Arabidopsis thaliana GN=PCMP-E27 PE=2 SV=1	Pentatricopeptide repeat superfamily protein isoform 1; K01074 palmitoyl-protein thioesterase [EC:3.1.2.22] (A)	NA	PPR repeat PPR repeat PPR repeat PPR repeat PPR repeat PPR repeat PPR repeat family PPR repeat family Pentatricopeptide repeat domain
Cm00G00579	Molecular Function: protein binding (GO:0005515),Biological Process: defense response (GO:0006952),Molecular Function: ADP binding (GO:0043531)	LRR and NB-ARC domains-containing disease resistance protein, putative [Theobroma cacao]	Putative disease resistance protein RGA4 OS=Solanum bulbocastanum GN=RGA4 PE=2 SV=1	putative disease resistance protein RGA3; K19613 leucine-rich repeat protein SHOC2 (A)	Molecular Function: ADP binding (GO:0043531) Molecular Function: protein binding (GO:0005515) Biological Process: defense response (GO:0006952) Biological Process: defense response (GO:0006952) Biological Process: defense response (GO:0006952) Biological Process: defense response (GO:0006952) Molecular Function: protein binding (GO:0005515) Molecular Function: protein binding (GO:0005515)	NB-ARC domain Leucine rich repeat Leucine Rich Repeat
Cm00G00580	NA	hypothetical protein EUGRSUZ_G03374 [Eucalyptus grandis]	Carotenoid 9,10(9',10')-cleavage dioxygenase 1 OS=Pisum sativum GN=CCD1 PE=2 SV=1	carotenoid 9,10(9',10')-cleavage dioxygenase 1-like; K11159 carotenoid cleavage dioxygenase (A)	NA	Retinal pigment epithelial membrane protein
Cm00G00581	NA	PREDICTED: RING-H2 finger protein ATL65 [Cucumis sativus]	RING-H2 finger protein ATL65 OS=Arabidopsis thaliana GN=ATL65 PE=2 SV=2	RING-H2 finger protein ATL4O; K19041 E3 ubiquitin-protein ligase RNF38/44 [EC:2.3.2.27] (A)	NA	NA
Cm00G00582	Molecular Function: protein binding (GO:0005515)	hypothetical protein CICLE_v10007383mg [Citrus clementina]	Receptor-like protein kinase HSL1 OS=Arabidopsis thaliana GN=HSL1 PE=2 SV=1	Kinase family protein with leucine-rich repeat domain, putative; K00924 [EC:2.7.1.-] (A)	Molecular Function: protein binding (GO:0005515)	Leucine rich repeat Leucine Rich Repeat
Cm00G00583	NA	Kinase family protein with leucine-rich repeat domain, putative [Theobroma cacao]	Receptor-like protein kinase 5 OS=Arabidopsis thaliana GN=RLK5 PE=1 SV=1	Kinase family protein with leucine-rich repeat domain, putative; K00924 [EC:2.7.1.-] (A)	NA	NA
Cm00G00584	NA	hypothetical protein PRUPE_ppa003814mg [Prunus persica]	Carotenoid 9,10(9',10')-cleavage dioxygenase 1 OS=Phaseolus vulgaris GN=CCD1 PE=1 SV=1	hypothetical protein; K11159 carotenoid cleavage dioxygenase (A)	NA	Retinal pigment epithelial membrane protein
Cm00G00585	Molecular Function: sequence-specific DNA binding transcription factor activity (GO:0003700),Biological Process: regulation of transcription, DNA-dependent (GO:0006355)	PREDICTED: nuclear transcription factor Y subunit A-1-like [Prunus mume]	Nuclear transcription factor Y subunit A-1 OS=Arabidopsis thaliana GN=NFYA1 PE=2 SV=1	nuclear transcription factor Y subunit A-1-like; K08064 nuclear transcription factor Y, alpha (A)	Molecular Function: sequence-specific DNA binding transcription factor activity (GO:0003700), Biological Process: regulation of transcription, DNA-dependent (GO:0006355) Molecular Function: sequence-specific DNA binding transcription factor activity (GO:0003700), Biological Process: regulation of transcription, DNA-dependent (GO:0006355) Molecular Function: sequence-specific DNA binding transcrip…	CCAAT-binding transcription factor (CBF-B/NF-YA) subunit B
Cm00G00586	NA	PREDICTED: protein FRA10AC1 [Jatropha curcas]	Protein FRA10AC1 OS=Homo sapiens GN=FRA10AC1 PE=1 SV=3	protein FRA10AC1; K13121 protein FRA10AC1 (A)	NA	Folate-sensitive fragile site protein Fra10Ac1
Cm00G00587	Cellular Component: membrane (GO:0016020),Molecular Function: cellulose synthase (UDP-forming) activity (GO:0016760),Biological Process: cellulose biosynthetic process (GO:0030244)	PREDICTED: cellulose synthase A catalytic subunit 3 [UDP-forming] [Prunus mume]	Cellulose synthase A catalytic subunit 3 [UDP-forming] OS=Arabidopsis thaliana GN=CESA3 PE=1 SV=2	cellulose synthase A catalytic subunit 3 [UDP-forming]; K10999 cellulose synthase A [EC:2.4.1.12] (A)	Cellular Component: membrane (GO:0016020), Molecular Function: cellulose synthase (UDP-forming) activity (GO:0016760), Biological Process: cellulose biosynthetic process (GO:0030244)	Cellulose synthase Zinc-binding RING-finger
Cm00G00588	NA	Spindle and kinetochore-associated protein 1 isoform 1 [Theobroma cacao]	Spindle and kinetochore-associated protein 1 homolog OS=Arabidopsis thaliana GN=At3g60660 PE=2 SV=1	NA	NA	Protein of unknown function (DUF1395)
Cm00G00589	Molecular Function: structural constituent of ribosome (GO:0003735),Cellular Component: ribosome (GO:0005840),Biological Process: translation (GO:0006412)	ribosomal protein S19 [Cucurbita pepo]	Ribosomal protein S19, mitochondrial OS=Petunia hybrida GN=RPS19 PE=2 SV=2	rps19, ViviM_p060; ribosomal protein S19; K02965 small subunit ribosomal protein S19 (A)	Molecular Function: structural constituent of ribosome (GO:0003735), Cellular Component: ribosome (GO:0005840), Biological Process: translation (GO:0006412) Molecular Function: structural constituent of ribosome (GO:0003735), Cellular Component: ribosome (GO:0005840), Biological Process: translation (GO:0006412) Molecular Function: structural constituent of ribosome (GO:0003735), Cellular Compone…	Ribosomal protein S19
Cm00G00590	Molecular Function: structural constituent of ribosome (GO:0003735),Cellular Component: ribosome (GO:0005840),Biological Process: translation (GO:0006412),Molecular Function: rRNA binding (GO:0019843)	60S ribosomal protein L16, putative [Ricinus communis]	Ribosomal protein S3, mitochondrial OS=Petunia hybrida GN=YRPS3 PE=2 SV=1	60S ribosomal protein L16, putative; K02982 small subunit ribosomal protein S3 (A)	Molecular Function: structural constituent of ribosome (GO:0003735), Biological Process: translation (GO:0006412), Molecular Function: rRNA binding (GO:0019843) Molecular Function: structural constituent of ribosome (GO:0003735), Biological Process: translation (GO:0006412), Molecular Function: rRNA binding (GO:0019843) Molecular Function: structural constituent of ribosome (GO:0003735), Biologic…	Ribosomal protein S3, C-terminal domain Ribosomal protein L16p/L10e
Cm00G00591	Molecular Function: protein kinase activity (GO:0004672),Molecular Function: protein tyrosine kinase activity (GO:0004713),Molecular Function: ATP binding (GO:0005524),Biological Process: protein phosphorylation (GO:0006468),Biological Process: recognition of pollen (GO:0048544)	Serine/threonine kinases,protein kinases,ATP binding,sugar binding,kinases,carbohydrate binding, putative [Theobroma cacao]	G-type lectin S-receptor-like serine/threonine-protein kinase At1g11330 OS=Arabidopsis thaliana GN=At1g11330 PE=2 SV=3	G-type lectin S-receptor-like serine/threonine-protein kinase At1g11330; K04733 interleukin-1 receptor-associated kinase 4 [EC:2.7.11.1] (A)	Molecular Function: protein kinase activity (GO:0004672), Molecular Function: ATP binding (GO:0005524), Biological Process: protein phosphorylation (GO:0006468) Molecular Function: protein kinase activity (GO:0004672), Molecular Function: ATP binding (GO:0005524), Biological Process: protein phosphorylation (GO:0006468) Molecular Function: protein tyrosine kinase activity (GO:0004713), Biological…	Protein tyrosine kinase D-mannose binding lectin S-locus glycoprotein domain PAN-like domain
Cm00G00592	NA	hypothetical protein VITISV_016610 [Vitis vinifera]	Retrovirus-related Pol polyprotein from transposon TNT 1-94 OS=Nicotiana tabacum PE=2 SV=1	uncharacterized LOC103449689; K16570 gamma-tubulin complex component 3 (A)	NA	NA
Cm00G00593	NA	unnamed protein product [Vitis vinifera]	Retrovirus-related Pol polyprotein from transposon TNT 1-94 OS=Nicotiana tabacum PE=2 SV=1	uncharacterized LOC104434627; K00592 [ribulose-bisphosphate carboxylase]-lysine N-methyltransferase [EC:2.1.1.127] (A)	NA	NA
Cm00G00594	Molecular Function: nucleotide binding (GO:0000166),Molecular Function: uridine kinase activity (GO:0004849),Molecular Function: ATP binding (GO:0005524),Biological Process: metabolic process (GO:0008152),Molecular Function: kinase activity (GO:0016301),Molecular Function: phosphotransferase activity, alcohol group as acceptor (GO:0016773),Molecular Function: nucleoside-triphosphatase activity (G…	PREDICTED: uncharacterized protein LOC105135462 isoform X2 [Populus euphratica]	Uridine-cytidine kinase C OS=Dictyostelium discoideum GN=udkC PE=3 SV=1	uridine-cytidine kinase-like 1; K00876 uridine kinase [EC:2.7.1.48] (A)	Molecular Function: ATP binding (GO:0005524), Biological Process: metabolic process (GO:0008152), Molecular Function: kinase activity (GO:0016301) Molecular Function: uridine kinase activity (GO:0004849), Molecular Function: ATP binding (GO:0005524), Molecular Function: phosphotransferase activity, alcohol group as acceptor (GO:0016773) Molecular Function: uridine kinase activity (GO:0004849), Mo…	Phosphoribulokinase / Uridine kinase family
Cm00G00595	Molecular Function: protein binding (GO:0005515)	Prolactin regulatory element-binding protein, putative [Ricinus communis]	SEC12-like protein 2 OS=Arabidopsis thaliana GN=STL2P PE=1 SV=4	Prolactin regulatory element-binding protein, putative (EC:1.3.1.74); K14003 prolactin regulatory element-binding protein (A)	Molecular Function: protein binding (GO:0005515) Molecular Function: protein binding (GO:0005515) Molecular Function: protein binding (GO:0005515) Molecular Function: protein binding (GO:0005515) Molecular Function: protein binding (GO:0005515) Molecular Function: protein binding (GO:0005515) Molecular Function: protein binding (GO:0005515) Molecular Function: protein binding (GO:0005515)	WD domain, G-beta repeat WD domain, G-beta repeat
Cm00G00596	NA	PREDICTED: uridine-cytidine kinase C-like [Malus domestica]	Uridine-cytidine kinase C OS=Dictyostelium discoideum GN=udkC PE=3 SV=1	NA	NA	NA
Cm00G00597	NA	hypothetical protein CISIN_1g040134mg, partial [Citrus sinensis]	G-type lectin S-receptor-like serine/threonine-protein kinase RLK1 OS=Arabidopsis thaliana GN=RLK1 PE=2 SV=2	primary amine oxidase-like; K00276 primary-amine oxidase [EC:1.4.3.21] (A)	NA	D-mannose binding lectin
Cm00G00598	Biological Process: defense response (GO:0006952),Molecular Function: ADP binding (GO:0043531)	PREDICTED: disease resistance protein RGA2-like isoform X1 [Malus domestica]	Putative disease resistance protein RGA4 OS=Solanum bulbocastanum GN=RGA4 PE=2 SV=1	putative disease resistance protein RGA3; K19613 leucine-rich repeat protein SHOC2 (A)	Molecular Function: ADP binding (GO:0043531) Biological Process: defense response (GO:0006952) Biological Process: defense response (GO:0006952) Biological Process: defense response (GO:0006952) Biological Process: defense response (GO:0006952)	NB-ARC domain Leucine rich repeat
Cm00G00599	NA	PREDICTED: disease resistance RPP13-like protein 4 [Jatropha curcas]	Disease resistance RPP13-like protein 4 OS=Arabidopsis thaliana GN=RPP13L4 PE=1 SV=2	hypothetical protein; K19613 leucine-rich repeat protein SHOC2 (A)	NA	NA
Cm00G00600	NA	PREDICTED: fasciclin-like arabinogalactan protein 8 [Prunus mume]	Fasciclin-like arabinogalactan protein 8 OS=Arabidopsis thaliana GN=FLA8 PE=1 SV=1	NA	NA	NA
Cm00G00601	Cellular Component: integral to membrane (GO:0016021)	Sec-independent protein translocase protein (mitochondrion) [Malus domestica]	Uncharacterized tatC-like protein ymf16 OS=Arabidopsis thaliana GN=YMF16 PE=2 SV=2	NA	Cellular Component: integral to membrane (GO:0016021) Cellular Component: integral to membrane (GO:0016021) Cellular Component: integral to membrane (GO:0016021)	Sec-independent protein translocase protein (TatC)
Cm00G00602	NA	hypothetical protein L484_002552 [Morus notabilis]	NA	NA	NA	NA
Cm00G00603	Molecular Function: protein dimerization activity (GO:0046983)	PREDICTED: uncharacterized protein LOC104767878 [Camelina sativa]	NA	ABC transporter B family member 11-like; K05658 ATP-binding cassette, subfamily B (MDR/TAP), member 1 [EC:3.6.3.44] (A)	Molecular Function: protein dimerization activity (GO:0046983)	hAT family C-terminal dimerisation region
Cm00G00604	NA	PREDICTED: alpha carbonic anhydrase 4-like [Eucalyptus grandis]	Alpha carbonic anhydrase 4 OS=Arabidopsis thaliana GN=ACA4 PE=3 SV=1	alpha carbonic anhydrase 4-like; K01674 carbonic anhydrase [EC:4.2.1.1] (A)	NA	Eukaryotic-type carbonic anhydrase
Cm00G00605	Molecular Function: protein binding (GO:0005515),Biological Process: signal transduction (GO:0007165)	hypothetical protein POPTR_0008s22420g, partial [Populus trichocarpa]	TMV resistance protein N OS=Nicotiana glutinosa GN=N PE=1 SV=1	hypothetical protein; K19613 leucine-rich repeat protein SHOC2 (A)	Molecular Function: protein binding (GO:0005515), Biological Process: signal transduction (GO:0007165) Molecular Function: protein binding (GO:0005515), Biological Process: signal transduction (GO:0007165) Molecular Function: protein binding (GO:0005515), Biological Process: signal transduction (GO:0007165)	TIR domain
Cm00G00606	Molecular Function: structural constituent of ribosome (GO:0003735),Cellular Component: ribosome (GO:0005840),Biological Process: translation (GO:0006412)	ribosomal protein S19 [Cucurbita pepo]	Ribosomal protein S19, mitochondrial OS=Petunia hybrida GN=RPS19 PE=2 SV=2	rps19, ViviM_p060; ribosomal protein S19; K02965 small subunit ribosomal protein S19 (A)	Molecular Function: structural constituent of ribosome (GO:0003735), Cellular Component: ribosome (GO:0005840), Biological Process: translation (GO:0006412) Molecular Function: structural constituent of ribosome (GO:0003735), Cellular Component: ribosome (GO:0005840), Biological Process: translation (GO:0006412) Molecular Function: structural constituent of ribosome (GO:0003735), Cellular Compone…	Ribosomal protein S19
Cm00G00607	Molecular Function: structural constituent of ribosome (GO:0003735),Cellular Component: ribosome (GO:0005840),Biological Process: translation (GO:0006412)	ribosomal protein S3, partial (mitochondrion) [Chrysolepis sempervirens]	Ribosomal protein S3, mitochondrial OS=Petunia hybrida GN=YRPS3 PE=2 SV=1	rps3, ViviM_p061; ribosomal protein S3; K02982 small subunit ribosomal protein S3 (A)	Molecular Function: structural constituent of ribosome (GO:0003735), Cellular Component: ribosome (GO:0005840), Biological Process: translation (GO:0006412)	Ribosomal protein S3, C-terminal domain
Cm00G00608	Biological Process: recognition of pollen (GO:0048544)	PREDICTED: LOW QUALITY PROTEIN: G-type lectin S-receptor-like serine/threonine-protein kinase At4g03230 [Malus domestica]	G-type lectin S-receptor-like serine/threonine-protein kinase At4g03230 OS=Arabidopsis thaliana GN=At4g03230 PE=3 SV=3	G-type lectin S-receptor-like serine/threonine-protein kinase RKS1; K05349 beta-glucosidase [EC:3.2.1.21] (A)	Biological Process: recognition of pollen (GO:0048544)	D-mannose binding lectin S-locus glycoprotein domain
Cm00G00609	NA	PREDICTED: uncharacterized protein LOC103328326 [Prunus mume]	NA	NA	NA	NA
Cm00G00610	Cellular Component: exocyst (GO:0000145),Biological Process: vesicle docking involved in exocytosis (GO:0006904)	hypothetical protein CICLE_v10024146mg, partial [Citrus clementina]	Exocyst complex component SEC15B OS=Arabidopsis thaliana GN=SEC15B PE=1 SV=1	exocyst complex component SEC15B-like; K19985 exocyst complex component 6 (A)	Cellular Component: exocyst (GO:0000145), Biological Process: vesicle docking involved in exocytosis (GO:0006904) Cellular Component: exocyst (GO:0000145), Biological Process: vesicle docking involved in exocytosis (GO:0006904)	Exocyst complex subunit Sec15-like
Cm00G00611	NA	conserved hypothetical protein [Ricinus communis]	UPF0481 protein At3g47200 OS=Arabidopsis thaliana GN=At3g47200 PE=2 SV=1	NA	NA	Plant protein of unknown function Plant protein of unknown function Plant protein of unknown function
Cm00G00612	Biological Process: defense response (GO:0006952),Cellular Component: integral to membrane (GO:0016021)	NA	NA	endoglucanase 25; K08472 mlo protein (A)	Biological Process: defense response (GO:0006952), Cellular Component: integral to membrane (GO:0016021)	Mlo family
Cm00G00613	NA	conserved hypothetical protein [Ricinus communis]	UPF0481 protein At3g47200 OS=Arabidopsis thaliana GN=At3g47200 PE=2 SV=1	hypothetical protein; K07393 putative glutathione S-transferase (A)	NA	Plant protein of unknown function
Cm00G00614	Molecular Function: NADH dehydrogenase (ubiquinone) activity (GO:0008137),Biological Process: oxidation-reduction process (GO:0055114)	orf224 (mitochondrion) [Eruca vesicaria subsp. sativa]	NADH dehydrogenase [ubiquinone] iron-sulfur protein 3 OS=Arabidopsis thaliana GN=NAD9 PE=2 SV=2	nad9, C3258_p15; nad9; K03936 NADH dehydrogenase (ubiquinone) Fe-S protein 3 [EC:1.6.5.3 1.6.99.3] (A)	Molecular Function: NADH dehydrogenase (ubiquinone) activity (GO:0008137), Biological Process: oxidation-reduction process (GO:0055114) Molecular Function: NADH dehydrogenase (ubiquinone) activity (GO:0008137), Biological Process: oxidation-reduction process (GO:0055114)	Respiratory-chain NADH dehydrogenase, 30 Kd subunit
Cm00G00615	NA	hypothetical protein (mitochondrion) [Capsicum annuum]	NA	NA	NA	NA
Cm00G00616	NA	hypothetical protein PRUPE_ppa026667mg, partial [Prunus persica]	NA	NA	NA	NA
Cm00G00617	Molecular Function: cytochrome-c oxidase activity (GO:0004129),Molecular Function: iron ion binding (GO:0005506),Molecular Function: electron carrier activity (GO:0009055),Biological Process: aerobic respiration (GO:0009060),Cellular Component: integral to membrane (GO:0016021),Molecular Function: heme binding (GO:0020037),Biological Process: oxidation-reduction process (GO:0055114)	cytochrome oxidase subunit 1 [Albizia julibrissin]	Cytochrome c oxidase subunit 1 OS=Glycine max GN=COX1 PE=3 SV=3	cytochrome oxidase subunit, putative (EC:1.9.3.1); K02256 cytochrome c oxidase subunit 1 [EC:1.9.3.1] (A)	Molecular Function: cytochrome-c oxidase activity (GO:0004129), Molecular Function: iron ion binding (GO:0005506), Molecular Function: electron carrier activity (GO:0009055), Biological Process: aerobic respiration (GO:0009060), Cellular Component: integral to membrane (GO:0016021), Molecular Function: heme binding (GO:0020037), Biological Process: oxidation-reduction process (GO:0055114) Molecul…	Cytochrome C and Quinol oxidase polypeptide I
Cm00G00618	NA	hypothetical protein EUTSA_v10028304mg, partial [Eutrema salsugineum]	NA	NA	NA	NA
Cm00G00619	Molecular Function: oxidoreductase activity, acting on NAD(P)H (GO:0016651),Biological Process: ATP synthesis coupled electron transport (GO:0042773),Biological Process: oxidation-reduction process (GO:0055114)	NADH dehydrogenase subunit 4L, partial (mitochondrion) [Utricularia gibba]	NADH-ubiquinone oxidoreductase chain 4L OS=Arabidopsis thaliana GN=ND4L PE=2 SV=2	nad4L, ViviM_p050; NADH dehydrogenase subunit 4L; K03882 NADH-ubiquinone oxidoreductase chain 4L [EC:1.6.5.3] (A)	Molecular Function: oxidoreductase activity, acting on NAD(P)H (GO:0016651), Biological Process: ATP synthesis coupled electron transport (GO:0042773), Biological Process: oxidation-reduction process (GO:0055114) Molecular Function: oxidoreductase activity, acting on NAD(P)H (GO:0016651), Biological Process: ATP synthesis coupled electron transport (GO:0042773), Biological Process: oxidation-redu…	NADH-ubiquinone/plastoquinone oxidoreductase chain 4L
Cm00G00620	NA	NA	NA	NA	NA	NA
Cm00G00621	NA	PREDICTED: uncharacterized protein LOC103339049 isoform X2 [Prunus mume]	NA	NA	NA	Domain of unknown function (DUF309)
Cm00G00622	Molecular Function: peroxidase activity (GO:0004601),Biological Process: response to oxidative stress (GO:0006979),Molecular Function: heme binding (GO:0020037),Biological Process: oxidation-reduction process (GO:0055114)	Peroxidase 64 [Theobroma cacao]	Peroxidase 64 OS=Arabidopsis thaliana GN=PER64 PE=1 SV=1	Peroxidase 64; K00430 peroxidase [EC:1.11.1.7] (A)	Molecular Function: peroxidase activity (GO:0004601), Biological Process: response to oxidative stress (GO:0006979), Molecular Function: heme binding (GO:0020037), Biological Process: oxidation-reduction process (GO:0055114) Molecular Function: peroxidase activity (GO:0004601), Biological Process: response to oxidative stress (GO:0006979), Molecular Function: heme binding (GO:0020037), Biological…	Peroxidase
Cm00G00623	NA	PREDICTED: methyltransferase-like protein 23 [Pyrus x bretschneideri]	Methyltransferase-like protein 23 OS=Xenopus laevis GN=mettl23 PE=2 SV=1	N-acetylglucosamine kinase (EC:2.7.1.59); K00884 N-acetylglucosamine kinase [EC:2.7.1.59] (A)	NA	Lysine methyltransferase
Cm00G00624	NA	hypothetical protein PHAVU_003G266300g [Phaseolus vulgaris]	NA	hypothetical protein; K14964 Set1/Ash2 histone methyltransferase complex subunit ASH2 (A)	NA	NA
Cm00G00625	NA	hypothetical protein CICLE_v10003144mg [Citrus clementina]	Putative 3'-5' exonuclease R431 OS=Acanthamoeba polyphaga mimivirus GN=MIMI_R431 PE=3 SV=1	NA	NA	NA
Cm00G00626	NA	hypothetical protein CICLE_v10003144mg [Citrus clementina]	NA	NA	NA	NA
Cm00G00627	NA	hypothetical protein CICLE_v10003144mg [Citrus clementina]	NA	NA	NA	NA
Cm00G00628	NA	hypothetical protein CICLE_v10003144mg [Citrus clementina]	Putative 3'-5' exonuclease R431 OS=Acanthamoeba polyphaga mimivirus GN=MIMI_R431 PE=3 SV=1	NA	NA	NA
Cm00G00629	NA	RecName: Full=Uncharacterized mitochondrial protein AtMg00660; AltName: Full=ORF149 []	Uncharacterized mitochondrial protein AtMg00660 OS=Arabidopsis thaliana GN=AtMg00660 PE=4 SV=1	NA	NA	NA
Cm00G00630	Molecular Function: structural constituent of ribosome (GO:0003735),Cellular Component: ribosome (GO:0005840),Biological Process: translation (GO:0006412)	ribosomal protein L5 (mitochondrion) [Francoa sonchifolia]	60S ribosomal protein L5, mitochondrial OS=Arabidopsis thaliana GN=RPL5 PE=2 SV=1	hypothetical protein; K02954 small subunit ribosomal protein S14 (A)	Molecular Function: structural constituent of ribosome (GO:0003735), Cellular Component: ribosome (GO:0005840), Biological Process: translation (GO:0006412)	Ribosomal protein L5
Cm00G00631	Biological Process: mature ribosome assembly (GO:0042256),Molecular Function: ribosome binding (GO:0043022)	unnamed protein product [Coffea canephora]	Eukaryotic translation initiation factor 6-2 OS=Arabidopsis thaliana GN=EIF6-2 PE=2 SV=1	eukaryotic translation initiation factor 6-2; K03264 translation initiation factor 6 (A)	Biological Process: mature ribosome assembly (GO:0042256), Molecular Function: ribosome binding (GO:0043022) Biological Process: mature ribosome assembly (GO:0042256), Molecular Function: ribosome binding (GO:0043022) Biological Process: mature ribosome assembly (GO:0042256), Molecular Function: ribosome binding (GO:0043022)	eIF-6 family
Cm00G00632	Molecular Function: ATP binding (GO:0005524),Biological Process: protein folding (GO:0006457),Biological Process: cellular protein metabolic process (GO:0044267),Molecular Function: unfolded protein binding (GO:0051082)	PREDICTED: T-complex protein 1 subunit gamma-like [Phoenix dactylifera]	T-complex protein 1 subunit gamma OS=Arabidopsis thaliana GN=CCT3 PE=1 SV=1	T-complex protein 1 subunit gamma-like; K09495 T-complex protein 1 subunit gamma (A)	Molecular Function: ATP binding (GO:0005524), Biological Process: cellular protein metabolic process (GO:0044267) Molecular Function: ATP binding (GO:0005524), Biological Process: protein folding (GO:0006457), Molecular Function: unfolded protein binding (GO:0051082) Molecular Function: ATP binding (GO:0005524), Biological Process: cellular protein metabolic process (GO:0044267)	TCP-1/cpn60 chaperonin family
Cm00G00633	Molecular Function: ATP binding (GO:0005524),Biological Process: protein folding (GO:0006457),Biological Process: cellular protein metabolic process (GO:0044267),Molecular Function: unfolded protein binding (GO:0051082)	unknown [Medicago truncatula]	T-complex protein 1 subunit gamma OS=Arabidopsis thaliana GN=CCT3 PE=1 SV=1	T-complex protein 1 subunit gamma; K09495 T-complex protein 1 subunit gamma (A)	Molecular Function: ATP binding (GO:0005524), Biological Process: cellular protein metabolic process (GO:0044267) Molecular Function: ATP binding (GO:0005524), Biological Process: protein folding (GO:0006457), Molecular Function: unfolded protein binding (GO:0051082) Molecular Function: ATP binding (GO:0005524), Biological Process: cellular protein metabolic process (GO:0044267)	TCP-1/cpn60 chaperonin family
Cm00G00634	NA	hypothetical protein POPTR_0002s04960g, partial [Populus trichocarpa]	NA	DNA topoisomerase 2-like; K03164 DNA topoisomerase II [EC:5.99.1.3] (A)	NA	Domain of unknown function
Cm00G00635	Biological Process: chlorophyll catabolic process (GO:0015996),Molecular Function: chlorophyllase activity (GO:0047746)	hypothetical protein PRUPE_ppa014909mg [Prunus persica]	Chlorophyllase-1 OS=Arabidopsis thaliana GN=CLH1 PE=1 SV=1	hypothetical protein; K08099 chlorophyllase [EC:3.1.1.14] (A)	Biological Process: chlorophyll catabolic process (GO:0015996), Molecular Function: chlorophyllase activity (GO:0047746)	Chlorophyllase
Cm00G00636	Molecular Function: structural constituent of ribosome (GO:0003735),Cellular Component: ribosome (GO:0005840),Biological Process: translation (GO:0006412)	ribosomal protein S3, partial (mitochondrion) [Chrysolepis sempervirens]	Ribosomal protein S3, mitochondrial OS=Petunia hybrida GN=YRPS3 PE=2 SV=1	rps3, ViviM_p061; ribosomal protein S3; K02982 small subunit ribosomal protein S3 (A)	Molecular Function: structural constituent of ribosome (GO:0003735), Cellular Component: ribosome (GO:0005840), Biological Process: translation (GO:0006412)	Ribosomal protein S3, C-terminal domain
Cm00G00637	Molecular Function: structural constituent of ribosome (GO:0003735),Cellular Component: ribosome (GO:0005840),Biological Process: translation (GO:0006412)	ribosomal protein S19 [Cucurbita pepo]	Ribosomal protein S19, mitochondrial OS=Petunia hybrida GN=RPS19 PE=2 SV=2	rps19, ViviM_p060; ribosomal protein S19; K02965 small subunit ribosomal protein S19 (A)	Molecular Function: structural constituent of ribosome (GO:0003735), Cellular Component: ribosome (GO:0005840), Biological Process: translation (GO:0006412) Molecular Function: structural constituent of ribosome (GO:0003735), Cellular Component: ribosome (GO:0005840), Biological Process: translation (GO:0006412) Molecular Function: structural constituent of ribosome (GO:0003735), Cellular Compone…	Ribosomal protein S19
Cm00G00638	Molecular Function: structural constituent of ribosome (GO:0003735),Cellular Component: ribosome (GO:0005840),Biological Process: translation (GO:0006412)	ribosomal protein S19 [Cucurbita pepo]	Ribosomal protein S19, mitochondrial OS=Petunia hybrida GN=RPS19 PE=2 SV=2	rps19, ViviM_p060; ribosomal protein S19; K02965 small subunit ribosomal protein S19 (A)	Molecular Function: structural constituent of ribosome (GO:0003735), Cellular Component: ribosome (GO:0005840), Biological Process: translation (GO:0006412) Molecular Function: structural constituent of ribosome (GO:0003735), Cellular Component: ribosome (GO:0005840), Biological Process: translation (GO:0006412) Molecular Function: structural constituent of ribosome (GO:0003735), Cellular Compone…	Ribosomal protein S19
Cm00G00639	NA	PREDICTED: carboxypeptidase D isoform X3 [Cicer arietinum]	NA	carboxypeptidase D; K07752 carboxypeptidase D [EC:3.4.17.22] (A)	NA	NA
Cm00G00640	Molecular Function: ATP binding (GO:0005524),Molecular Function: ATPase activity (GO:0016887)	Hyoscyamine 6-dioxygenase [Morus notabilis]	Hyoscyamine 6-dioxygenase OS=Hyoscyamus niger GN=H6H PE=1 SV=1	mugineic-acid 3-dioxygenase-like; K18054 2'-deoxymugineic-acid 2'-dioxygenase / mugineic-acid 3-dioxygenase [EC:1.14.11.24 1.14.11.25] (A)	Molecular Function: ATP binding (GO:0005524), Molecular Function: ATPase activity (GO:0016887)	ABC transporter
Cm00G00641	NA	PREDICTED: uncharacterized protein LOC103319022 [Prunus mume]	NA	NA	NA	Plant transposase (Ptta/En/Spm family)
Cm00G00642	NA	PREDICTED: uncharacterized protein LOC104877653 [Vitis vinifera]	NA	NA	NA	NA
Cm00G00643	Molecular Function: carbon-sulfur lyase activity (GO:0016846)	PREDICTED: tryptophan aminotransferase-related protein 4-like [Glycine max]	Tryptophan aminotransferase-related protein 4 OS=Arabidopsis thaliana GN=TAR4 PE=2 SV=2	nucleotide binding protein, putative (EC:4.4.1.4); K14548 U3 small nucleolar RNA-associated protein 4 (A)	Molecular Function: carbon-sulfur lyase activity (GO:0016846) Molecular Function: carbon-sulfur lyase activity (GO:0016846)	Allinase Alliinase EGF-like domain
Cm00G00644	Molecular Function: ADP binding (GO:0043531)	PREDICTED: uncharacterized protein LOC105124982 [Populus euphratica]	Probable disease resistance protein At4g27220 OS=Arabidopsis thaliana GN=At4g27220 PE=2 SV=1	disease resistance protein RPS2-like; K13459 disease resistance protein RPS2 (A)	Molecular Function: ADP binding (GO:0043531)	Leucine rich repeat NB-ARC domain
Cm00G00645	Molecular Function: iron ion binding (GO:0005506),Molecular Function: electron carrier activity (GO:0009055),Molecular Function: oxidoreductase activity, acting on paired donors, with incorporation or reduction of molecular oxygen (GO:0016705),Molecular Function: heme binding (GO:0020037),Biological Process: oxidation-reduction process (GO:0055114)	cytochrome P450, putative [Ricinus communis]	Cytochrome P450 CYP82H23 (Fragment) OS=Panax ginseng PE=2 SV=1	cytochrome P450 82C4-like; K00517 [EC:1.14.-.-] (A)	Molecular Function: iron ion binding (GO:0005506), Molecular Function: electron carrier activity (GO:0009055), Molecular Function: oxidoreductase activity, acting on paired donors, with incorporation or reduction of molecular oxygen (GO:0016705), Molecular Function: heme binding (GO:0020037), Biological Process: oxidation-reduction process (GO:0055114) Molecular Function: iron ion binding (GO:000…	Cytochrome P450
Cm00G00646	NA	putative cytochrome P450 family protein, partial [Populus trichocarpa]	Cytochrome P450 82C4 OS=Arabidopsis thaliana GN=CYP82C4 PE=2 SV=1	cytochrome P450 82C4-like; K00517 [EC:1.14.-.-] (A)	NA	NA
Cm00G00647	Molecular Function: iron ion binding (GO:0005506),Molecular Function: electron carrier activity (GO:0009055),Molecular Function: oxidoreductase activity, acting on paired donors, with incorporation or reduction of molecular oxygen (GO:0016705),Molecular Function: heme binding (GO:0020037),Biological Process: oxidation-reduction process (GO:0055114)	Cytochrome P450 82A3, putative isoform 2 [Theobroma cacao]	Cytochrome P450 82C4 OS=Arabidopsis thaliana GN=CYP82C4 PE=2 SV=1	cytochrome P450 82C4-like; K00517 [EC:1.14.-.-] (A)	Molecular Function: iron ion binding (GO:0005506), Molecular Function: electron carrier activity (GO:0009055), Molecular Function: oxidoreductase activity, acting on paired donors, with incorporation or reduction of molecular oxygen (GO:0016705), Molecular Function: heme binding (GO:0020037), Biological Process: oxidation-reduction process (GO:0055114) Molecular Function: iron ion binding (GO:000…	Cytochrome P450
Cm00G00648	Molecular Function: structural constituent of ribosome (GO:0003735),Cellular Component: ribosome (GO:0005840),Biological Process: translation (GO:0006412),Molecular Function: rRNA binding (GO:0019843)	ribosomal protein L16 [Castanea mollissima]	50S ribosomal protein L16, chloroplastic OS=Vitis vinifera GN=rpl16 PE=3 SV=1	rpl16, ViviM_p114; ribosomal protein L16; K02878 large subunit ribosomal protein L16 (A)	Molecular Function: structural constituent of ribosome (GO:0003735), Cellular Component: ribosome (GO:0005840), Biological Process: translation (GO:0006412) Molecular Function: structural constituent of ribosome (GO:0003735), Biological Process: translation (GO:0006412), Molecular Function: rRNA binding (GO:0019843) Molecular Function: structural constituent of ribosome (GO:0003735), Biological P…	Ribosomal protein L16p/L10e
Cm00G00649	Molecular Function: structural constituent of ribosome (GO:0003735),Cellular Component: ribosome (GO:0005840),Biological Process: translation (GO:0006412)	ribosomal protein L14 [Castanea mollissima]	50S ribosomal protein L14, chloroplastic OS=Eucalyptus globulus subsp. globulus GN=rpl14 PE=3 SV=1	rpl14; ribosomal protein L14; K02874 large subunit ribosomal protein L14 (A)	Molecular Function: structural constituent of ribosome (GO:0003735), Cellular Component: ribosome (GO:0005840), Biological Process: translation (GO:0006412) Molecular Function: structural constituent of ribosome (GO:0003735), Cellular Component: ribosome (GO:0005840), Biological Process: translation (GO:0006412)	Ribosomal protein L14p/L23e
Cm00G00650	Molecular Function: structural constituent of ribosome (GO:0003735),Cellular Component: ribosome (GO:0005840),Biological Process: translation (GO:0006412)	ribosomal protein S11 [Castanea mollissima]	30S ribosomal protein S11, chloroplastic OS=Vitis vinifera GN=rps11 PE=3 SV=1	rps11, ViviM_p119; ribosomal protein S11; K02948 small subunit ribosomal protein S11 (A)	Molecular Function: structural constituent of ribosome (GO:0003735), Cellular Component: ribosome (GO:0005840), Biological Process: translation (GO:0006412) Molecular Function: structural constituent of ribosome (GO:0003735), Cellular Component: ribosome (GO:0005840), Biological Process: translation (GO:0006412)	Ribosomal protein S11
Cm00G00651	Molecular Function: DNA binding (GO:0003677),Molecular Function: DNA-directed RNA polymerase activity (GO:0003899),Biological Process: transcription, DNA-dependent (GO:0006351),Molecular Function: protein dimerization activity (GO:0046983)	RNA polymerase alpha subunit [Castanea mollissima]	DNA-directed RNA polymerase subunit alpha OS=Eucalyptus globulus subsp. globulus GN=rpoA PE=3 SV=1	rpoA; RNA polymerase alpha subunit; K03040 DNA-directed RNA polymerase subunit alpha [EC:2.7.7.6] (A)	Molecular Function: DNA binding (GO:0003677), Molecular Function: DNA-directed RNA polymerase activity (GO:0003899), Biological Process: transcription, DNA-dependent (GO:0006351) Biological Process: transcription, DNA-dependent (GO:0006351), Molecular Function: protein dimerization activity (GO:0046983) Molecular Function: DNA binding (GO:0003677), Molecular Function: DNA-directed RNA polymerase …	RNA polymerase Rpb3/Rpb11 dimerisation domain Bacterial RNA polymerase, alpha chain C terminal domain RNA polymerase Rpb3/RpoA insert domain
Cm00G00652	Molecular Function: electron carrier activity (GO:0009055),Cellular Component: photosystem II (GO:0009523),Biological Process: photosynthesis (GO:0015979),Cellular Component: membrane (GO:0016020),Molecular Function: oxidoreductase activity (GO:0016491),Biological Process: respiratory electron transport chain (GO:0022904),Molecular Function: phosphate ion binding (GO:0042301),Biological Process: …	PREDICTED: cytochrome b6 [Populus euphratica]	Cytochrome b6 OS=Cucumis sativus GN=petB PE=3 SV=1	cytochrome b; K02635 cytochrome b6 (A)	Cellular Component: photosystem II (GO:0009523), Biological Process: photosynthesis (GO:0015979), Cellular Component: membrane (GO:0016020), Molecular Function: phosphate ion binding (GO:0042301), Biological Process: protein stabilization (GO:0050821) Molecular Function: electron carrier activity (GO:0009055), Cellular Component: membrane (GO:0016020), Molecular Function: oxidoreductase activity …	Cytochrome b(N-terminal)/b6/petB Photosystem II 10 kDa phosphoprotein
Cm00G00653	Cellular Component: photosystem (GO:0009521),Biological Process: photosynthetic electron transport chain (GO:0009767),Cellular Component: membrane (GO:0016020),Molecular Function: chlorophyll binding (GO:0016168),Biological Process: photosynthesis, light reaction (GO:0019684)	photosystem II CP47 chlorophyll apoprotein [Castanea mollissima]	Photosystem II CP47 reaction center protein OS=Vitis vinifera GN=psbB PE=3 SV=1	psbB, ViviCp048; photosystem II P680 chlorophyll A apoprotein; K02704 photosystem II CP47 chlorophyll apoprotein (A)	Cellular Component: photosystem (GO:0009521), Biological Process: photosynthetic electron transport chain (GO:0009767), Cellular Component: membrane (GO:0016020), Molecular Function: chlorophyll binding (GO:0016168), Biological Process: photosynthesis, light reaction (GO:0019684)	Photosystem II protein
Cm00G00654	Molecular Function: serine-type endopeptidase activity (GO:0004252),Biological Process: proteolysis (GO:0006508)	clp protease proteolytic subunit [Castanea mollissima]	ATP-dependent Clp protease proteolytic subunit OS=Calycanthus floridus var. glaucus GN=clpP PE=3 SV=1	clpP, EucgrC_p046; clp protease proteolytic subunit; K01358 ATP-dependent Clp protease, protease subunit [EC:3.4.21.92] (A)	Molecular Function: serine-type endopeptidase activity (GO:0004252), Biological Process: proteolysis (GO:0006508) Molecular Function: serine-type endopeptidase activity (GO:0004252), Biological Process: proteolysis (GO:0006508)	Clp protease Clp protease
Cm00G00655	Molecular Function: structural constituent of ribosome (GO:0003735),Cellular Component: intracellular (GO:0005622),Cellular Component: ribosome (GO:0005840),Biological Process: translation (GO:0006412),Molecular Function: rRNA binding (GO:0019843)	ribosomal protein L20 [Castanea mollissima]	50S ribosomal protein L20, chloroplastic OS=Cucumis sativus GN=rpl20 PE=3 SV=1	rpl20, CsCp065; 50S ribosomal protein L20; K02887 large subunit ribosomal protein L20 (A)	Molecular Function: structural constituent of ribosome (GO:0003735), Cellular Component: intracellular (GO:0005622), Cellular Component: ribosome (GO:0005840), Biological Process: translation (GO:0006412), Molecular Function: rRNA binding (GO:0019843) Molecular Function: structural constituent of ribosome (GO:0003735), Cellular Component: intracellular (GO:0005622), Cellular Component: ribosome (…	Ribosomal protein L20
Cm00G00656	Molecular Function: structural constituent of ribosome (GO:0003735),Cellular Component: intracellular (GO:0005622),Cellular Component: ribosome (GO:0005840),Biological Process: translation (GO:0006412)	ribosomal protein S18 [Castanea mollissima]	30S ribosomal protein S18, chloroplastic OS=Morus indica GN=rps18 PE=3 SV=1	rps18, FvH4_C0065; ribosomal protein S18; K02963 small subunit ribosomal protein S18 (A)	Molecular Function: structural constituent of ribosome (GO:0003735), Cellular Component: intracellular (GO:0005622), Cellular Component: ribosome (GO:0005840), Biological Process: translation (GO:0006412) Molecular Function: structural constituent of ribosome (GO:0003735), Cellular Component: intracellular (GO:0005622), Cellular Component: ribosome (GO:0005840), Biological Process: translation (G…	Ribosomal protein S18
Cm00G00657	Molecular Function: structural constituent of ribosome (GO:0003735),Cellular Component: intracellular (GO:0005622),Cellular Component: ribosome (GO:0005840),Biological Process: translation (GO:0006412)	ribosomal protein L33 [Castanea mollissima]	50S ribosomal protein L33, chloroplastic OS=Aethionema grandiflorum GN=rpl33 PE=3 SV=1	rpl33; ribosomal protein L33; K02913 large subunit ribosomal protein L33 (A)	Molecular Function: structural constituent of ribosome (GO:0003735), Cellular Component: intracellular (GO:0005622), Cellular Component: ribosome (GO:0005840), Biological Process: translation (GO:0006412)	Ribosomal protein L33
Cm00G00658	Cellular Component: photosystem II (GO:0009523),Biological Process: photosynthesis (GO:0015979),Cellular Component: integral to membrane (GO:0016021),Molecular Function: metal ion binding (GO:0046872)	photosystem II cytochrome b559 alpha subunit [Castanea mollissima]	Cytochrome b559 subunit alpha OS=Vitis vinifera GN=psbE PE=3 SV=1	psbE; photosystem II cytochrome b559 alpha subunit; K02707 photosystem II cytochrome b559 subunit alpha (A)	Cellular Component: photosystem II (GO:0009523), Biological Process: photosynthesis (GO:0015979), Cellular Component: integral to membrane (GO:0016021), Molecular Function: metal ion binding (GO:0046872) Biological Process: photosynthesis (GO:0015979)	Lumenal portion of Cytochrome b559, alpha (gene psbE) subunit Cytochrome b559, alpha (gene psbE) and beta (gene psbF)subunits
Cm00G00659	Molecular Function: iron ion binding (GO:0005506),Molecular Function: electron carrier activity (GO:0009055),Biological Process: photosynthesis (GO:0015979),Molecular Function: heme binding (GO:0020037),Cellular Component: integral to thylakoid membrane (GO:0031361)	cytochrome f [Castanea mollissima]	Cytochrome f OS=Cucumis sativus GN=petA PE=3 SV=1	petA, ViviCp034; apocytochrome f precursor; K02634 apocytochrome f (A)	Molecular Function: iron ion binding (GO:0005506), Molecular Function: electron carrier activity (GO:0009055), Biological Process: photosynthesis (GO:0015979), Molecular Function: heme binding (GO:0020037), Cellular Component: integral to thylakoid membrane (GO:0031361) Molecular Function: iron ion binding (GO:0005506), Molecular Function: electron carrier activity (GO:0009055), Biological Proces…	Apocytochrome F, C-terminal
Cm00G00660	Cellular Component: photosystem I (GO:0009522),Cellular Component: thylakoid (GO:0009579),Biological Process: photosynthesis (GO:0015979),Cellular Component: integral to membrane (GO:0016021)	photosystem I assembly protein Ycf4 (chloroplast) [Quercus aquifolioides]	Photosystem I assembly protein Ycf4 OS=Gossypium hirsutum GN=ycf4 PE=3 SV=1	photosystem I assembly protein Ycf4; K01963 acetyl-CoA carboxylase carboxyl transferase subunit beta [EC:6.4.1.2] (A)	Cellular Component: photosystem I (GO:0009522), Cellular Component: thylakoid (GO:0009579), Biological Process: photosynthesis (GO:0015979), Cellular Component: integral to membrane (GO:0016021) Cellular Component: photosystem I (GO:0009522), Cellular Component: thylakoid (GO:0009579), Biological Process: photosynthesis (GO:0015979), Cellular Component: integral to membrane (GO:0016021)	Ycf4
Cm00G00661	Molecular Function: acetyl-CoA carboxylase activity (GO:0003989),Biological Process: fatty acid biosynthetic process (GO:0006633),Cellular Component: acetyl-CoA carboxylase complex (GO:0009317),Molecular Function: ligase activity (GO:0016874)	acetyl-CoA carboxylase carboxyltransferase beta subunit [Castanea mollissima]	Acetyl-coenzyme A carboxylase carboxyl transferase subunit beta, chloroplastic OS=Carica papaya GN=accD PE=3 SV=1	accD; acetyl-CoA carboxylase carboxyltransferase beta subunit; K01963 acetyl-CoA carboxylase carboxyl transferase subunit beta [EC:6.4.1.2] (A)	Molecular Function: ligase activity (GO:0016874) Molecular Function: acetyl-CoA carboxylase activity (GO:0003989), Biological Process: fatty acid biosynthetic process (GO:0006633), Cellular Component: acetyl-CoA carboxylase complex (GO:0009317) Molecular Function: acetyl-CoA carboxylase activity (GO:0003989), Biological Process: fatty acid biosynthetic process (GO:0006633), Cellular Component: ac…	Carboxyl transferase domain
Cm00G00662	Molecular Function: magnesium ion binding (GO:0000287),Biological Process: carbon fixation (GO:0015977),Molecular Function: ribulose-bisphosphate carboxylase activity (GO:0016984)	ribulose 1,5-bisphosphate carboxylase/oxygenase large subunit [Lithocarpus balansae]	Ribulose bisphosphate carboxylase large chain OS=Castanea sativa GN=rbcL PE=3 SV=1	ribulose bisphosphate carboxylase large chain; K01601 ribulose-bisphosphate carboxylase large chain [EC:4.1.1.39] (A)	Molecular Function: magnesium ion binding (GO:0000287) Molecular Function: magnesium ion binding (GO:0000287), Biological Process: carbon fixation (GO:0015977), Molecular Function: ribulose-bisphosphate carboxylase activity (GO:0016984)	Ribulose bisphosphate carboxylase large chain, catalytic domain Ribulose bisphosphate carboxylase large chain, N-terminal domain
Cm00G00663	Molecular Function: nucleotide binding (GO:0000166),Molecular Function: ATP binding (GO:0005524),Biological Process: ATP synthesis coupled proton transport (GO:0015986),Biological Process: ATP hydrolysis coupled proton transport (GO:0015991),Biological Process: proton transport (GO:0015992),Molecular Function: hydrolase activity, acting on acid anhydrides, catalyzing transmembrane movement of sub…	ATP synthase CF1 beta subunit [Castanea mollissima]	ATP synthase subunit beta, chloroplastic OS=Castanea sativa GN=atpB PE=3 SV=1	atpB, FvH4_C0048; ATP synthase CF1 beta subunit; K02112 F-type H+-transporting ATPase subunit beta [EC:3.6.3.14] (A)	Molecular Function: ATP binding (GO:0005524) Biological Process: ATP hydrolysis coupled proton transport (GO:0015991), Molecular Function: hydrolase activity, acting on acid anhydrides, catalyzing transmembrane movement of substances (GO:0016820), Cellular Component: proton-transporting two-sector ATPase complex, catalytic domain (GO:0033178) Biological Process: proton transport (GO:0015992), Bio…	ATP synthase alpha/beta family, nucleotide-binding domain ATP synthase alpha/beta chain, C terminal domain ATP synthase alpha/beta family, beta-barrel domain
Cm00G00664	Molecular Function: NADH dehydrogenase (ubiquinone) activity (GO:0008137),Biological Process: oxidation-reduction process (GO:0055114)	NADH-plastoquinone oxidoreductase subunit 3 [Castanea mollissima]	NAD(P)H-quinone oxidoreductase subunit 3, chloroplastic OS=Gossypium hirsutum GN=ndhC PE=3 SV=1	ndhC, ndh3, GoraCp026; NADH dehydrogenase subunit 3; K05574 NAD(P)H-quinone oxidoreductase subunit 3 [EC:1.6.5.3] (A)	Molecular Function: NADH dehydrogenase (ubiquinone) activity (GO:0008137), Biological Process: oxidation-reduction process (GO:0055114) Molecular Function: NADH dehydrogenase (ubiquinone) activity (GO:0008137), Biological Process: oxidation-reduction process (GO:0055114)	NADH-ubiquinone/plastoquinone oxidoreductase, chain 3
Cm00G00665	Cellular Component: intracellular (GO:0005622),Molecular Function: rRNA binding (GO:0019843)	ribosomal protein S4 [Castanea mollissima]	30S ribosomal protein S4, chloroplastic OS=Eucalyptus globulus subsp. globulus GN=rps4 PE=3 SV=1	rps4, EucgrC_p022; ribosomal protein S4; K02986 small subunit ribosomal protein S4 (A)	Cellular Component: intracellular (GO:0005622), Molecular Function: rRNA binding (GO:0019843)	Ribosomal protein S4/S9 N-terminal domain
Cm00G00666	Cellular Component: photosystem I (GO:0009522),Cellular Component: thylakoid (GO:0009579),Biological Process: photosynthesis (GO:0015979),Cellular Component: integral to membrane (GO:0016021)	photosystem I P700 apoprotein A1 [Castanea mollissima]	Photosystem I P700 chlorophyll a apoprotein A1 OS=Eucalyptus globulus subsp. globulus GN=psaA PE=3 SV=1	psaA; photosystem I P700 apoprotein A1; K02689 photosystem I P700 chlorophyll a apoprotein A1 (A)	Cellular Component: photosystem I (GO:0009522), Cellular Component: thylakoid (GO:0009579), Biological Process: photosynthesis (GO:0015979), Cellular Component: integral to membrane (GO:0016021) Cellular Component: photosystem I (GO:0009522), Cellular Component: thylakoid (GO:0009579), Biological Process: photosynthesis (GO:0015979), Cellular Component: integral to membrane (GO:0016021) Cellular …	Photosystem I psaA/psaB protein
Cm00G00667	Cellular Component: photosystem I (GO:0009522),Cellular Component: thylakoid (GO:0009579),Biological Process: photosynthesis (GO:0015979),Cellular Component: integral to membrane (GO:0016021)	photosystem I P700 apoprotein A2 [Castanea mollissima]	Photosystem I P700 chlorophyll a apoprotein A2 OS=Nandina domestica GN=psaB PE=3 SV=1	psaB, SIC0393; photosystem I P700 chlorophyll a apoprotein A2; K02690 photosystem I P700 chlorophyll a apoprotein A2 (A)	Cellular Component: photosystem I (GO:0009522), Cellular Component: thylakoid (GO:0009579), Biological Process: photosynthesis (GO:0015979), Cellular Component: integral to membrane (GO:0016021) Cellular Component: photosystem I (GO:0009522), Cellular Component: thylakoid (GO:0009579), Biological Process: photosynthesis (GO:0015979), Cellular Component: integral to membrane (GO:0016021) Cellular …	Photosystem I psaA/psaB protein
Cm00G00668	Cellular Component: photosystem (GO:0009521),Biological Process: photosynthetic electron transport chain (GO:0009767),Cellular Component: membrane (GO:0016020),Molecular Function: chlorophyll binding (GO:0016168),Biological Process: photosynthesis, light reaction (GO:0019684)	photosystem II CP43 chlorophyll apoprotein (chloroplast) [Castanopsis echinocarpa]	Photosystem II CP43 reaction center protein OS=Populus trichocarpa GN=psbC PE=3 SV=1	psbC; photosystem II 44 kDa protein; K02705 photosystem II CP43 chlorophyll apoprotein (A)	Cellular Component: photosystem (GO:0009521), Biological Process: photosynthetic electron transport chain (GO:0009767), Cellular Component: membrane (GO:0016020), Molecular Function: chlorophyll binding (GO:0016168), Biological Process: photosynthesis, light reaction (GO:0019684)	Photosystem II protein
Cm00G00669	Molecular Function: DNA binding (GO:0003677),Molecular Function: DNA-directed RNA polymerase activity (GO:0003899),Biological Process: transcription, DNA-dependent (GO:0006351),Molecular Function: ribonucleoside binding (GO:0032549)	RNA polymerase beta subunit [Castanea mollissima]	DNA-directed RNA polymerase subunit beta OS=Atropa belladonna GN=rpoB PE=3 SV=1	rpoB, CP95_p075; RNA polymerase beta subunit; K03043 DNA-directed RNA polymerase subunit beta [EC:2.7.7.6] (A)	Molecular Function: DNA binding (GO:0003677), Molecular Function: DNA-directed RNA polymerase activity (GO:0003899), Biological Process: transcription, DNA-dependent (GO:0006351) Molecular Function: DNA binding (GO:0003677), Molecular Function: DNA-directed RNA polymerase activity (GO:0003899), Biological Process: transcription, DNA-dependent (GO:0006351) Molecular Function: DNA binding (GO:00036…	RNA polymerase Rpb2, domain 6 RNA polymerase Rpb2, domain 2 RNA polymerase beta subunit RNA polymerase Rpb2, domain 3 RNA polymerase Rpb2, domain 7
Cm00G00670	NA	NA	NA	NA	NA	NA
Cm00G00671	Molecular Function: DNA binding (GO:0003677),Molecular Function: DNA-directed RNA polymerase activity (GO:0003899),Biological Process: transcription, DNA-dependent (GO:0006351)	RNA polymerase beta [Castanea mollissima]	DNA-directed RNA polymerase subunit beta' OS=Carica papaya GN=rpoC1 PE=3 SV=1	rpoC1, CP95_p076; RNA polymerase beta; K03046 DNA-directed RNA polymerase subunit beta' [EC:2.7.7.6] (A)	Molecular Function: DNA binding (GO:0003677), Molecular Function: DNA-directed RNA polymerase activity (GO:0003899), Biological Process: transcription, DNA-dependent (GO:0006351) Molecular Function: DNA binding (GO:0003677), Molecular Function: DNA-directed RNA polymerase activity (GO:0003899), Biological Process: transcription, DNA-dependent (GO:0006351) Molecular Function: DNA binding (GO:00036…	RNA polymerase Rpb1, domain 2 RNA polymerase Rpb1, domain 1 RNA polymerase Rpb1, domain 3
Cm00G00672	Molecular Function: DNA binding (GO:0003677),Molecular Function: DNA-directed RNA polymerase activity (GO:0003899),Biological Process: transcription, DNA-dependent (GO:0006351)	RNA polymerase beta' subunit [Castanea mollissima]	DNA-directed RNA polymerase subunit beta'' OS=Vitis vinifera GN=rpoC2 PE=3 SV=1	rpoC2, CP95_p077; RNA polymerase beta' subunit; K03046 DNA-directed RNA polymerase subunit beta' [EC:2.7.7.6] (A)	Molecular Function: DNA binding (GO:0003677), Molecular Function: DNA-directed RNA polymerase activity (GO:0003899), Biological Process: transcription, DNA-dependent (GO:0006351) Molecular Function: DNA binding (GO:0003677), Molecular Function: DNA-directed RNA polymerase activity (GO:0003899), Biological Process: transcription, DNA-dependent (GO:0006351) Molecular Function: DNA binding (GO:00036…	RNA polymerase Rpb1, domain 5 RNA polymerase Rpb1, domain 5 RNA polymerase Rpb1, domain 4 RNA polymerase Rpb1, domain 3
Cm00G00673	Molecular Function: hydrogen ion transmembrane transporter activity (GO:0015078),Biological Process: ATP synthesis coupled proton transport (GO:0015986),Cellular Component: proton-transporting ATP synthase complex, coupling factor F(o) (GO:0045263)	ATP synthase CF0 subunit IV [Castanea mollissima]	ATP synthase subunit a, chloroplastic OS=Vitis vinifera GN=atpI PE=3 SV=1	atpI, ViviCp009; ATPase IV subunit; K02108 F-type H+-transporting ATPase subunit a (A)	Molecular Function: hydrogen ion transmembrane transporter activity (GO:0015078), Biological Process: ATP synthesis coupled proton transport (GO:0015986), Cellular Component: proton-transporting ATP synthase complex, coupling factor F(o) (GO:0045263) Molecular Function: hydrogen ion transmembrane transporter activity (GO:0015078), Biological Process: ATP synthesis coupled proton transport (GO:001…	ATP synthase A chain
Cm00G00674	Molecular Function: hydrogen ion transmembrane transporter activity (GO:0015078),Biological Process: ATP synthesis coupled proton transport (GO:0015986),Biological Process: ATP hydrolysis coupled proton transport (GO:0015991),Cellular Component: proton-transporting two-sector ATPase complex, proton-transporting domain (GO:0033177),Cellular Component: proton-transporting ATP synthase complex, coup…	ATP synthase CF0 subunit III (chloroplast) [Argyreia nervosa]	ATP synthase subunit c, chloroplastic OS=Vitis vinifera GN=atpH PE=3 SV=1	atpH; ATP synthase CF0 subunit III; K02110 F-type H+-transporting ATPase subunit c (A)	Molecular Function: hydrogen ion transmembrane transporter activity (GO:0015078), Biological Process: ATP hydrolysis coupled proton transport (GO:0015991), Cellular Component: proton-transporting two-sector ATPase complex, proton-transporting domain (GO:0033177) Molecular Function: hydrogen ion transmembrane transporter activity (GO:0015078), Biological Process: ATP synthesis coupled proton trans…	ATP synthase subunit C
Cm00G00675	Molecular Function: ATP binding (GO:0005524),Biological Process: ATP hydrolysis coupled proton transport (GO:0015991),Biological Process: proton transport (GO:0015992),Molecular Function: hydrolase activity, acting on acid anhydrides, catalyzing transmembrane movement of substances (GO:0016820),Cellular Component: proton-transporting two-sector ATPase complex, catalytic domain (GO:0033178),Biolog…	ATP synthase CF1 alpha subunit [Castanea mollissima]	ATP synthase subunit alpha, chloroplastic OS=Platanus occidentalis GN=atpA PE=3 SV=1	atpA; ATP synthase CF1 alpha subunit; K02111 F-type H+-transporting ATPase subunit alpha [EC:3.6.3.14] (A)	Molecular Function: ATP binding (GO:0005524) Biological Process: ATP hydrolysis coupled proton transport (GO:0015991), Molecular Function: hydrolase activity, acting on acid anhydrides, catalyzing transmembrane movement of substances (GO:0016820), Cellular Component: proton-transporting two-sector ATPase complex, catalytic domain (GO:0033178) Biological Process: proton transport (GO:0015992), Bio…	ATP synthase alpha/beta family, nucleotide-binding domain ATP synthase alpha/beta chain, C terminal domain ATP synthase alpha/beta family, beta-barrel domain
Cm00G00676	Cellular Component: photosystem II (GO:0009523),Cellular Component: photosystem II reaction center (GO:0009539),Biological Process: photosynthesis (GO:0015979)	photosystem II protein K [Castanea mollissima]	Photosystem II reaction center protein K OS=Drimys granadensis GN=psbK PE=3 SV=1	psbK, JacuC_p003; photosystem II protein K; K02712 photosystem II PsbK protein (A)	Cellular Component: photosystem II (GO:0009523), Cellular Component: photosystem II reaction center (GO:0009539), Biological Process: photosynthesis (GO:0015979) Cellular Component: photosystem II (GO:0009523), Cellular Component: photosystem II reaction center (GO:0009539), Biological Process: photosynthesis (GO:0015979)	Photosystem II 4 kDa reaction centre component
Cm00G00677	Biological Process: mRNA processing (GO:0006397)	maturase K [Castanea mollissima]	Maturase K OS=Quercus gemelliflora GN=matK PE=3 SV=1	matK, CP95_p086; maturase K; K20000 maturase K (A)	Biological Process: mRNA processing (GO:0006397)	MatK/TrnK amino terminal region Type II intron maturase
Cm00G00678	Biological Process: photosynthetic electron transport in photosystem II (GO:0009772),Biological Process: photosynthesis, light reaction (GO:0019684),Molecular Function: electron transporter, transferring electrons within the cyclic electron transport pathway of photosynthesis activity (GO:0045156)	photosystem II protein D1 [Castanea mollissima]	Photosystem II protein D1 OS=Platanus occidentalis GN=psbA PE=3 SV=1	psbA; photosystem II protein D1; K02703 photosystem II P680 reaction center D1 protein (A)	Biological Process: photosynthetic electron transport in photosystem II (GO:0009772), Biological Process: photosynthesis, light reaction (GO:0019684), Molecular Function: electron transporter, transferring electrons within the cyclic electron transport pathway of photosynthesis activity (GO:0045156) Biological Process: photosynthetic electron transport in photosystem II (GO:0009772), Biological P…	Photosynthetic reaction centre protein
Cm00G00679	Molecular Function: threonine-type endopeptidase activity (GO:0004298),Cellular Component: proteasome core complex (GO:0005839),Biological Process: proteolysis involved in cellular protein catabolic process (GO:0051603)	20S proteasome beta subunit E1 [Arabidopsis thaliana]	Proteasome subunit beta type-5-A OS=Arabidopsis thaliana GN=PBE1 PE=1 SV=1	hypothetical protein; K02737 20S proteasome subunit beta 5 [EC:3.4.25.1] (A)	Molecular Function: threonine-type endopeptidase activity (GO:0004298), Cellular Component: proteasome core complex (GO:0005839), Biological Process: proteolysis involved in cellular protein catabolic process (GO:0051603)	Proteasome subunit
Cm00G00680	Molecular Function: heme-copper terminal oxidase activity (GO:0015002),Cellular Component: membrane (GO:0016020),Biological Process: aerobic electron transport chain (GO:0019646)	hypothetical protein B456_001G162400, partial [Gossypium raimondii]	Cytochrome c oxidase subunit 3 OS=Glycine max GN=COX3 PE=2 SV=1	cytochrome C oxidase subunit 3; K02262 cytochrome c oxidase subunit 3 (A)	Molecular Function: heme-copper terminal oxidase activity (GO:0015002), Cellular Component: membrane (GO:0016020) Molecular Function: heme-copper terminal oxidase activity (GO:0015002), Cellular Component: membrane (GO:0016020), Biological Process: aerobic electron transport chain (GO:0019646) Molecular Function: heme-copper terminal oxidase activity (GO:0015002), Cellular Component: membrane (GO…	Cytochrome c oxidase subunit III
Cm00G00681	NA	uncharacterized protein [Arabidopsis thaliana]	NA	NA	NA	NA
Cm00G00682	NA	PREDICTED: sterol 3-beta-glucosyltransferase UGT80B1 [Prunus mume]	Sterol 3-beta-glucosyltransferase OS=Aspergillus niger (strain CBS 513.88 / FGSC A1513) GN=atg26 PE=3 SV=2	hypothetical protein; K05841 sterol 3beta-glucosyltransferase [EC:2.4.1.173] (A)	NA	NA
Cm00G00683	NA	hypothetical protein L484_002552 [Morus notabilis]	NA	NA	NA	NA
Cm00G00684	NA	senescence-associated protein, putative [Medicago truncatula]	Putative uncharacterized protein ART2 OS=Saccharomyces cerevisiae (strain ATCC 204508 / S288c) GN=ART2 PE=5 SV=1	olfactory receptor 142-like; K04257 olfactory receptor (A)	NA	NA
Cm00G00685	NA	hypothetical protein L484_002552 [Morus notabilis]	NA	NA	NA	NA
Cm00G00686	NA	hypothetical protein MTR_5g050970 [Medicago truncatula]	Putative uncharacterized protein ART2 OS=Saccharomyces cerevisiae (strain ATCC 204508 / S288c) GN=ART2 PE=5 SV=1	olfactory receptor 142-like; K04257 olfactory receptor (A)	NA	NA
Cm00G00687	Molecular Function: protein binding (GO:0005515)	hypothetical protein EUGRSUZ_F01999 [Eucalyptus grandis]	THO complex subunit 3 OS=Arabidopsis thaliana GN=THO3 PE=1 SV=1	THO complex subunit 3; K12880 THO complex subunit 3 (A)	Molecular Function: protein binding (GO:0005515) Molecular Function: protein binding (GO:0005515) Molecular Function: protein binding (GO:0005515) Molecular Function: protein binding (GO:0005515) Molecular Function: protein binding (GO:0005515) Molecular Function: protein binding (GO:0005515) Molecular Function: protein binding (GO:0005515) Molecular Function: protein binding (GO:0005515) Molecul…	WD domain, G-beta repeat WD domain, G-beta repeat WD domain, G-beta repeat WD domain, G-beta repeat
Cm00G00688	NA	conserved hypothetical protein [Ricinus communis]	NA	NA	NA	NA
Cm00G00689	Molecular Function: cytochrome-c oxidase activity (GO:0004129),Molecular Function: iron ion binding (GO:0005506),Molecular Function: electron carrier activity (GO:0009055),Biological Process: aerobic respiration (GO:0009060),Cellular Component: integral to membrane (GO:0016021),Molecular Function: heme binding (GO:0020037),Biological Process: oxidation-reduction process (GO:0055114)	cytochrome c oxidase subunit 1 [Carica papaya]	Cytochrome c oxidase subunit 1 OS=Glycine max GN=COX1 PE=3 SV=3	cox1, CusaM_p01; cytochrome c oxidase subunit 1; K02256 cytochrome c oxidase subunit 1 [EC:1.9.3.1] (A)	Molecular Function: cytochrome-c oxidase activity (GO:0004129), Molecular Function: iron ion binding (GO:0005506), Molecular Function: electron carrier activity (GO:0009055), Biological Process: aerobic respiration (GO:0009060), Cellular Component: integral to membrane (GO:0016021), Molecular Function: heme binding (GO:0020037), Biological Process: oxidation-reduction process (GO:0055114) Molecul…	Cytochrome C and Quinol oxidase polypeptide I
Cm00G00690	Molecular Function: NADH dehydrogenase (ubiquinone) activity (GO:0008137),Biological Process: oxidation-reduction process (GO:0055114)	NADH dehydrogenase subunit 6 (mitochondrion) [Malus domestica]	NADH-ubiquinone oxidoreductase chain 6 OS=Brassica campestris GN=ND6 PE=2 SV=1	nad6, C3258_p17; NADH dehydrogenase subunit 6; K03884 NADH-ubiquinone oxidoreductase chain 6 [EC:1.6.5.3] (A)	Molecular Function: NADH dehydrogenase (ubiquinone) activity (GO:0008137), Biological Process: oxidation-reduction process (GO:0055114)	NADH-ubiquinone/plastoquinone oxidoreductase chain 6
Cm00G00691	NA	PREDICTED: cytochrome P450 87A3-like [Prunus mume]	NA	cytochrome P450 87A3-like; K07437 cytochrome P450, family 26, subfamily A (A)	NA	NA
Cm00G00692	Molecular Function: iron ion binding (GO:0005506),Molecular Function: electron carrier activity (GO:0009055),Molecular Function: oxidoreductase activity, acting on paired donors, with incorporation or reduction of molecular oxygen (GO:0016705),Molecular Function: heme binding (GO:0020037),Biological Process: oxidation-reduction process (GO:0055114)	PREDICTED: cytochrome P450 87A3-like [Prunus mume]	Cytochrome P450 87A3 OS=Oryza sativa subsp. japonica GN=CYP87A3 PE=2 SV=3	cytochrome P450 87A3-like; K07437 cytochrome P450, family 26, subfamily A (A)	Molecular Function: iron ion binding (GO:0005506), Molecular Function: electron carrier activity (GO:0009055), Molecular Function: oxidoreductase activity, acting on paired donors, with incorporation or reduction of molecular oxygen (GO:0016705), Molecular Function: heme binding (GO:0020037), Biological Process: oxidation-reduction process (GO:0055114) Molecular Function: iron ion binding (GO:000…	Cytochrome P450
Cm00G00693	NA	hypothetical protein L484_002552 [Morus notabilis]	NA	NA	NA	NA
Cm00G00694	NA	senescence-associated protein, putative [Medicago truncatula]	Putative uncharacterized protein ART2 OS=Saccharomyces cerevisiae (strain ATCC 204508 / S288c) GN=ART2 PE=5 SV=1	olfactory receptor 142-like; K04257 olfactory receptor (A)	NA	NA
Cm00G00695	NA	Tetratricopeptide repeat-like superfamily protein isoform 1 [Theobroma cacao]	Pentatricopeptide repeat-containing protein At5g25630 OS=Arabidopsis thaliana GN=At5g25630 PE=2 SV=2	Tetratricopeptide repeat-like superfamily protein isoform 1; K17710 pentatricopeptide repeat domain-containing protein 1 (A)	NA	PPR repeat family PPR repeat family PPR repeat
Cm00G00696	Molecular Function: nucleic acid binding (GO:0003676),Biological Process: nucleobase-containing compound metabolic process (GO:0006139),Molecular Function: 3'-5' exonuclease activity (GO:0008408)	PREDICTED: uncharacterized protein LOC104882461 [Vitis vinifera]	NA	NA	Molecular Function: nucleic acid binding (GO:0003676), Biological Process: nucleobase-containing compound metabolic process (GO:0006139), Molecular Function: 3'-5' exonuclease activity (GO:0008408)	3'-5' exonuclease
Cm00G00697	Molecular Function: transferase activity, transferring acyl groups other than amino-acyl groups (GO:0016747)	hypothetical protein PRUPE_ppa005635mg [Prunus persica]	Uncharacterized acetyltransferase At3g50280 OS=Arabidopsis thaliana GN=At3g50280 PE=3 SV=1	BAHD acyltransferase DCR; K19747 BAHD acyltransferase [EC:2.3.1.-] (A)	Molecular Function: transferase activity, transferring acyl groups other than amino-acyl groups (GO:0016747)	Transferase family
Cm00G00698	Biological Process: metabolic process (GO:0008152),Molecular Function: oxidoreductase activity (GO:0016491)	PREDICTED: NADPH-dependent 1-acyldihydroxyacetone phosphate reductase [Vitis vinifera]	NADPH-dependent 1-acyldihydroxyacetone phosphate reductase OS=Schizosaccharomyces pombe (strain 972 / ATCC 24843) GN=ayr1 PE=3 SV=2	hypothetical protein; K06123 1-acylglycerone phosphate reductase [EC:1.1.1.101] (A)	Biological Process: metabolic process (GO:0008152), Molecular Function: oxidoreductase activity (GO:0016491) Biological Process: metabolic process (GO:0008152), Molecular Function: oxidoreductase activity (GO:0016491) Biological Process: metabolic process (GO:0008152), Molecular Function: oxidoreductase activity (GO:0016491) Biological Process: metabolic process (GO:0008152), Molecular Function: …	short chain dehydrogenase
Cm00G00699	NA	PREDICTED: uncharacterized protein LOC104231211 [Nicotiana sylvestris]	L10-interacting MYB domain-containing protein OS=Arabidopsis thaliana GN=LIMYB PE=1 SV=1	cell cycle checkpoint protein RAD17; K06662 cell cycle checkpoint protein (A)	NA	Myb/SANT-like DNA-binding domain
Cm00G00700	NA	PREDICTED: uncharacterized protein LOC104231211 [Nicotiana sylvestris]	L10-interacting MYB domain-containing protein OS=Arabidopsis thaliana GN=LIMYB PE=1 SV=1	cell cycle checkpoint protein RAD17; K06662 cell cycle checkpoint protein (A)	NA	Myb/SANT-like DNA-binding domain
Cm00G00701	Molecular Function: hydrolase activity, hydrolyzing O-glycosyl compounds (GO:0004553),Biological Process: carbohydrate metabolic process (GO:0005975)	EG [Theobroma cacao]	Endoglucanase 24 OS=Oryza sativa subsp. japonica GN=Os09g0533900 PE=2 SV=1	Os09g0530200; K01179 endoglucanase [EC:3.2.1.4] (A)	Molecular Function: hydrolase activity, hydrolyzing O-glycosyl compounds (GO:0004553), Biological Process: carbohydrate metabolic process (GO:0005975) Molecular Function: hydrolase activity, hydrolyzing O-glycosyl compounds (GO:0004553), Biological Process: carbohydrate metabolic process (GO:0005975)	Glycosyl hydrolase family 9 Glycosyl hydrolase family 9
Cm00G00702	NA	hypothetical protein PRUPE_ppa008117mg [Prunus persica]	NA	uncharacterized LOC101302782; K11341 YEATS domain-containing protein 4 (A)	NA	NA
Cm00G00703	Molecular Function: NADH dehydrogenase (ubiquinone) activity (GO:0008137),Biological Process: ATP synthesis coupled electron transport (GO:0042773),Biological Process: oxidation-reduction process (GO:0055114)	NADH dehydrogenase subunit 4 (mitochondrion) [Glycine max]	NADH-ubiquinone oxidoreductase chain 4 OS=Brassica campestris GN=ND4 PE=3 SV=1	nad4, GlmaxMp28; NADH dehydrogenase subunit 4; K03881 NADH-ubiquinone oxidoreductase chain 4 [EC:1.6.5.3] (A)	Molecular Function: NADH dehydrogenase (ubiquinone) activity (GO:0008137), Biological Process: ATP synthesis coupled electron transport (GO:0042773), Biological Process: oxidation-reduction process (GO:0055114) Molecular Function: NADH dehydrogenase (ubiquinone) activity (GO:0008137), Biological Process: ATP synthesis coupled electron transport (GO:0042773), Biological Process: oxidation-reductio…	Proton-conducting membrane transporter
Cm00G00704	NA	PREDICTED: clavaminate synthase-like protein At3g21360 [Jatropha curcas]	Clavaminate synthase-like protein At3g21360 OS=Arabidopsis thaliana GN=At3g21360 PE=1 SV=1	NA	NA	NA
Cm00G00705	NA	PREDICTED: protein decapping 5-like [Cicer arietinum]	Protein decapping 5 OS=Arabidopsis thaliana GN=DCP5 PE=1 SV=1	protein decapping 5-like; K18749 protein LSM14 (A)	NA	FDF domain
Cm00G00706	NA	PREDICTED: uncharacterized protein LOC101512159 [Cicer arietinum]	NA	NA	NA	Peptidase M50B-like
Cm00G00707	Molecular Function: protein binding (GO:0005515),Molecular Function: ADP binding (GO:0043531)	PREDICTED: disease resistance protein RPM1-like [Pyrus x bretschneideri]	Disease resistance protein RPM1 OS=Arabidopsis thaliana GN=RPM1 PE=1 SV=1	disease resistance protein RPM1-like; K13457 disease resistance protein RPM1 (A)	Molecular Function: ADP binding (GO:0043531) Molecular Function: protein binding (GO:0005515)	Leucine Rich repeats (2 copies) NB-ARC domain Leucine Rich Repeat
Cm00G00708	Biological Process: proteolysis (GO:0006508),Molecular Function: peptidase activity (GO:0008233),Biological Process: spore germination (GO:0009847)	PREDICTED: LOW QUALITY PROTEIN: disease resistance protein RPM1-like [Malus domestica]	Disease resistance protein RPM1 OS=Arabidopsis thaliana GN=RPM1 PE=1 SV=1	disease resistance protein RPM1-like; K13457 disease resistance protein RPM1 (A)	Biological Process: proteolysis (GO:0006508), Molecular Function: peptidase activity (GO:0008233), Biological Process: spore germination (GO:0009847)	Leucine rich repeat
Cm00G00709	NA	PREDICTED: LOW QUALITY PROTEIN: disease resistance protein RPM1-like [Malus domestica]	Disease resistance protein RPM1 OS=Arabidopsis thaliana GN=RPM1 PE=1 SV=1	disease resistance protein RPM1-like; K13457 disease resistance protein RPM1 (A)	NA	NA
Cm00G00710	Biological Process: defense response (GO:0006952),Molecular Function: ADP binding (GO:0043531)	PREDICTED: disease resistance protein RPM1-like [Pyrus x bretschneideri]	Disease resistance protein RPM1 OS=Arabidopsis thaliana GN=RPM1 PE=1 SV=1	disease resistance protein RPM1-like; K13457 disease resistance protein RPM1 (A)	Molecular Function: ADP binding (GO:0043531) Biological Process: defense response (GO:0006952) Biological Process: defense response (GO:0006952) Biological Process: defense response (GO:0006952) Biological Process: defense response (GO:0006952)	NB-ARC domain
Cm00G00711	Molecular Function: protein domain specific binding (GO:0019904)	PREDICTED: 14-3-3-like protein D [Vitis vinifera]	14-3-3-like protein OS=Nicotiana tabacum PE=2 SV=1	14-3-3-like protein D; K06630 14-3-3 protein epsilon (A)	Molecular Function: protein domain specific binding (GO:0019904) Molecular Function: protein domain specific binding (GO:0019904) Molecular Function: protein domain specific binding (GO:0019904) Molecular Function: protein domain specific binding (GO:0019904)	14-3-3 protein
Cm00G00712	Molecular Function: protein domain specific binding (GO:0019904)	hypothetical protein CISIN_1g024539mg [Citrus sinensis]	14-3-3-like protein D OS=Glycine max GN=GF14D PE=2 SV=1	hypothetical protein; K06630 14-3-3 protein epsilon (A)	Molecular Function: protein domain specific binding (GO:0019904) Molecular Function: protein domain specific binding (GO:0019904) Molecular Function: protein domain specific binding (GO:0019904) Molecular Function: protein domain specific binding (GO:0019904) Molecular Function: protein domain specific binding (GO:0019904) Molecular Function: protein domain specific binding (GO:0019904) Molecular…	14-3-3 protein
Cm00G00713	Molecular Function: protein binding (GO:0005515),Biological Process: defense response (GO:0006952),Molecular Function: ADP binding (GO:0043531)	PREDICTED: disease resistance protein RGA2-like [Malus domestica]	Putative disease resistance protein RGA4 OS=Solanum bulbocastanum GN=RGA4 PE=2 SV=1	putative disease resistance protein RGA3; K15078 structure-specific endonuclease subunit SLX1 [EC:3.6.1.-] (A)	Molecular Function: ADP binding (GO:0043531) Molecular Function: protein binding (GO:0005515) Biological Process: defense response (GO:0006952) Biological Process: defense response (GO:0006952) Biological Process: defense response (GO:0006952) Biological Process: defense response (GO:0006952)	NB-ARC domain Leucine Rich Repeat
Cm00G00714	NA	NA	NA	NA	NA	NA
Cm00G00715	Biological Process: defense response (GO:0006952),Molecular Function: ADP binding (GO:0043531)	PREDICTED: disease resistance protein RPP13-like [Glycine max]	Putative late blight resistance protein homolog R1A-6 OS=Solanum demissum GN=R1A-6 PE=3 SV=2	disease resistance protein RPP13-like; K13457 disease resistance protein RPM1 (A)	Molecular Function: ADP binding (GO:0043531) Biological Process: defense response (GO:0006952) Biological Process: defense response (GO:0006952) Biological Process: defense response (GO:0006952) Biological Process: defense response (GO:0006952)	NB-ARC domain
Cm00G00716	NA	PREDICTED: uncharacterized protein LOC102629497 isoform X2 [Citrus sinensis]	NA	NA	NA	Plant transposase (Ptta/En/Spm family)
Cm00G00717	Molecular Function: DNA binding (GO:0003677),Molecular Function: DNA topoisomerase type II (ATP-hydrolyzing) activity (GO:0003918),Molecular Function: ATP binding (GO:0005524),Biological Process: DNA topological change (GO:0006265)	PREDICTED: DNA topoisomerase 2 [Cucumis sativus]	DNA topoisomerase 2 OS=Arabidopsis thaliana GN=TOP2 PE=2 SV=2	DNA topoisomerase 2; K03164 DNA topoisomerase II [EC:5.99.1.3] (A)	Molecular Function: DNA binding (GO:0003677), Molecular Function: DNA topoisomerase type II (ATP-hydrolyzing) activity (GO:0003918), Molecular Function: ATP binding (GO:0005524), Biological Process: DNA topological change (GO:0006265) Molecular Function: DNA binding (GO:0003677), Molecular Function: DNA topoisomerase type II (ATP-hydrolyzing) activity (GO:0003918), Molecular Function: ATP binding…	DNA gyrase/topoisomerase IV, subunit A
Cm00G00718	Molecular Function: DNA binding (GO:0003677),Molecular Function: DNA topoisomerase type II (ATP-hydrolyzing) activity (GO:0003918),Molecular Function: ATP binding (GO:0005524),Biological Process: DNA topological change (GO:0006265)	DNA topoisomerase 2 [Morus notabilis]	DNA topoisomerase 2 OS=Pisum sativum GN=TOP2 PE=2 SV=1	DNA topoisomerase 2; K03164 DNA topoisomerase II [EC:5.99.1.3] (A)	Molecular Function: DNA binding (GO:0003677), Molecular Function: DNA topoisomerase type II (ATP-hydrolyzing) activity (GO:0003918), Molecular Function: ATP binding (GO:0005524), Biological Process: DNA topological change (GO:0006265)	DNA gyrase/topoisomerase IV, subunit A
Cm00G00719	NA	PREDICTED: cyclic nucleotide-gated ion channel 1-like [Fragaria vesca subsp. vesca]	Cyclic nucleotide-gated ion channel 1 OS=Arabidopsis thaliana GN=CNGC1 PE=1 SV=1	CNGC1; cyclic nucleotide-gated ion channel 1; K05391 cyclic nucleotide gated channel, other eukaryote (A)	NA	NA
Cm00G00720	Molecular Function: zinc ion binding (GO:0008270)	PREDICTED: protein FAR-RED IMPAIRED RESPONSE 1-like [Phoenix dactylifera]	Protein FAR1-RELATED SEQUENCE 5 OS=Arabidopsis thaliana GN=FRS5 PE=2 SV=1	protein FAR1-RELATED SEQUENCE 5-like; K17604 zinc finger SWIM domain-containing protein 3 (A)	Molecular Function: zinc ion binding (GO:0008270) Molecular Function: zinc ion binding (GO:0008270) Molecular Function: zinc ion binding (GO:0008270)	MULE transposase domain SWIM zinc finger
Cm00G00721	NA	NA	NA	NA	NA	NA
Cm00G00722	NA	BnaA01g19290D [Brassica napus]	Late embryogenesis abundant protein B19.3 OS=Hordeum vulgare GN=B19.3 PE=2 SV=1	NA	NA	Small hydrophilic plant seed protein
Cm00G00723	NA	hypothetical protein CISIN_1g021309mg [Citrus sinensis]	Mitochondrial succinate-fumarate transporter 1 OS=Arabidopsis thaliana GN=SFC1 PE=2 SV=1	mitochondrial succinate-fumarate transporter 1-like; K15100 solute carrier family 25 (mitochondrial citrate transporter), member 1 (A)	NA	Mitochondrial carrier protein Mitochondrial carrier protein Mitochondrial carrier protein
Cm00G00724	Molecular Function: aminopeptidase activity (GO:0004177),Biological Process: proteolysis (GO:0006508),Molecular Function: metalloexopeptidase activity (GO:0008235),Biological Process: cellular process (GO:0009987)	Metallopeptidase M24 family protein isoform 1 [Theobroma cacao]	ERBB-3 BINDING PROTEIN 1 OS=Solanum tuberosum GN=EBP1 PE=2 SV=1	hypothetical protein; K01265 methionyl aminopeptidase [EC:3.4.11.18] (A)	Molecular Function: aminopeptidase activity (GO:0004177), Biological Process: proteolysis (GO:0006508), Molecular Function: metalloexopeptidase activity (GO:0008235) Molecular Function: aminopeptidase activity (GO:0004177), Biological Process: proteolysis (GO:0006508), Molecular Function: metalloexopeptidase activity (GO:0008235) Molecular Function: aminopeptidase activity (GO:0004177), Biologica…	Metallopeptidase family M24
Cm00G00725	Biological Process: intracellular transport (GO:0046907)	Ran-binding protein 1 b [Theobroma cacao]	Ran-binding protein 1 homolog b OS=Arabidopsis thaliana GN=RANBP1B PE=1 SV=2	Ran-binding protein 1 b; K15306 Ran-binding protein 1 (A)	Biological Process: intracellular transport (GO:0046907) Biological Process: intracellular transport (GO:0046907) Biological Process: intracellular transport (GO:0046907)	RanBP1 domain
Cm00G00726	Molecular Function: nucleotide binding (GO:0000166),Molecular Function: protein binding (GO:0005515),Biological Process: defense response (GO:0006952),Biological Process: signal transduction (GO:0007165),Molecular Function: nucleoside-triphosphatase activity (GO:0017111),Molecular Function: ADP binding (GO:0043531)	hypothetical protein PRUPE_ppa000268mg [Prunus persica]	TMV resistance protein N OS=Nicotiana glutinosa GN=N PE=1 SV=1	leucine-rich repeat-containing protein, putative; K19613 leucine-rich repeat protein SHOC2 (A)	Molecular Function: ADP binding (GO:0043531) Molecular Function: protein binding (GO:0005515), Biological Process: signal transduction (GO:0007165) Molecular Function: protein binding (GO:0005515), Biological Process: signal transduction (GO:0007165) Biological Process: defense response (GO:0006952) Biological Process: defense response (GO:0006952) Biological Process: defense response (GO:0006952…	NB-ARC domain TIR domain
Cm00G00727	NA	PREDICTED: uncharacterized protein At1g04910 isoform X2 [Fragaria vesca subsp. vesca]	Uncharacterized protein At1g04910 OS=Arabidopsis thaliana GN=At1g04910 PE=2 SV=1	uncharacterized LOC103446271; K13506 glycerol-3-phosphate O-acyltransferase 3/4 [EC:2.3.1.15] (A)	NA	GDP-fucose protein O-fucosyltransferase
Cm00G00728	NA	rRNA intron-encoded homing endonuclease, putative [Medicago truncatula]	NA	NA	NA	NA
Cm00G00729	Molecular Function: ATP binding (GO:0005524),Biological Process: ATP hydrolysis coupled proton transport (GO:0015991),Molecular Function: hydrolase activity, acting on acid anhydrides, catalyzing transmembrane movement of substances (GO:0016820),Cellular Component: proton-transporting two-sector ATPase complex, catalytic domain (GO:0033178)	unnamed protein product [Mus musculus]	ATP synthase subunit alpha, mitochondrial OS=Oenothera biennis GN=ATPA PE=3 SV=1	ATP synthase, putative (EC:3.6.3.14); K02132 F-type H+-transporting ATPase subunit alpha (A)	Molecular Function: ATP binding (GO:0005524) Biological Process: ATP hydrolysis coupled proton transport (GO:0015991), Molecular Function: hydrolase activity, acting on acid anhydrides, catalyzing transmembrane movement of substances (GO:0016820), Cellular Component: proton-transporting two-sector ATPase complex, catalytic domain (GO:0033178)	ATP synthase alpha/beta family, nucleotide-binding domain ATP synthase alpha/beta chain, C terminal domain
Cm00G00730	Biological Process: protein complex assembly (GO:0006461),Biological Process: respiratory chain complex IV assembly (GO:0008535),Molecular Function: heme transporter activity (GO:0015232),Biological Process: heme transport (GO:0015886),Cellular Component: membrane (GO:0016020),Biological Process: cytochrome complex assembly (GO:0017004)	cytochrome c biogenesis FN (mitochondrion) [Ricinus communis]	Probable cytochrome c biosynthesis protein OS=Daucus carota PE=2 SV=1	NA	Molecular Function: heme transporter activity (GO:0015232), Biological Process: heme transport (GO:0015886), Cellular Component: membrane (GO:0016020), Biological Process: cytochrome complex assembly (GO:0017004) Molecular Function: heme transporter activity (GO:0015232), Biological Process: heme transport (GO:0015886), Cellular Component: membrane (GO:0016020), Biological Process: cytochrome com…	Cytochrome C assembly protein
Cm00G00731	Molecular Function: oxidoreductase activity (GO:0016491),Molecular Function: oxidoreductase activity, acting on paired donors, with incorporation or reduction of molecular oxygen, 2-oxoglutarate as one donor, and incorporation of one atom each of oxygen into both donors (GO:0016706),Biological Process: oxidation-reduction process (GO:0055114)	hypothetical protein POPTR_0009s02780g [Populus trichocarpa]	Protein SRG1 OS=Arabidopsis thaliana GN=SRG1 PE=2 SV=1	FLS; flavonol synthase (EC:1.14.11.23); K05278 flavonol synthase [EC:1.14.11.23] (A)	Molecular Function: oxidoreductase activity (GO:0016491), Molecular Function: oxidoreductase activity, acting on paired donors, with incorporation or reduction of molecular oxygen, 2-oxoglutarate as one donor, and incorporation of one atom each of oxygen into both donors (GO:0016706), Biological Process: oxidation-reduction process (GO:0055114) Molecular Function: oxidoreductase activity (GO:0016…	non-haem dioxygenase in morphine synthesis N-terminal 2OG-Fe(II) oxygenase superfamily
Cm00G00732	NA	PREDICTED: uncharacterized protein LOC104586906 isoform X1 [Nelumbo nucifera]	NA	uncharacterized LOC104586906; K15200 general transcription factor 3C polypeptide 2 (A)	NA	NA
Cm00G00733	Biological Process: cation transport (GO:0006812),Biological Process: sodium ion transport (GO:0006814),Biological Process: regulation of pH (GO:0006885),Molecular Function: solute:hydrogen antiporter activity (GO:0015299),Molecular Function: sodium:hydrogen antiporter activity (GO:0015385),Cellular Component: integral to membrane (GO:0016021),Biological Process: transmembrane transport (GO:00550…	Sodium/hydrogen exchanger 1 [Theobroma cacao]	Sodium/hydrogen exchanger 2 OS=Arabidopsis thaliana GN=NHX2 PE=2 SV=2	Sodium/hydrogen exchanger 1; K14724 solute carrier family 9 (sodium/hydrogen exchanger), member 8 (A)	Biological Process: cation transport (GO:0006812), Molecular Function: solute:hydrogen antiporter activity (GO:0015299), Cellular Component: integral to membrane (GO:0016021) Biological Process: cation transport (GO:0006812), Molecular Function: solute:hydrogen antiporter activity (GO:0015299), Cellular Component: integral to membrane (GO:0016021), Biological Process: transmembrane transport (GO:…	Sodium/hydrogen exchanger family
Cm00G00734	NA	hypothetical protein L484_017526 [Morus notabilis]	Protein trichome birefringence-like 41 OS=Arabidopsis thaliana GN=TBL41 PE=2 SV=1	NA	NA	GDSL/SGNH-like Acyl-Esterase family found in Pmr5 and Cas1p
Cm00G00735	Molecular Function: hydrolase activity, hydrolyzing O-glycosyl compounds (GO:0004553),Biological Process: carbohydrate metabolic process (GO:0005975)	hypothetical protein PRUPE_ppa019682mg [Prunus persica]	Chitotriosidase-1 OS=Homo sapiens GN=CHIT1 PE=1 SV=1	hypothetical protein; K01183 chitinase [EC:3.2.1.14] (A)	Molecular Function: hydrolase activity, hydrolyzing O-glycosyl compounds (GO:0004553), Biological Process: carbohydrate metabolic process (GO:0005975)	Glycosyl hydrolases family 18
Cm00G00736	NA	NA	NA	NA	NA	NA
Cm00G00737	NA	NA	NA	NA	NA	NA
Cm00G00738	NA	NA	NA	NA	NA	NA
Cm00G00739	NA	hypothetical protein VITISV_037350 [Vitis vinifera]	NA	hypothetical protein; K02705 photosystem II CP43 chlorophyll apoprotein (A)	NA	NA
Cm00G00740	Molecular Function: GTP binding (GO:0005525),Cellular Component: intracellular (GO:0005622),Biological Process: intracellular protein transport (GO:0006886),Biological Process: small GTPase mediated signal transduction (GO:0007264)	PREDICTED: ADP-ribosylation factor-like protein 2-like [Glycine max]	ADP-ribosylation factor-like protein 2 OS=Arabidopsis thaliana GN=ARL2 PE=2 SV=1	ADP-ribosylation factor-like protein 2; K07943 ADP-ribosylation factor-like protein 2 (A)	Molecular Function: GTP binding (GO:0005525) Molecular Function: GTP binding (GO:0005525) Molecular Function: GTP binding (GO:0005525) Molecular Function: GTP binding (GO:0005525) Molecular Function: GTP binding (GO:0005525) Molecular Function: GTP binding (GO:0005525), Cellular Component: intracellular (GO:0005622), Biological Process: small GTPase mediated signal transduction (GO:0007264) Molec…	ADP-ribosylation factor family
Cm00G00741	Molecular Function: structural constituent of ribosome (GO:0003735),Cellular Component: ribosome (GO:0005840),Biological Process: translation (GO:0006412),Molecular Function: rRNA binding (GO:0019843)	PREDICTED: 60S ribosomal protein L6, mitochondrial [Cucumis sativus]	60S ribosomal protein L6, mitochondrial OS=Marchantia polymorpha GN=RPL6 PE=3 SV=2	60S ribosomal protein L6, mitochondrial; K02933 large subunit ribosomal protein L6 (A)	Molecular Function: structural constituent of ribosome (GO:0003735), Cellular Component: ribosome (GO:0005840), Biological Process: translation (GO:0006412), Molecular Function: rRNA binding (GO:0019843) Molecular Function: structural constituent of ribosome (GO:0003735), Cellular Component: ribosome (GO:0005840), Biological Process: translation (GO:0006412), Molecular Function: rRNA binding (GO:…	Ribosomal protein L6
Cm00G00742	Biological Process: defense response (GO:0006952),Molecular Function: ADP binding (GO:0043531)	Cc-nbs-lrr resistance protein, putative [Theobroma cacao]	Putative disease resistance protein RGA3 OS=Solanum bulbocastanum GN=RGA3 PE=2 SV=2	leucine-rich repeat containing protein, putative (EC:3.1.3.16); K15078 structure-specific endonuclease subunit SLX1 [EC:3.6.1.-] (A)	Molecular Function: ADP binding (GO:0043531) Biological Process: defense response (GO:0006952) Biological Process: defense response (GO:0006952) Biological Process: defense response (GO:0006952) Biological Process: defense response (GO:0006952)	NB-ARC domain
Cm00G00743	NA	hypothetical protein PRUPE_ppa009303mg [Prunus persica]	(S)-ureidoglycine aminohydrolase OS=Arabidopsis thaliana GN=UGLYAH PE=1 SV=1	hypothetical protein; K14977 (S)-ureidoglycine aminohydrolase [EC:3.5.3.26] (A)	NA	Cupin domain
Cm00G00744	NA	hypothetical protein L484_002552 [Morus notabilis]	NA	NA	NA	NA
Cm00G00745	NA	hypothetical protein CICLE_v10029531mg [Citrus clementina]	NA	NA	NA	NA
Cm00G00746	NA	hypothetical protein L484_002552 [Morus notabilis]	NA	NA	NA	NA
Cm00G00747	NA	hypothetical protein EUGRSUZ_C013282, partial [Eucalyptus grandis]	26S proteasome non-ATPase regulatory subunit 12 homolog A OS=Arabidopsis thaliana GN=RPN5A PE=1 SV=1	26S proteasome non-ATPase regulatory subunit 12 homolog A-like; K03035 26S proteasome regulatory subunit N5 (A)	NA	NA
Cm00G00748	Biological Process: lipid metabolic process (GO:0006629),Molecular Function: hydrolase activity, acting on ester bonds (GO:0016788)	hypothetical protein PRUPE_ppa024746mg, partial [Prunus persica]	GDSL esterase/lipase At1g29660 OS=Arabidopsis thaliana GN=At1g29660 PE=2 SV=1	POPTRDRAFT_570489; hypothetical protein; K17604 zinc finger SWIM domain-containing protein 3 (A)	Biological Process: lipid metabolic process (GO:0006629), Molecular Function: hydrolase activity, acting on ester bonds (GO:0016788)	GDSL-like Lipase/Acylhydrolase
Cm00G00749	Molecular Function: GTP binding (GO:0005525),Biological Process: small GTPase mediated signal transduction (GO:0007264),Biological Process: protein transport (GO:0015031)	Ras-related GTP-binding protein [Arabidopsis thaliana]	Ras-related protein RABA5e OS=Arabidopsis thaliana GN=RABA5E PE=2 SV=1	ras-related protein RABA5d; K07904 Ras-related protein Rab-11A (A)	Molecular Function: GTP binding (GO:0005525), Biological Process: small GTPase mediated signal transduction (GO:0007264) Molecular Function: GTP binding (GO:0005525), Biological Process: small GTPase mediated signal transduction (GO:0007264), Biological Process: protein transport (GO:0015031)	Ras family
Cm00G00750	NA	PREDICTED: cysteine-rich repeat secretory protein 55-like [Pyrus x bretschneideri]	Cysteine-rich repeat secretory protein 55 OS=Arabidopsis thaliana GN=CRRSP55 PE=2 SV=1	hypothetical protein; K04730 interleukin-1 receptor-associated kinase 1 [EC:2.7.11.1] (A)	NA	Salt stress response/antifungal Salt stress response/antifungal
Cm00G00751	NA	Putative leucine-rich repeat receptor-like protein kinase [Glycine soja]	Probable LRR receptor-like serine/threonine-protein kinase At4g08850 OS=Arabidopsis thaliana GN=At4g08850 PE=2 SV=3	probable LRR receptor-like serine/threonine-protein kinase At4g08850; K04730 interleukin-1 receptor-associated kinase 1 [EC:2.7.11.1] (A)	NA	Leucine rich repeat N-terminal domain
Cm00G00752	NA	PREDICTED: cysteine-rich repeat secretory protein 55-like [Citrus sinensis]	Cysteine-rich repeat secretory protein 55 OS=Arabidopsis thaliana GN=CRRSP55 PE=2 SV=1	hypothetical protein; K04730 interleukin-1 receptor-associated kinase 1 [EC:2.7.11.1] (A)	NA	Salt stress response/antifungal Salt stress response/antifungal
Cm00G00753	Molecular Function: electron carrier activity (GO:0009055),Cellular Component: membrane (GO:0016020),Molecular Function: oxidoreductase activity (GO:0016491),Biological Process: respiratory electron transport chain (GO:0022904)	apocytochrome b (mitochondrion) [Hevea brasiliensis]	Cytochrome b OS=Vicia faba GN=MT-CYB PE=3 SV=2	cob; apocytochrome b; K00412 ubiquinol-cytochrome c reductase cytochrome b subunit (A)	Molecular Function: electron carrier activity (GO:0009055), Cellular Component: membrane (GO:0016020), Molecular Function: oxidoreductase activity (GO:0016491) Molecular Function: electron carrier activity (GO:0009055), Cellular Component: membrane (GO:0016020), Molecular Function: oxidoreductase activity (GO:0016491) Molecular Function: electron carrier activity (GO:0009055), Cellular Component:…	Cytochrome b(N-terminal)/b6/petB Cytochrome b(C-terminal)/b6/petD
Cm00G00754	Molecular Function: structural constituent of ribosome (GO:0003735),Cellular Component: ribosome (GO:0005840),Biological Process: translation (GO:0006412)	ribosomal protein L5 (mitochondrion) [Francoa sonchifolia]	60S ribosomal protein L5, mitochondrial OS=Arabidopsis thaliana GN=RPL5 PE=2 SV=1	hypothetical protein; K02954 small subunit ribosomal protein S14 (A)	Molecular Function: structural constituent of ribosome (GO:0003735), Cellular Component: ribosome (GO:0005840), Biological Process: translation (GO:0006412)	Ribosomal protein L5
Cm00G00755	NA	RecName: Full=Uncharacterized mitochondrial protein AtMg00660; AltName: Full=ORF149 []	Uncharacterized mitochondrial protein AtMg00660 OS=Arabidopsis thaliana GN=AtMg00660 PE=4 SV=1	NA	NA	NA
Cm00G00756	Molecular Function: phosphorelay response regulator activity (GO:0000156),Biological Process: phosphorelay signal transduction system (GO:0000160),Molecular Function: chromatin binding (GO:0003682),Biological Process: regulation of transcription, DNA-dependent (GO:0006355)	PREDICTED: two-component response regulator ARR14 [Prunus mume]	Putative two-component response regulator-like APRR6 OS=Arabidopsis thaliana GN=APRR6 PE=3 SV=2	two-component response regulator ARR14; K14491 two-component response regulator ARR-B family (A)	Molecular Function: phosphorelay response regulator activity (GO:0000156), Biological Process: phosphorelay signal transduction system (GO:0000160), Biological Process: regulation of transcription, DNA-dependent (GO:0006355) Molecular Function: chromatin binding (GO:0003682) Molecular Function: phosphorelay response regulator activity (GO:0000156), Biological Process: phosphorelay signal transduc…	Myb-like DNA-binding domain Response regulator receiver domain
Cm00G00757	NA	PREDICTED: uncharacterized protein LOC100264466 isoform X2 [Vitis vinifera]	Small ubiquitin-related modifier OS=Caenorhabditis elegans GN=smo-1 PE=1 SV=1	hypothetical protein; K12160 small ubiquitin-related modifier (A)	NA	Ubiquitin-2 like Rad60 SUMO-like Protein of unknown function (DUF1668)
Cm00G00758	Biological Process: metabolic process (GO:0008152),Molecular Function: transferase activity, transferring hexosyl groups (GO:0016758)	PREDICTED: anthocyanidin 3-O-glucosyltransferase 5-like [Fragaria vesca subsp. vesca]	Anthocyanidin 3-O-glucosyltransferase 5 OS=Manihot esculenta GN=GT5 PE=2 SV=1	anthocyanidin 3-O-glucosyltransferase 5-like; K12356 coniferyl-alcohol glucosyltransferase [EC:2.4.1.111] (A)	Biological Process: metabolic process (GO:0008152), Molecular Function: transferase activity, transferring hexosyl groups (GO:0016758) Biological Process: metabolic process (GO:0008152), Molecular Function: transferase activity, transferring hexosyl groups (GO:0016758)	UDP-glucoronosyl and UDP-glucosyl transferase
Cm00G00759	Molecular Function: hydrolase activity, hydrolyzing O-glycosyl compounds (GO:0004553),Biological Process: carbohydrate metabolic process (GO:0005975)	hypothetical protein CICLE_v10033361mg, partial [Citrus clementina]	Beta-glucosidase 17 OS=Arabidopsis thaliana GN=BGLU17 PE=2 SV=1	hypothetical protein; K01188 beta-glucosidase [EC:3.2.1.21] (A)	Molecular Function: hydrolase activity, hydrolyzing O-glycosyl compounds (GO:0004553), Biological Process: carbohydrate metabolic process (GO:0005975) Molecular Function: hydrolase activity, hydrolyzing O-glycosyl compounds (GO:0004553), Biological Process: carbohydrate metabolic process (GO:0005975) Molecular Function: hydrolase activity, hydrolyzing O-glycosyl compounds (GO:0004553), Biological…	Glycosyl hydrolase family 1
Cm00G00760	Molecular Function: protein binding (GO:0005515)	PREDICTED: receptor-like protein 12 [Gossypium raimondii]	Receptor-like protein 12 OS=Arabidopsis thaliana GN=RLP12 PE=2 SV=2	Di-glucose binding protein with Kinesin motor domain; K10406 kinesin family member C2/C3 (A)	Molecular Function: protein binding (GO:0005515)	Leucine rich repeat Leucine Rich repeats (2 copies) Leucine Rich Repeat
Cm00G00761	Molecular Function: oxidoreductase activity (GO:0016491),Molecular Function: oxidoreductase activity, acting on paired donors, with incorporation or reduction of molecular oxygen, 2-oxoglutarate as one donor, and incorporation of one atom each of oxygen into both donors (GO:0016706),Biological Process: oxidation-reduction process (GO:0055114)	PREDICTED: flavonol synthase/flavanone 3-hydroxylase-like [Fragaria vesca subsp. vesca]	Flavonol synthase/flavanone 3-hydroxylase OS=Citrus unshiu GN=FLS PE=1 SV=1	flavonol synthase/flavanone 3-hydroxylase; K05278 flavonol synthase [EC:1.14.11.23] (A)	Molecular Function: oxidoreductase activity (GO:0016491), Molecular Function: oxidoreductase activity, acting on paired donors, with incorporation or reduction of molecular oxygen, 2-oxoglutarate as one donor, and incorporation of one atom each of oxygen into both donors (GO:0016706), Biological Process: oxidation-reduction process (GO:0055114) Molecular Function: oxidoreductase activity (GO:0016…	2OG-Fe(II) oxygenase superfamily
Cm00G00762	Molecular Function: cytochrome-c oxidase activity (GO:0004129),Molecular Function: copper ion binding (GO:0005507),Cellular Component: membrane (GO:0016020),Cellular Component: integral to membrane (GO:0016021),Biological Process: electron transport chain (GO:0022900)	PREDICTED: cytochrome c oxidase subunit 2 [Gossypium raimondii]	Cytochrome c oxidase subunit 2 OS=Glycine max GN=COX2 PE=3 SV=2	cytochrome c oxidase subunit 2; K02261 cytochrome c oxidase subunit 2 (A)	Molecular Function: cytochrome-c oxidase activity (GO:0004129), Molecular Function: copper ion binding (GO:0005507), Cellular Component: membrane (GO:0016020) Cellular Component: integral to membrane (GO:0016021), Biological Process: electron transport chain (GO:0022900) Molecular Function: cytochrome-c oxidase activity (GO:0004129), Molecular Function: copper ion binding (GO:0005507), Cellular C…	Cytochrome C oxidase subunit II, periplasmic domain Cytochrome C oxidase subunit II, transmembrane domain
Cm00G00763	NA	PREDICTED: uncharacterized protein LOC102666935 [Glycine max]	NA	NA	NA	NA
Cm00G00764	Molecular Function: protein kinase activity (GO:0004672),Molecular Function: protein tyrosine kinase activity (GO:0004713),Molecular Function: ATP binding (GO:0005524),Biological Process: protein phosphorylation (GO:0006468)	PREDICTED: serine/threonine-protein kinase At5g01020 [Vitis vinifera]	Serine/threonine-protein kinase At5g01020 OS=Arabidopsis thaliana GN=At5g01020 PE=1 SV=1	serine/threonine-protein kinase At5g01020-like; K04730 interleukin-1 receptor-associated kinase 1 [EC:2.7.11.1] (A)	Molecular Function: protein kinase activity (GO:0004672), Biological Process: protein phosphorylation (GO:0006468) Molecular Function: protein kinase activity (GO:0004672), Molecular Function: ATP binding (GO:0005524), Biological Process: protein phosphorylation (GO:0006468) Molecular Function: protein kinase activity (GO:0004672), Molecular Function: ATP binding (GO:0005524), Biological Process:…	Protein tyrosine kinase
Cm00G00765	Molecular Function: nucleotide binding (GO:0000166),Molecular Function: ATP binding (GO:0005524),Molecular Function: nucleoside-triphosphatase activity (GO:0017111)	P-loop containing nucleoside triphosphate hydrolases superfamily protein [Theobroma cacao]	Probable mitochondrial chaperone BCS1-B OS=Dictyostelium discoideum GN=bcsl1b PE=3 SV=1	uncharacterized LOC105768315; K08900 mitochondrial chaperone BCS1 (A)	Molecular Function: ATP binding (GO:0005524) Molecular Function: nucleotide binding (GO:0000166), Molecular Function: nucleoside-triphosphatase activity (GO:0017111)	Domain associated at C-terminal with AAA ATPase family associated with various cellular activities (AAA)
[truncated: 33,227 more rows]
